# Supplementary material for: Small Non-Coding RNAs and Their Role in Locoregional Metastasis and Outcomes in Early-Stage Breast Cancer Patients
Source: Int J Mol Sci. 2024 Apr 3;25(7):3982. doi: 10.3390/ijms25073982 (PMC11011815; doi:10.3390/ijms25073982)
Supplement: Supplementary file 1 [file ijms-25-03982-s001.zip]

Archive with 6 entries (6 files):
- Supplementary Tables Legends.pdf
- Table S1.xlsx
- Table S2.xlsx
- Table S3.xlsx
- Table S4.xlsx
- Table S5.xlsx
