# Supplementary material for: Small Non-Coding RNAs and Their Role in Locoregional Metastasis and Outcomes in Early-Stage Breast Cancer Patients
Source: Int J Mol Sci. 2024 Apr 3;25(7):3982. doi: 10.3390/ijms25073982 (PMC11011815; doi:10.3390/ijms25073982)
Supplement: Supplementary file 1 [file ijms-25-03982-s001.zip › Table S1.xlsx]

## Sheet: rlog-normalized
	T001	T002	T006	T009	T011	T013	T015	T017	T019	T021	T023	T025	T027	T029	T031	T033	T035	T037	T039	T041	T043	T044	T046	T048	T050	T052	T054	T056	T057	T059	T062	T063	T068	T070	T072	T074	T076	T078	T080	T082	T084	T085	T087	T089	T091	T093	T095	T097	T099
ENST00000362396	3.35603	3.65017	3.3604	4.33592	3.15319	3.88663	2.81644	2.23588	1.99851	3.26444	3.68354	3.02714	2.35266	3.01781	2.8927	2.95654	3.16472	3.95627	3.44643	3.01987	2.51877	2.33941	3.2537	2.83576	3.68519	3.18928	1.91756	2.57743	2.77234	4.24678	4.58445	3.29718	3.26834	3.06777	2.00767	2.31297	3.22633	3.45105	3.34087	2.74188	3.30686	2.06559	2.66096	3.25032	3.56186	4.31335	3.84444	2.8071	3.91164
ENST00000362400	8.48042	8.39769	8.21394	8.06619	8.85091	8.86886	8.65012	7.76292	8.88286	8.6694	8.56817	9.15803	9.19882	8.82144	8.80376	9.92263	8.83423	8.49332	8.91376	9.11811	8.81915	9.52892	9.1371	8.81268	9.17275	9.75992	9.73987	8.8074	9.13275	10.1335	8.35464	9.3386	9.00722	9.44649	10.3138	10.1393	9.98168	9.66546	9.10257	9.81749	8.34475	8.74946	9.48153	9.17536	8.78013	9.55019	8.80739	8.82034	8.21491
ENST00000362423	3.63424	3.01537	5.431	5.594	3.43304	2.7098	5.37156	2.20144	1.96148	3.23521	3.92213	3.37792	4.92763	2.57231	1.79477	2.50414	2.87979	4.2977	2.46385	3.40465	2.49003	3.19951	3.96906	1.75261	3.66649	3.16975	3.06542	4.99115	2.88452	3.35086	3.73829	3.27859	1.74207	4.31489	3.22204	2.56545	2.08463	2.79218	2.7719	3.35108	3.35249	2.41618	1.81013	3.04972	2.46082	3.74983	3.29612	3.44203	3.44593
ENST00000362428	6.98687	5.88853	7.68487	8.63777	6.76626	5.90647	6.11429	6.06401	5.71704	5.74846	6.59402	5.50873	6.04532	6.78685	6.07998	5.7492	7.85542	6.82127	5.14514	7.81562	8.47579	7.12305	6.50491	5.72558	6.22676	6.21147	7.07026	8.26875	6.60452	5.90087	6.91279	6.97181	6.35877	5.85554	7.23617	5.90773	5.94678	6.39382	6.63741	5.88092	7.97886	6.81455	6.36984	5.49129	6.44873	6.36667	6.6777	6.63578	6.46284
ENST00000362464	8.50887	8.41718	8.24538	8.13494	8.90566	8.90172	8.66689	7.88685	8.89302	8.74234	8.57906	9.18354	9.22283	8.81376	8.85848	9.93374	8.86573	8.51582	8.94717	9.12227	8.87976	9.78385	9.15314	8.8549	9.26291	9.80465	9.76543	8.82306	9.15889	10.1562	8.40693	9.36524	9.02526	9.4717	10.3499	10.1744	9.98174	9.70151	9.13138	9.83267	8.32542	8.79086	9.49825	9.18958	8.77045	9.55735	8.82848	8.83156	8.21095
ENST00000362467	8.46675	8.38584	8.19598	8.10873	8.8724	8.88267	8.63812	7.7054	8.80141	8.6386	8.57168	9.16413	9.20221	8.81065	8.8347	9.91778	8.85416	8.50896	8.90884	9.11742	8.84627	9.57091	9.1333	8.80284	9.13146	9.81192	9.7795	8.79118	9.13256	10.1297	8.38	9.36506	9.00885	9.4538	10.319	10.1616	9.96536	9.67699	9.12509	9.80209	8.32601	8.79084	9.49557	9.17587	8.78882	9.55155	8.81535	8.82896	8.21679
ENST00000362477	8.45046	5.9231	7.54708	7.15538	7.62999	6.27547	5.92851	5.4681	8.04136	6.55925	5.41257	5.92053	7.12774	6.37484	6.71414	6.74542	6.74178	6.56114	5.6507	6.22657	6.56395	6.37604	7.13301	6.23868	6.09943	6.7274	6.70564	7.24117	6.03681	6.25511	5.88419	7.32603	6.12491	7.42333	7.27211	6.27513	6.76754	6.49299	6.53926	7.20376	6.97412	7.11071	7.0632	6.60895	6.33335	6.64425	5.60227	7.13125	6.67364
ENST00000362482	8.48154	8.41566	8.24136	8.10371	8.87301	8.8805	8.65135	7.97789	8.86381	8.73586	8.56161	9.16792	9.20892	8.82821	8.81305	9.92107	8.82586	8.51944	8.91771	9.1181	8.84028	9.53241	9.13026	8.82321	9.16243	9.79605	9.70354	8.78948	9.13651	10.1073	8.3592	9.32432	9.01053	9.45919	10.3356	10.1749	9.96727	9.67901	9.11164	9.83374	8.32878	8.77142	9.50394	9.18486	8.76128	9.54525	8.80962	8.80815	8.22914
ENST00000362493	0.825745	-0.609649	2.25983	1.14739	0.106304	1.06471	0.455461	0.499311	0.233901	0.628053	0.698646	0.707134	1.23081	0.345509	0.513878	0.793054	0.450966	0.694421	0.244754	0.224719	1.71751	0.600462	0.0687745	0.0130495	0.128796	-0.24567	1.82984	0.331339	0.215931	-0.37969	-0.589069	-0.277035	0.461556	0.546234	0.543488	0.491328	0.646441	0.985444	-0.516668	0.193818	0.467633	-0.262642	0.377851	0.331025	0.343725	1.39152	-0.896836	0.123128	-0.616873
ENST00000362507	0.595379	-0.413719	-0.408976	0.740364	1.05724	2.48964	3.06896	0.69504	0.427543	0.824795	-0.516967	0.300685	0.196486	1.9602	1.24789	-0.168279	-0.649028	0.529184	-0.307145	-1.19966	1.19445	0.796987	1.48721	-0.462734	0.321611	-0.0557999	1.28067	-0.540532	0.379005	-0.175578	0.733596	0.750597	-0.581756	2.44015	-0.116672	-0.14896	-0.0358759	-0.369563	-0.316394	1.86221	1.4073	-0.0729052	1.05159	0.785248	0.0703246	0.119663	-0.185058	2.33903	0.235376
ENST00000362512	8.58131	8.46672	9.07092	9.17009	8.57472	7.53343	8.56833	6.70932	7.52234	7.72235	8.13061	9.21933	8.23309	7.37665	7.11301	8.12963	8.40998	8.65605	7.86643	8.34924	8.73956	7.79306	8.13592	7.8957	7.80692	7.35569	7.60132	9.23173	7.77019	8.19829	8.51508	6.62827	7.93986	8.53388	9.3352	8.10953	7.89493	8.01812	7.45241	8.39009	9.66073	7.98304	8.36651	8.43486	8.95478	8.72472	8.25878	8.37771	7.93907
ENST00000362526	8.49733	8.38632	8.22325	8.09023	8.89522	8.89277	8.64819	7.63896	8.87096	8.70052	8.56411	9.17223	9.21566	8.81416	8.82928	9.91721	8.83381	8.50034	8.89596	9.10836	8.79258	9.67081	9.11541	8.80574	9.17934	9.79244	9.73953	8.78638	9.12224	10.1242	8.36011	9.35082	9.00876	9.43685	10.3215	10.157	9.9718	9.66605	9.08073	9.81191	8.31065	8.76689	9.47318	9.1594	8.74655	9.54604	8.79966	8.80572	8.1722
ENST00000362545	7.21372	7.12081	6.87734	7.15407	7.6911	6.62576	7.3873	6.19749	6.05552	5.99313	6.4786	7.84323	7.85361	6.84718	6.58656	8.46459	7.29291	6.60739	6.90538	7.5595	7.49858	7.97684	7.6309	7.2197	7.01852	7.83705	7.84813	7.75223	7.35021	8.88402	6.89812	6.69664	7.4678	7.93304	8.70973	8.7816	8.01214	8.39159	7.43667	8.83717	7.04371	6.66136	8.02243	7.39821	7.57887	8.30655	7.39406	7.43696	6.65281
ENST00000362566	3.07801	1.89129	3.49679	3.94887	2.6481	1.57832	3.29711	3.25225	2.24284	1.7819	1.48463	2.60004	1.35168	1.45763	1.84859	1.52213	1.25685	1.58309	1.58458	1.36223	1.23125	1.75375	0.550765	1.97749	1.27784	0.947291	1.29064	3.4014	2.0664	2.13933	2.66441	1.55457	1.5777	1.71355	0.890653	2.19611	0.965603	1.97867	1.56816	2.88807	2.60981	0.931523	1.34291	1.19164	2.24389	1.72621	1.64007	1.85987	1.65709
ENST00000362567	2.80366	1.58253	2.75864	3.63961	2.19159	2.3196	1.95055	1.52231	2.1314	1.65341	2.20579	2.65869	2.17943	1.91401	0.909611	1.27179	1.92716	3.64729	2.22328	2.45476	1.91931	1.62532	2.13747	1.22116	3.52681	1.94872	1.16092	3.16541	1.45591	2.05449	2.35143	2.49976	1.33834	1.91488	3.00598	1.78685	1.98051	1.00645	0.535412	1.42997	1.71397	1.46734	1.96005	1.09312	1.57744	1.82378	2.44103	2.00308	1.56851
ENST00000362583	1.82352	3.02571	4.26043	4.06589	0.865143	1.13288	-0.181615	1.4137	1.14266	3.28811	3.66109	4.76304	3.36577	0.671433	0.811442	2.69452	0.508085	1.07542	2.48951	-0.202354	3.11192	2.47406	3.5547	1.13587	1.03533	2.49923	1.92264	3.21969	0.976211	1.21665	2.75073	1.35615	2.10448	3.28307	0.641776	0.604303	0.715351	4.0109	4.46045	3.67882	2.83623	2.19303	1.89046	1.67482	3.32442	1.91903	0.00345069	0.806804	1.20687
ENST00000362607	3.17438	1.40417	2.96411	4.39484	1.67196	0.64175	1.66125	2.21424	1.90273	1.39121	1.21093	2.40711	0.874955	0.0344138	1.79609	1.09081	2.68997	2.57819	1.86378	3.52004	1.69547	1.36313	1.08786	0.644327	1.76824	2.12374	1.78843	3.74587	0.252091	2.86904	1.68663	1.22831	0.638486	1.46565	1.18854	0.447315	1.29738	1.1848	0.262654	2.17418	2.41034	2.0934	1.45864	1.16745	1.18094	0.0683899	0.613064	-0.0992756	0.705534
ENST00000362610	7.22788	7.18657	6.98748	7.20607	7.7112	6.66164	7.38398	6.03005	6.2526	6.81964	6.56389	7.82731	7.84952	6.85553	6.55114	8.45472	7.2806	6.61012	6.83988	7.56677	7.52034	7.76503	7.59259	7.16773	6.94978	7.72237	7.85019	7.7543	7.29155	8.86075	6.8614	6.61664	7.46664	7.94953	8.73236	8.76495	8.0272	8.40584	7.40474	8.84042	7.00557	6.70564	8.10902	7.41728	7.56035	8.32961	7.40765	7.43918	6.7173
ENST00000362653	6.88435	7.00558	6.47454	6.56613	7.43708	6.49432	7.2253	5.68529	6.13616	6.09163	6.36039	7.72358	7.73798	6.71425	6.39862	8.36595	7.1481	6.31433	6.71493	7.30639	6.82073	7.58588	7.46806	7.01245	6.81812	7.67099	7.64946	7.37032	7.16898	8.75789	6.55073	6.44773	7.35364	7.8212	8.61881	8.7021	7.94907	8.31414	7.26284	8.33138	6.52619	6.49762	7.96571	7.24781	7.40994	8.20016	7.25787	7.27566	6.54787
ENST00000362667	0.0534915	-0.0337506	3.78317	3.72222	0.582352	1.80361	-0.704816	2.03349	0.807262	1.20915	3.85481	4.37682	3.02085	0.384643	-0.0569735	2.2579	-0.280129	0.764414	1.49486	-0.832271	2.15463	1.18102	2.17987	1.18913	0.700093	3.33377	0.71603	2.56813	0.0597266	1.77151	2.68716	0.313883	1.81405	-0.227057	1.03557	1.47007	1.14422	4.02232	4.55213	3.32995	-0.0847828	2.88592	1.32867	2.14252	3.18897	1.55709	-0.344281	-0.294775	-0.0417495
ENST00000362692	2.93191	2.26364	2.88651	3.52861	2.80845	2.66678	3.15621	2.84722	1.69073	2.08056	2.89622	2.98173	1.71946	2.3052	2.37046	3.46134	1.4844	1.65799	3.11935	1.70284	3.12915	2.05237	1.61305	2.1675	1.60044	3.02177	1.6141	2.60033	2.59874	3.62885	1.92117	1.80474	1.54212	1.9126	3.07885	2.39399	2.28851	1.70395	0.972679	3.30086	2.4484	2.53818	1.964	1.66253	2.61566	2.688	1.38545	1.46165	2.39974
ENST00000362695	1.05418	0.40303	0.838534	0.898563	0.424377	1.5082	0.325321	2.6739	0.61297	1.0107	1.72197	0.722545	0.610086	1.16597	0.370499	1.32885	0.710619	-0.0445545	1.02199	0.372273	1.36057	1.92856	0.38655	0.330505	0.506911	0.950307	0.522683	0.611004	-0.130454	0.772713	0.435149	0.908904	1.04288	0.804039	1.38987	0.816313	1.51996	1.49707	0.55025	1.29383	1.69011	1.46059	1.54069	1.14929	0.923267	1.23117	0.598287	1.1	-0.227319
ENST00000362698	10.2472	9.80361	9.87229	10.2641	9.16005	9.33367	9.87492	8.8967	8.56854	8.91161	9.17884	9.28631	9.67818	9.55554	8.82914	9.60278	9.43721	8.62605	8.77335	9.44119	9.80389	9.12779	8.88704	9.64251	9.25288	9.20222	9.16925	9.65407	9.19824	9.86571	9.30098	9.01729	9.29745	9.30276	10.563	9.75339	9.90027	9.67866	9.45713	9.57802	10.0549	9.7302	10.1902	9.32867	9.3967	10.4283	9.1349	9.40777	9.57631
ENST00000362704	8.13369	8.19265	8.7407	8.12672	8.14459	8.6863	8.57435	9.57453	7.92307	7.64431	8.51331	8.27982	7.74862	9.22161	9.65089	8.01577	7.66473	8.1902	7.62308	7.36833	7.27636	7.26473	7.32753	8.09335	7.8188	7.81661	7.39433	8.35128	7.87277	7.86292	7.86755	8.12854	7.66074	7.50233	7.272	8.63703	8.44645	8.05431	7.96325	8.41719	7.80623	8.24177	7.48695	7.73115	7.83996	6.8868	7.79447	7.59543	8.64214
ENST00000362705	9.12298	7.71158	7.52252	7.22311	7.9016	8.43426	8.08245	8.64446	9.80618	10.6578	8.00364	6.50541	9.04303	8.52776	9.86288	9.06032	7.96748	9.18782	10.6079	7.30319	8.79998	9.15321	8.81241	6.82288	8.50152	7.56006	8.53611	7.16279	8.34722	7.44747	8.79263	9.7033	9.51523	9.16879	8.83622	8.25463	8.64178	9.00045	9.15236	7.07686	8.46227	9.60491	8.76466	8.87243	8.86881	8.2117	8.61776	7.86095	7.44541
ENST00000362723	7.80468	7.30264	6.15518	5.99121	6.30274	7.4852	6.27573	6.09981	8.29008	8.9882	6.76316	5.63661	7.27982	6.78868	7.90521	7.42196	6.4377	7.39019	8.86328	5.53872	7.867	7.29618	6.92552	5.39629	6.48417	6.9547	7.17819	5.57082	6.66184	6.00482	6.61349	7.59081	7.9619	7.40237	7.12933	7.15741	7.74908	7.43907	8.20408	6.07499	6.79176	8.27751	7.4468	7.68275	7.49485	7.35761	7.49001	6.57488	6.11611
ENST00000362755	6.33193	6.89978	5.81465	5.66981	6.96477	6.28172	6.90139	5.5307	5.67647	5.40294	6.10081	7.60142	7.61405	6.58222	6.17522	8.25279	6.89279	6.11695	6.46304	7.08963	6.17654	7.55175	7.30908	6.8618	6.59006	7.51308	7.35496	6.76051	6.98035	8.66346	5.9521	5.96193	7.22686	7.69377	8.49922	8.60999	7.7522	8.23362	7.15592	7.8771	5.75022	6.23614	7.8556	7.13725	7.18483	7.92576	7.05191	7.00648	6.40386
ENST00000362761	9.7588	10.3787	9.47409	10.6285	9.33186	9.3276	9.34218	9.56626	9.77232	9.55032	9.12125	10.2484	9.70063	9.36362	9.29627	9.39093	9.26045	9.81074	9.89436	9.38094	9.75948	9.51363	9.49837	9.90974	9.2878	10.1825	9.62849	9.25393	9.18834	9.58477	9.40158	8.57667	9.34847	9.61346	8.98674	9.856	9.87439	8.9255	9.64548	9.15144	9.50759	9.52681	9.50249	9.69139	9.75401	9.36829	9.87555	9.77738	10.1068
ENST00000362779	11.3834	12.272	11.3859	11.3676	11.6787	12.2853	11.4069	13.1332	11.6479	12.1993	12.4816	11.5579	11.5442	12.4344	12.5413	11.4127	11.5948	11.9631	12.0546	10.8798	10.8024	11.1951	11.6271	12.4083	11.3152	11.4484	11.8737	11.8087	11.9517	11.7755	11.9363	12.7632	12.5538	11.9123	12.0219	11.8298	11.9822	12.2838	12.3026	11.4653	11.6753	12.5048	11.996	12.0931	11.7544	11.2827	11.6625	11.8601	12.6514
ENST00000362793	6.4419	5.43739	7.33762	7.42136	6.53522	5.53121	5.8913	6.02394	5.74391	4.89203	6.28537	4.99962	5.81634	6.47209	5.93349	5.49156	6.70082	5.73849	4.74996	6.62208	7.58085	5.9129	5.43416	5.35504	6.23145	5.8113	6.53585	6.4989	5.91969	5.41182	6.34182	6.63274	5.96091	5.44255	6.7887	5.70971	5.57824	5.91127	6.34183	5.97756	7.1264	6.48189	6.06862	5.21598	6.19539	5.8143	6.45269	6.34173	6.14584
ENST00000362803	9.55242	7.49048	10.1088	10.5365	9.57537	6.75992	9.46855	6.82366	7.18631	7.7889	6.75147	7.74063	7.2522	6.62855	6.36301	7.24789	7.64667	7.46886	6.35005	7.36662	10.1196	7.09236	7.67243	6.83734	7.47547	6.63303	7.30861	10.2082	7.01133	8.034	9.53815	6.63363	6.5974	6.7976	7.16031	6.8091	6.78862	7.61654	6.55103	9.15477	9.80888	6.58	7.93659	7.04393	9.99704	8.87564	8.04576	8.3365	7.47406
ENST00000362805	5.43147	5.74104	4.83086	5.21073	4.58591	5.85324	5.23683	6.48787	5.44404	6.00226	6.86776	5.14427	5.46738	6.59187	6.34919	5.59488	5.13164	5.66576	5.78596	5.0319	4.26519	5.54062	4.87566	6.2942	5.13011	4.67088	4.61075	5.47217	8.62994	5.24655	5.36737	5.71577	6.13184	5.14465	5.91146	5.98681	6.25678	5.39032	5.68464	4.9158	5.4701	5.94014	5.60751	5.91783	5.7862	5.23947	5.31137	5.08827	6.44118
ENST00000362807	2.96668	2.92842	2.65577	1.59235	1.46886	2.96561	1.97149	1.70768	1.43703	1.83896	2.77086	2.75062	2.71826	2.65808	1.67152	2.87604	1.30164	1.78115	2.33367	1.45202	1.29371	2.75796	2.08922	2.01319	1.34078	1.64526	1.35372	1.23924	1.22977	2.42232	2.31504	1.6029	2.94167	2.51305	3.98099	2.48224	2.11368	2.63106	2.12241	2.07283	3.10807	3.03329	3.09848	2.14212	2.1573	3.01933	1.67803	1.62886	1.09132
ENST00000362808	7.01663	5.7668	5.68149	6.00856	5.79504	6.88764	6.29522	7.33322	5.44824	5.30244	6.75577	6.71468	6.66008	6.41686	6.50379	7.80474	5.73742	5.82886	6.81755	6.07286	5.56891	4.84252	5.52573	5.96179	6.07872	7.13146	6.7286	5.52731	6.44238	7.78438	5.71393	6.45566	5.86986	6.01692	6.9908	6.48983	6.69621	6.12841	5.82345	7.06218	5.83619	7.11917	6.62801	6.48951	5.78138	5.66961	5.5984	5.92923	5.73389
ENST00000362820	7.21057	7.1706	6.9132	7.08037	7.68762	6.67406	7.37369	6.18606	6.14572	5.98049	6.51117	7.82741	7.85739	6.82679	6.64982	8.46296	7.31384	6.59026	6.85835	7.56018	7.4508	7.84617	7.59066	7.2214	7.04404	7.75355	7.90627	7.72786	7.40035	8.8921	6.78392	6.56042	7.45084	7.93358	8.69182	8.75489	8.01204	8.3937	7.38325	8.83167	6.99476	6.5863	8.06099	7.37694	7.55387	8.29366	7.39786	7.41459	6.63448
ENST00000362874	7.96162	8.13072	8.09758	7.39046	7.96599	7.21102	7.98424	8.24792	8.74653	8.60761	7.02652	7.31231	7.18892	6.8949	7.57119	6.90917	6.68549	7.41715	7.39831	6.85187	7.34052	6.83768	7.43611	6.7185	6.61171	6.86765	6.53609	8.1522	6.75855	6.89485	7.12285	6.00841	6.89673	7.06974	7.28473	7.44416	6.92333	7.16831	7.20718	7.54626	7.70427	6.95122	7.2887	6.78085	7.45914	6.98733	7.60617	7.63034	7.86144
ENST00000362883	13.6209	13.9836	13.1453	13.4624	13.7134	14.1532	13.6209	14.5821	14.1803	14.9188	14.0603	13.9381	15.0416	14.8019	14.2584	13.6977	14.2123	15.2057	14.2368	13.6293	13.0766	13.8663	14.9565	14.6389	14.3565	14.2469	15.364	13.4616	14.5707	13.9326	13.0133	14.3985	14.4507	14.9855	14.1839	13.9632	13.8793	14.0947	14.1401	13.9096	13.1783	14.3716	13.927	13.86	13.674	13.4568	13.8322	13.7299	14.5596
ENST00000362912	1.776	3.30115	4.25454	3.96598	1.4776	1.35447	-0.441295	1.32862	1.0577	2.41671	3.62791	4.76156	3.27544	0.598392	0.200122	2.75053	-0.0218893	0.928275	2.44484	-0.288965	3.06435	1.43188	3.37837	1.07211	0.950411	2.44981	0.966366	3.13757	0.318079	0.485591	2.70994	0.579718	2.02629	3.48572	0.552989	1.64848	1.3546	4.11008	4.40087	3.86805	2.87005	1.78469	1.50827	1.78351	3.24629	2.01341	0.347786	-0.0362973	0.760633
ENST00000362915	1.021	1.7662	1.38161	1.38531	1.40143	0.700659	0.872203	1.77085	0.557531	0.955192	0.610055	0.91515	1.72622	0.887966	-0.299647	0.993307	1.85317	1.53317	0.517779	1.40808	1.31128	0.927356	0.770169	0.283552	2.05203	1.44862	0.46726	2.19526	-0.188796	1.23237	1.4164	0.861749	0.534738	0.472937	1.73351	1.28519	0.0936353	0.868458	1.79886	0.46611	2.46987	0.0610575	1.14466	0.169789	1.50521	1.86661	0.969587	0.363807	2.04561
ENST00000362969	4.99322	3.00724	4.94114	5.31276	4.8003	2.92509	3.98005	3.05907	2.81064	3.17564	2.95269	3.48309	4.12582	3.34875	3.45851	4.20367	4.0738	4.0681	3.63044	4.86498	5.92314	4.38164	4.07311	4.36877	4.15158	3.81723	5.15376	5.45927	4.0289	4.55517	4.35494	4.00398	3.25284	4.03827	4.52758	3.63829	3.53592	3.31333	3.51748	7.01056	4.85566	3.28025	3.60773	3.58009	3.74919	4.31696	3.88487	4.19426	3.3153
ENST00000363040	8.48188	8.38667	8.22972	8.06909	8.90317	8.88795	8.65658	7.8227	8.9408	8.79287	8.56162	9.17706	9.21183	8.8306	8.82518	9.91598	8.82624	8.50284	8.93528	9.11173	8.83008	9.58476	9.13134	8.82152	9.12486	9.76921	9.71994	8.76391	9.13829	10.1253	8.38952	9.30202	9.00696	9.44257	10.3125	10.157	9.93823	9.66834	9.09944	9.8018	8.31643	8.77411	9.47396	9.17073	8.78675	9.55822	8.80335	8.82368	8.20487
ENST00000363046	7.93647	6.23904	7.40663	7.66912	7.07886	6.61243	7.56834	8.4383	6.91816	7.62838	7.30572	6.31181	7.75755	7.33058	7.4009	7.23051	7.77748	8.13276	7.86558	8.07804	8.28251	8.63175	7.2855	7.49462	7.58885	8.05987	8.35454	7.67096	7.31802	7.66093	7.8583	8.09807	7.13667	7.45766	7.65306	6.07884	6.60169	6.68508	6.98155	7.1529	7.85792	7.73987	6.68415	7.69432	6.84698	7.80896	7.58313	7.29538	6.7876
ENST00000363091	5.55846	6.35471	6.68221	6.05847	5.45297	5.87539	6.58134	6.42718	6.09735	5.62327	5.77583	6.41957	5.68626	4.96534	4.91004	5.79129	4.44603	5.42515	5.15018	4.54012	3.98352	4.10198	5.06861	5.48493	3.66592	4.81455	4.35955	5.66763	4.69363	5.41818	5.69184	5.38884	5.28345	5.42359	5.37401	5.29592	5.12723	5.91734	5.27615	5.74752	5.63472	5.45951	4.6954	5.21707	6.05899	5.07596	5.58611	5.04089	5.40435
ENST00000363098	1.56993	3.05269	4.09119	3.879	0.792667	1.06583	-0.141402	1.32053	1.04959	2.40866	3.74488	4.62646	3.27379	0.126683	0.218151	2.74471	0.445472	1.17905	2.28435	-0.164568	3.53298	2.3805	3.56355	1.06882	0.942297	2.67278	0.958253	3.22584	0.327531	1.14097	2.70371	1.27958	2.03336	3.24574	0.552685	1.98267	1.83765	3.99707	4.18923	3.77448	2.86435	1.77817	2.08855	1.91928	3.28745	2.00761	-0.028699	0.426953	1.4309
ENST00000363120	2.28598	1.87336	2.26476	1.78345	1.31911	2.30407	2.82279	1.93601	3.02218	2.06751	2.5476	2.07984	2.06628	3.17283	3.07267	2.68394	1.81042	1.08239	3.11231	2.4545	2.26827	2.96421	2.51785	2.66308	1.58663	1.83611	1.60026	2.28066	2.5909	3.32594	2.12125	2.50468	2.66581	2.16701	2.45421	2.38519	2.27901	1.69407	2.26987	2.82092	2.44054	3.15716	2.23782	2.67983	2.51322	2.23419	2.05343	1.91967	2.24039
ENST00000363124	6.08804	4.51557	5.84558	6.26343	6.22597	4.33224	5.68178	4.39549	4.62739	5.28833	4.39691	5.13293	5.29134	4.2918	4.62747	5.75008	5.25956	4.90829	4.81591	5.78529	6.80682	5.48553	5.0614	5.00376	5.42153	5.12381	5.77373	6.63026	4.99389	6.24131	5.79544	5.11798	4.60907	5.17299	5.89815	5.44142	5.31895	5.07854	4.87441	7.76963	6.11624	4.84218	5.3919	4.98939	5.53063	6.26168	5.16954	5.51984	4.26653
ENST00000363130	5.94473	6.35547	4.32279	4.17447	5.08422	6.53764	5.95847	6.47381	6.74755	7.39601	5.32229	4.23154	6.025	5.42201	6.42752	5.94757	4.53812	6.21186	7.2246	4.52257	6.34227	4.93817	5.5326	3.45559	5.43851	4.74374	5.87004	4.41948	4.96063	4.26954	5.46712	5.72873	6.71377	5.9195	5.81109	5.67444	5.43149	5.49151	6.12096	4.47153	5.81823	6.53928	5.61551	6.23806	6.42888	5.76251	5.92283	5.30833	4.58958
ENST00000363146	10.0423	10.6421	9.40198	10.6014	9.60116	9.78436	10.6119	12.4023	9.34029	8.95278	9.72489	9.27024	10.3442	11.237	10.5035	9.36151	9.66495	9.77909	9.32614	9.05749	8.37087	8.7741	9.59826	9.28778	8.5838	8.87826	8.68408	10.018	9.27423	9.59381	10.2056	9.19409	10.3987	9.87238	9.5804	10.3253	10.1446	9.97995	9.61174	9.49959	8.9857	9.7311	10.445	9.72748	10.2925	9.21624	10.1038	10.1719	10.2049
ENST00000363214	6.87464	6.91466	7.14483	7.10149	6.56799	6.90383	6.39537	7.01154	7.26862	7.10928	6.73398	6.06022	6.77088	6.25904	6.3599	6.86833	6.13235	6.89933	6.84713	6.49616	7.16702	6.77231	6.59738	7.37242	6.64177	6.89324	6.71627	5.54307	6.747	7.01591	6.64003	6.55269	6.45522	6.63385	6.93932	6.5596	6.53498	6.39118	6.9405	6.01048	7.53511	7.38366	6.60589	6.72586	6.41484	6.91844	6.48847	6.28301	6.91785
ENST00000363217	6.01174	5.66579	6.90039	7.64363	5.45471	5.7923	5.43672	6.08372	4.08274	4.02133	5.13907	5.71595	5.22756	5.76313	5.23815	5.60096	5.74062	5.89111	4.71097	6.45446	8.00589	5.50976	5.22017	5.11609	6.06496	6.42144	5.47389	7.20944	4.2259	6.01899	6.01036	5.4568	5.18133	5.119	5.86696	5.49532	5.06602	4.33481	5.27291	5.66245	6.26261	5.87958	5.25485	5.08824	4.49723	5.86969	5.41312	5.78315	5.58848
ENST00000363266	6.33235	6.91077	5.92496	5.7637	6.98796	6.35606	6.89884	6.11235	5.9176	5.96287	6.19861	7.5771	7.59216	6.63818	6.21634	8.26116	6.89362	6.08917	6.49289	7.07107	6.05716	7.60592	7.33889	6.8664	6.76219	7.49919	7.47029	6.78671	6.97742	8.65745	6.00668	5.96784	7.23312	7.71179	8.52201	8.63205	7.82157	8.24147	7.16667	7.89037	5.80675	6.26891	7.85493	7.14922	7.18535	7.9502	7.04794	7.00767	6.31441
ENST00000363284	8.95044	9.89408	9.09643	9.5646	8.58932	8.84435	8.95736	9.35862	9.14088	9.16419	9.50172	9.76355	9.63974	9.15079	8.9111	9.26576	8.72198	8.82444	9.23291	9.22206	9.21466	9.23353	8.84234	9.53419	8.66842	9.19102	8.63394	9.02976	8.65723	9.03846	9.16286	8.29107	9.30304	9.01161	8.94461	9.37845	9.06694	8.66355	8.5787	8.84368	8.98483	8.72649	9.29116	9.56734	9.54657	8.85996	9.17617	9.03483	9.40849
ENST00000363286	10.7583	10.752	10.8164	11.3492	10.2561	10.6456	10.5578	9.62966	9.32445	9.87939	10.2755	10.0212	10.6638	10.342	9.4959	10.3642	10.5624	10.1295	9.78364	10.1229	10.6604	9.87111	9.7066	10.3443	10.2271	9.9227	9.96103	10.52	9.93522	10.4989	10.3883	9.87445	10.4836	10.0712	11.6185	10.2061	10.4607	10.4132	10.6076	10.197	10.894	10.596	10.8124	10.103	10.5231	11.444	10.3585	10.4149	10.2244
ENST00000363293	1.81101	3.21237	4.22657	3.9205	0.846368	1.39735	-0.203543	1.39144	1.12045	3.80219	3.83425	4.72603	3.30088	0.652361	1.16554	2.77868	0.812071	1.22135	2.84536	0.142417	3.35379	1.49472	3.50035	1.11918	1.01314	2.48623	1.02909	3.16417	0.95755	1.19811	2.73995	0.645593	2.10533	3.41481	0.618635	1.24264	0.691974	4.10191	4.36829	3.51357	2.74831	2.45407	1.55356	1.82028	3.22801	2.17505	-0.0195281	0.0287082	0.813847
ENST00000363299	5.02992	1.02822	4.03412	4.20687	2.39977	1.47596	1.53391	2.11081	0.883554	1.28578	0.849181	0.638873	0.20287	1.70132	2.61735	0.210232	2.93121	3.9305	0.788163	3.12718	3.8067	1.25763	1.0087	1.24019	0.776296	0.422506	1.69761	4.03042	0.758473	1.47148	2.62909	0.395028	0.242361	0.989203	0.368987	0.332772	0.439662	1.10683	1.52594	2.41513	4.24029	2.02992	1.38341	1.09406	-0.082599	0.496799	0.193666	1.69115	0.0358584
ENST00000363311	7.019	7.79458	7.47864	7.49115	7.13817	8.14839	7.86699	8.98392	8.04843	7.98068	8.37939	7.86356	7.58533	8.45149	8.66018	7.74336	7.21882	8.06703	7.92053	7.05114	6.27117	7.26245	6.96391	7.49639	7.2711	6.48507	7.01771	7.19554	7.58145	7.66753	7.28825	8.43787	7.73292	7.3069	8.01011	7.71845	7.50638	7.22108	7.06813	6.67383	7.1888	8.20257	7.10293	7.58897	7.80846	6.89727	7.56661	7.23427	7.72274
ENST00000363315	6.78667	7.18997	7.95727	7.00139	6.83591	7.14131	7.05461	6.76255	7.24637	6.60448	6.79445	6.49719	6.4066	7.46656	7.65543	6.50188	5.89297	6.86817	7.44415	5.41882	6.11379	6.27697	6.35293	6.30336	6.38989	6.34568	6.10517	7.35372	6.39325	6.29974	6.65908	6.45217	6.82734	6.82675	6.55658	6.51431	6.38299	6.86876	7.44115	6.5145	6.83122	6.75026	6.11576	6.39974	6.79588	6.23662	7.03284	6.47956	6.76475
ENST00000363345	7.47581	7.43296	5.57749	5.06317	5.6809	7.36909	6.50019	6.5443	7.23348	7.10976	6.63844	5.70181	7.43221	6.81545	7.05928	7.12993	5.61499	7.3014	8.1502	5.01092	5.80581	6.13	6.29359	4.1334	5.34688	4.49313	5.8838	4.94811	5.7319	4.83619	6.54748	6.85778	7.7142	6.77084	7.1019	6.49544	6.89866	6.50392	6.74699	5.76713	6.4259	7.22046	6.75776	7.50378	7.31135	6.76428	6.74263	6.00843	5.75015
ENST00000363359	6.5254	5.4744	7.35696	7.58951	6.5248	5.38933	5.91708	5.37338	5.56737	5.30731	6.30065	4.98783	5.83516	6.50077	5.96592	5.52772	6.77501	5.80864	4.89432	6.6858	7.7979	6.59975	5.68442	5.58714	5.97537	5.97308	6.67969	6.85761	6.20628	5.62019	6.42542	6.59861	6.02413	5.51764	6.73924	5.77415	5.73839	5.9724	6.41495	6.18406	7.2798	6.70716	6.0636	5.29174	6.24079	5.8003	6.51248	6.41414	6.19706
ENST00000363367	0.841732	-0.0330632	1.02521	0.989702	-0.0129225	0.348162	0.665465	0.348484	0.0846578	0.476458	1.33193	0.784842	0.243708	-0.768576	-0.0636996	0.253141	0.0410239	0.416305	0.618633	-0.176942	-0.0754325	0.449032	0.415748	-0.722353	1.61698	0.480684	-0.00428319	1.42115	0.0919429	0.851182	-0.673289	-0.42323	-0.607521	0.1249	0.958332	-0.490496	0.504596	0.0294891	0.602538	-0.636255	-0.721805	-0.408923	0.247619	-0.206767	-0.196936	0.613576	0.811284	0.555594	-0.0436362
ENST00000363389	7.35659	8.26051	7.42047	8.56745	7.17806	8.28005	7.76568	7.21032	7.77939	6.24129	6.95115	7.83295	7.77364	7.97222	7.26298	7.63436	7.40393	8.02651	7.86611	7.60129	7.23516	7.59441	7.79062	7.73471	8.23718	8.99382	8.36661	7.06216	7.616	8.00059	7.13965	7.67989	7.31045	8.0751	7.02923	7.71569	7.90919	6.26017	7.59112	7.2277	6.76529	7.63581	7.11495	7.22971	7.31387	7.20232	7.13193	7.07004	7.47126
ENST00000363394	6.34314	5.32233	6.14788	7.23979	5.69832	5.68136	6.23637	6.54571	4.54653	4.20528	5.90473	6.10149	5.54792	6.03167	5.71913	5.80792	6.74791	5.93892	5.22487	6.50646	6.71187	6.38089	6.01573	4.93073	6.7464	7.13749	6.64942	6.41457	5.15339	5.05598	6.29434	6.37667	5.88146	5.86415	7.03799	5.76626	5.1103	5.48166	6.15905	5.89543	6.69711	6.42592	5.96918	5.81095	5.58034	7.14264	5.90512	5.83313	5.85883
ENST00000363405	0.971238	0.0786967	0.906998	1.56199	0.92591	-0.670797	0.504786	0.494029	0.227535	0.623297	-0.721942	0.152574	0.582936	-0.736915	0.0461777	1.3641	0.141426	0.022094	-0.518702	0.790837	1.71909	0.595594	-0.632244	-0.669086	1.06303	1.63278	0.137694	-0.744976	-0.536987	1.69763	-0.600703	0.577286	0.566997	1.00304	1.83864	0.487038	0.642714	0.985421	-0.527587	2.78689	0.464243	0.59576	-0.435996	-0.108012	0.33956	1.21037	0.036223	0.421461	0.0674891
ENST00000363408	0.279971	0.870393	0.87878	0.161345	0.469001	-0.218683	1.67133	0.936286	0.667589	2.01543	0.991398	1.92738	1.95433	-0.287519	0.414906	2.69824	1.71192	1.02406	1.66571	1.60118	0.504544	1.9875	1.16671	1.3412	1.4811	0.997712	0.577006	0.947374	1.02764	2.96073	-0.144671	0.167844	1.43827	2.02949	1.80652	2.02169	1.56172	2.91562	1.04555	1.59365	0.375949	0.975179	2.71984	0.260885	1.85198	1.92773	1.0387	1.88015	1.42579
ENST00000363410	4.81838	3.66507	3.16076	3.15361	3.27075	5.00111	4.44021	4.30402	5.50971	5.92478	4.32845	2.70546	5.15185	4.15649	5.24053	5.18129	3.52605	5.60452	6.01654	3.75317	3.79353	4.48841	4.03164	2.45658	4.29018	3.00372	5.30766	3.26942	3.66788	2.78712	4.36804	5.79615	4.9902	4.74481	5.01915	4.42422	4.08293	3.57024	4.77106	3.63463	3.76842	5.55481	4.29333	5.5736	5.03192	4.04494	4.854	3.85377	3.3078
ENST00000363421	4.52792	2.99438	3.62853	5.29853	3.53896	2.14125	5.06492	2.16334	2.67808	2.29522	2.04741	3.75485	3.32818	1.83626	2.50424	3.2294	2.91805	2.59894	1.64642	3.23154	3.53874	3.16657	2.52584	2.14444	2.53474	2.94873	2.55609	3.74726	1.61869	3.55004	3.55598	1.98384	2.49231	2.51623	2.31992	2.25766	2.05228	2.11528	1.95796	4.85735	4.07271	2.68154	3.43862	1.82242	4.57273	3.91494	3.3476	4.15671	2.22039
ENST00000363444	4.14137	2.69563	3.72407	3.46016	3.20975	3.9121	3.76882	4.06134	2.58076	2.9393	4.2568	3.52956	4.27982	3.40442	3.60515	4.04648	3.59669	3.39098	4.12447	3.27735	3.91415	2.91564	3.25364	3.72101	3.46398	3.93705	3.4887	4.28578	3.77637	4.69638	3.92897	3.6246	3.8349	3.48692	5.06337	2.98593	3.71836	3.53423	3.26922	4.0977	4.04434	4.63619	4.38683	3.78807	3.20239	3.8781	3.57467	3.83928	2.82569
ENST00000363450	6.1241	4.74173	6.24383	6.51772	5.05162	5.32297	5.31394	6.37007	3.90409	3.81089	5.43632	4.71944	5.53665	5.38774	4.84185	5.17534	5.43378	6.13988	4.63068	6.80218	4.76958	5.13207	4.29712	4.43252	5.72814	5.63576	5.1545	5.01312	5.11404	6.089	5.34895	5.42871	4.39091	4.87029	6.10635	4.71865	4.94817	4.54261	4.46583	4.99432	4.31393	5.96569	4.91225	4.91716	4.58043	4.73185	5.18072	4.80021	5.62104
ENST00000363473	8.48043	8.39628	8.21447	8.10614	8.88214	8.90061	8.65492	8.02676	8.87739	8.8249	8.5601	9.17589	9.22407	8.83565	8.82371	9.93045	8.85856	8.50386	8.91535	9.12175	8.85907	9.44827	9.13477	8.81711	9.17134	9.80126	9.76201	8.79565	9.15502	10.1291	8.37328	9.34397	9.01665	9.46158	10.3172	10.1407	9.9395	9.68527	9.09219	9.81273	8.3717	8.78663	9.47555	9.17511	8.7947	9.56135	8.81344	8.82234	8.23148
ENST00000363484	4.62242	4.60758	4.96076	7.1956	4.42107	4.62082	3.88626	4.17889	3.34019	3.11694	3.75125	4.44814	3.6494	3.61773	3.33934	3.66027	5.35189	6.24169	3.50046	5.67083	6.0276	4.71296	5.13236	3.28756	4.76899	5.06147	3.9074	6.02986	3.9366	4.14183	4.76795	4.42182	3.4385	4.71415	3.53028	3.46117	3.81937	3.03586	4.75258	4.18464	4.31113	3.60599	4.30358	4.0324	3.8536	6.11189	5.87659	4.49239	4.33528
ENST00000363497	8.75366	8.58972	7.23463	6.97015	7.08415	8.76714	8.0913	8.45845	9.36946	10.2234	7.79983	7.06662	8.75425	7.70447	8.36202	8.64762	6.89628	8.68524	9.49299	6.8356	8.33015	8.19177	8.04953	5.96795	7.27104	6.82401	7.94156	6.66271	7.15122	6.42217	7.88988	7.93334	8.90959	8.39031	8.01595	7.95792	7.95696	7.66022	7.73619	6.94933	7.88453	8.60148	8.1227	8.48241	8.68145	8.22522	7.81071	7.19759	6.6989
ENST00000363500	8.47852	8.4224	8.23962	8.18229	8.90607	8.89839	8.65479	8.11261	8.97572	8.82414	8.58812	9.17445	9.2234	8.85107	8.83157	9.9132	8.85176	8.49608	8.92539	9.11589	8.82448	9.5472	9.14858	8.83732	9.2188	9.7753	9.72679	8.7838	9.13095	10.1021	8.37245	9.31771	9.01217	9.44646	10.3207	10.1412	9.93892	9.67636	9.06976	9.81652	8.32502	8.7727	9.48451	9.16566	8.76978	9.54328	8.79252	8.82664	8.19541
ENST00000363511	8.47685	8.37495	8.21927	8.16309	8.87969	8.8813	8.64897	7.87544	8.84979	8.70281	8.5628	9.16735	9.20555	8.8108	8.79143	9.92706	8.83289	8.48821	8.8937	9.11557	8.82091	9.50252	9.11743	8.80299	9.14605	9.77607	9.71059	8.7844	9.1327	10.1339	8.36256	9.3652	9.009	9.44272	10.3271	10.1364	9.96709	9.66971	9.08457	9.80486	8.31836	8.75125	9.47986	9.15551	8.7819	9.54864	8.81187	8.83111	8.21696
ENST00000363524	3.7741	1.54761	1.3114	3.72335	2.47923	0.907493	1.53218	1.10806	1.76604	1.23874	1.34074	1.81906	1.45074	1.31064	0.557979	0.98988	2.08838	3.13867	0.118989	1.23194	2.17057	1.21073	0.574058	1.20887	0.73196	0.377634	2.28653	1.48764	1.15207	2.06192	3.00587	1.60213	0.281118	0.95919	1.0614	1.007	1.16945	0.657013	0.738417	1.69865	2.10392	1.62544	0.211712	1.06349	0.790223	2.51863	1.30082	0.841548	1.2878
ENST00000363536	5.45483	4.99864	4.49264	4.30054	4.44219	5.66503	4.82027	5.35612	6.41392	7.10309	5.02024	3.78042	5.75324	5.40908	5.9971	5.85863	4.90713	6.01241	7.06608	4.13725	4.66297	6.12296	5.17053	3.18741	5.3043	3.64112	5.76489	4.17166	4.81671	4.20555	5.24987	6.57871	6.14205	5.86311	5.89772	5.0449	5.49208	5.53787	6.27546	3.92067	4.47301	5.841	5.22782	5.939	5.40655	4.93725	5.56049	4.95264	4.23485
ENST00000363538	0.546373	1.02142	2.06605	0.87674	1.89804	2.37286	1.73715	1.61754	1.34686	1.74884	1.84909	1.24369	1.86933	2.33626	2.65164	2.68649	2.18337	2.03354	2.08457	2.53729	2.00042	2.67608	1.84816	1.77462	3.023	3.18144	2.09602	1.41964	2.04539	3.85909	1.91228	3.60436	1.93023	2.29323	1.92025	2.81796	2.04914	2.98913	0.630169	2.01546	1.55986	2.80143	1.7182	1.9548	2.33402	2.17506	0.900371	1.40267	1.36236
ENST00000363543	6.4031	5.6811	5.07813	4.82288	5.21465	6.3443	5.92949	6.49074	6.95617	8.07051	5.6372	4.63052	6.62822	5.86961	7.15083	6.72031	5.46765	6.67578	7.65592	5.03882	6.21491	6.54458	5.6126	4.32713	5.55312	5.02251	6.14779	4.79544	5.44866	4.97726	6.01382	6.54369	5.99357	5.58558	5.5842	5.84792	6.01128	6.17381	6.66754	4.81362	5.9165	7.20925	5.99227	6.70867	6.40986	5.73326	6.14542	5.54496	4.94973
ENST00000363593	8.45921	7.97227	8.01134	8.58778	8.54418	7.62876	8.43917	8.4309	8.23702	8.46441	7.49387	7.74115	8.10179	8.04422	8.07366	8.35795	8.0626	7.46976	7.61208	7.83094	8.00577	7.6156	7.49364	8.14421	8.14383	7.52297	8.25401	8.76153	8.17052	8.88397	8.46998	8.41417	7.35063	7.9479	8.82618	8.07768	8.36168	7.68869	7.49441	8.55258	8.96737	7.99241	8.27786	7.64134	7.94967	7.1519	8.11231	7.69566	7.24601
ENST00000363610	5.83755	5.04511	4.67398	4.35737	4.41895	5.7371	5.08373	5.70681	6.9188	6.60852	5.23501	4.35146	6.05233	5.21278	6.28044	5.87135	4.81041	6.1726	7.22166	4.32213	5.23519	5.77534	5.15998	3.35843	5.35157	4.43111	5.29606	4.46897	4.66011	4.53825	5.006	6.60443	6.07621	5.44092	6.12681	5.0919	5.7261	5.63769	6.1786	4.50807	4.86658	6.1545	5.40527	6.38609	5.72873	5.13988	5.71336	4.9347	4.55117
ENST00000363618	1.90782	0.472763	1.21813	2.15952	1.4904	-0.189693	1.32482	0.967282	0.698301	1.09776	1.01228	0.502552	0.887239	0.298026	0.854326	1.61798	1.72931	1.36072	1.42008	1.10399	1.43896	1.06979	1.43812	1.11472	1.50928	4.16544	1.52875	1.40332	-0.0461341	3.08528	1.25076	0.200311	1.14076	0.862529	0.942999	0.888876	0.242678	-0.0913885	1.40137	1.35229	2.36346	2.20207	1.5993	0.673113	0.981705	2.60693	1.35558	0.468237	1.19433
ENST00000363624	4.43743	3.71759	4.22316	3.53386	3.37687	4.64472	3.68814	2.94696	3.29742	3.83589	4.65503	4.05893	4.20032	4.15771	3.4674	4.45084	3.62291	3.52253	4.33131	3.24994	4.18089	3.03778	3.56194	3.552	3.84591	4.00172	3.17641	3.39621	3.61267	4.1131	3.8246	4.46666	4.38354	4.10225	5.51627	4.3244	4.03945	3.8739	3.54501	3.8086	4.34911	5.1303	4.33439	4.00424	3.63716	4.26302	3.41481	3.9298	3.14288
ENST00000363640	7.83875	6.28507	7.24825	7.73276	6.80458	6.79413	7.39208	7.1837	7.36238	8.73379	7.29026	7.13607	7.60257	6.54359	7.26997	7.5902	6.93043	7.30316	7.67898	7.01558	7.327	7.44373	7.56979	7.55607	6.26574	6.90967	7.36528	6.99376	6.86402	7.27123	7.40239	7.86034	7.7357	7.91185	8.13475	7.11781	7.30211	6.86628	7.00596	7.5702	7.95576	7.6807	6.75958	7.34843	7.35342	7.26377	6.84091	7.11672	5.969
ENST00000363660	5.74737	6.14334	5.0498	6.45998	4.78226	5.73135	5.61816	6.50023	4.02889	4.53893	5.38969	5.38979	4.83387	5.52597	5.45275	4.84483	4.20813	5.45627	5.57391	4.49373	4.97755	4.50167	4.29221	5.17653	4.19861	4.98355	5.22701	5.60012	5.09689	5.42079	5.00765	4.9247	4.92348	4.42125	4.66851	5.10835	5.02091	5.28023	5.20405	4.54823	4.51719	5.1242	5.02585	5.09935	4.98367	4.40878	4.89455	4.63482	5.8691
ENST00000363664	2.70393	1.76777	2.90187	2.25675	1.5943	0.930126	3.00535	2.088	0.868613	1.26826	0.466069	0.900266	1.58858	1.52158	0.0180156	1.98717	0.279541	1.85595	1.2083	1.84763	0.705315	1.24029	0.600575	0.544739	0.762042	1.16799	0.77789	2.89118	0.132274	1.45715	1.36309	0.383848	0.362651	1.55038	1.57496	1.03219	1.19445	0.683168	0.142605	2.10305	1.23028	1.14526	1.36981	1.50445	1.68477	1.75616	0.522185	0.599629	1.54985
ENST00000363673	2.40255	0.79679	1.38783	0.859715	0.385482	1.0228	0.993891	1.78098	0.567127	0.964964	1.37202	1.11434	-0.0558576	0.189794	-0.290229	1.30344	1.76184	1.03814	1.33247	0.518494	0.40457	0.937116	0.347582	0.29141	0.461039	2.94826	1.40816	1.12134	0.496507	1.60912	0.834955	2.09323	0.881428	1.52158	0.831174	0.00252629	0.103025	0.430434	1.31371	0.927464	1.27921	1.42843	0.661374	0.576524	-0.388594	1.73674	0.975672	0.653129	0.783472
ENST00000363688	5.18691	3.11292	4.84575	5.27261	5.59615	3.60635	4.89311	3.04575	3.37638	3.16295	3.56286	4.21083	3.63986	3.01118	3.45045	4.51319	4.1718	3.48219	3.71047	4.52216	5.78556	3.87769	3.86649	3.47342	4.34192	4.25875	4.54132	5.71543	4.24078	4.9564	4.99911	3.99765	3.37662	3.89766	4.38476	4.56152	4.46995	3.98549	4.04464	6.60354	5.21949	3.90893	4.32583	3.9824	4.66118	5.6255	4.10569	4.62928	3.39573
ENST00000363723	0.700172	2.09082	2.34154	2.55082	0.399811	1.29177	-0.913888	3.6422	0.587634	1.9398	3.30077	3.18442	2.37717	-0.378736	-0.278864	1.17766	0.0322223	0.518059	1.00659	-1.05917	1.34295	0.959928	1.92537	-0.306917	0.480886	0.930908	0.49676	2.03066	0.512064	-0.00787893	-0.233896	0.0784217	1.2221	2.25227	0.0540777	0.795919	0.120641	3.61022	4.02371	2.50804	1.04432	2.14389	1.17046	0.59037	2.55305	0.249973	-0.562714	-0.513388	0.366807
ENST00000363738	2.30176	3.13675	1.71496	0.603457	1.73431	2.80505	2.16652	2.31554	3.89253	3.2475	1.99269	0.796323	2.88077	2.19953	3.41309	2.80912	2.13556	2.99388	4.43818	1.58364	2.35358	2.41884	3.577	0.724138	3.19098	1.3526	2.89584	1.23477	1.88542	1.17039	2.11741	2.99215	3.50316	3.52861	3.32349	2.00848	2.73562	3.11086	3.50724	0.331918	2.35738	3.41916	2.80759	3.28385	2.64184	3.10066	2.36425	1.39856	1.69019
ENST00000363742	6.2546	5.64839	5.0648	4.67744	4.64928	6.36248	5.69143	5.7813	7.02929	7.18396	5.76971	4.58966	5.97157	5.15214	6.47392	6.20667	4.743	6.25499	6.94214	4.55304	5.59955	5.29021	5.70975	3.28066	4.91197	4.75285	5.4587	4.65442	4.66558	4.62394	5.34629	6.38524	6.5855	6.31721	5.84777	5.50123	5.87544	5.38247	6.12289	4.63297	5.55699	6.11819	5.61358	6.40332	6.13719	5.59787	5.75372	5.04833	4.66653
ENST00000363753	12.8437	14.1759	12.6905	13.0726	12.7768	13.0731	12.8938	13.1954	14.1362	13.788	13.7646	13.1517	12.7784	13.7159	13.8619	12.7266	13.3802	13.3172	12.9158	12.2294	12.6289	12.9032	13.2929	13.6063	12.948	12.9305	12.6029	13.2156	12.9073	12.6643	13.6063	13.9227	13.8047	13.3181	13.1194	13.6152	14.1335	14.1656	13.9341	12.8101	12.9754	13.6473	13.012	12.8276	13.3197	12.772	13.1591	12.6718	13.4011
ENST00000363754	8.47655	8.39635	8.21742	8.11716	8.90751	8.9209	8.66367	8.07421	8.85661	8.79928	8.57367	9.17514	9.2232	8.83271	8.8484	9.9226	8.86004	8.5036	8.92427	9.11872	8.88626	9.66615	9.13843	8.82611	9.20142	9.79971	9.73821	8.81189	9.13397	10.1158	8.40506	9.33603	9.01603	9.46831	10.3487	10.1532	9.96436	9.67998	9.12809	9.81212	8.34677	8.78479	9.49682	9.18226	8.77019	9.56273	8.81505	8.81165	8.24068
ENST00000363762	6.96543	7.43446	5.62016	5.55415	5.65831	7.99747	6.70403	6.96268	7.88212	8.96199	6.31718	5.6259	7.1734	6.73789	8.03847	7.26873	6.02781	7.51271	8.27827	5.80947	6.96621	6.91726	6.6266	4.92674	6.1824	5.66853	6.61693	5.80548	6.16597	5.16283	6.65148	6.99781	7.39329	6.81315	6.63134	6.80957	6.68373	6.47172	6.89725	6.05169	6.7195	7.59663	7.06976	7.40473	7.59237	6.76957	7.06858	6.51696	5.96936
ENST00000363817	0.602285	-0.400659	1.04451	-0.0838533	-0.386398	0.181018	0.46692	0.70552	0.438348	0.835117	0.10419	1.03575	1.21834	0.0819143	0.66397	3.11088	0.590674	0.164513	-0.294313	1.23191	0.276227	0.807343	1.01362	0.616379	1.27088	1.36222	1.28956	0.0699604	0.388334	1.82044	-0.379224	0.759431	1.02381	1.70266	2.2071	2.12608	1.39413	2.45701	1.22909	1.67596	0.941749	-0.061493	1.4281	1.03978	1.43736	1.33201	1.20424	0.274536	0.689348
ENST00000363840	12.4825	13.9977	12.2341	13.0597	12.9723	13.6431	13.1311	15.1402	13.4758	14.461	13.2947	12.7279	13.4433	14.6899	14.422	12.7236	13.0905	13.9707	13.5463	13.0024	11.9457	13.1644	13.6881	13.7094	12.951	13.8581	13.4007	12.6496	13.8525	13.611	13.4175	14.8904	14.1868	13.938	13.656	13.7795	14.3117	13.6711	13.9028	12.8053	12.4103	14.3517	13.7996	13.4692	12.9623	12.7224	13.4496	13.4705	14.0189
ENST00000363859	9.97585	10.596	9.45208	9.86363	9.69739	10.6215	10.3996	11.3288	7.80174	7.44431	9.79791	9.20474	10.0489	10.9074	9.72654	8.67567	8.27222	9.24855	9.77892	8.37953	7.579	8.25477	9.11621	8.97815	8.20169	8.58406	8.18775	9.45171	9.14575	9.33029	10.896	8.97995	9.6019	9.47954	9.11362	9.0921	8.86518	9.167	9.39355	8.73051	8.63695	9.72223	9.9237	9.66871	9.7116	8.62156	9.69057	9.61586	10.1573
ENST00000363871	6.33955	6.90452	5.90017	5.66739	7.04199	6.31981	6.89713	5.75461	6.00959	5.95374	6.16124	7.60989	7.62278	6.61897	6.161	8.25151	6.8911	6.05283	6.53389	7.08016	5.98035	7.44307	7.31616	6.87193	6.49376	7.53795	7.46465	6.75876	6.99341	8.64305	5.93311	6.02745	7.21847	7.67383	8.5012	8.61935	7.80928	8.22796	7.14131	7.8531	5.78181	6.23412	7.832	7.09253	7.19442	7.93691	7.08047	7.00808	6.35034
ENST00000363915	5.97519	2.69917	6.52073	7.79192	5.938	3.55205	5.98464	3.57695	2.5906	2.95306	2.53034	3.76441	3.01295	2.50617	2.66244	3.0813	3.38918	3.97194	2.70595	3.45757	6.39887	2.92919	2.95132	2.99363	3.47368	2.12727	2.50406	6.24891	3.25694	2.40743	6.35613	2.53489	2.35566	2.25755	2.49797	2.75263	2.14595	2.60208	2.20956	6.3173	6.67253	3.12632	2.34139	2.33907	3.7694	3.47905	2.64803	3.4067	3.07139
ENST00000363922	0.383455	0.259653	1.53933	3.08118	-0.387675	0.61951	0.211322	0.714645	0.445637	0.845132	0.105644	-0.0776195	-0.699042	0.0830621	0.226689	0.734527	1.89927	2.25507	-0.293772	1.96915	3.89889	1.76707	1.0232	0.622617	2.46393	2.90058	2.8587	0.799851	-0.313128	-0.159988	3.15791	-0.0722262	0.507002	1.46238	-0.100121	-0.132934	1.40663	0.326651	1.2404	0.370664	2.92072	-0.0576385	0.559044	0.486317	1.27253	2.57312	0.481079	-0.656608	0.696312
ENST00000363925	4.13627	4.10802	3.59019	4.1529	3.85395	4.14684	4.65613	2.81501	2.56861	2.92758	3.42922	4.19412	4.59213	4.15711	3.599	4.1912	3.59064	2.95105	3.0253	2.61475	2.41429	2.90395	3.153	3.33539	3.76354	4.53938	4.03844	4.25371	3.53779	3.96453	2.9973	2.83752	2.7402	3.07118	5.41594	3.17597	3.16949	3.03991	2.67595	4.04058	3.60434	4.36084	3.93824	3.73953	4.18479	4.34896	3.24964	3.92066	4.3175
ENST00000363946	1.99237	0.288153	2.83945	3.86713	1.35285	1.43021	1.80217	0.743106	0.474993	0.873159	0.862036	0.628152	0.234517	0.523348	-0.37136	-0.118225	0.326518	1.77164	0.448977	1.25324	0.312302	0.845288	0.271747	-0.396862	0.368817	-0.00946284	0.384607	3.07969	1.235	-0.119253	1.58599	-0.0377652	0.155391	0.412171	1.29235	1.22698	1.42262	0.808966	0.434792	1.47672	1.77211	-0.0266075	0.583957	1.73205	0.521573	1.53378	-0.620067	0.302984	0.276985
ENST00000363950	6.87605	7.03126	6.51958	6.5179	7.46671	6.52377	7.2215	5.89099	5.80878	5.85222	6.36332	7.73425	7.69766	6.72109	6.38204	8.34613	7.12417	6.30333	6.70943	7.30846	6.88268	7.47108	7.46348	7.00735	6.73122	7.62498	7.58635	7.34226	7.16407	8.7668	6.53484	6.31608	7.3525	7.79757	8.59937	8.72303	7.92479	8.33975	7.3068	8.3454	6.51162	6.51475	7.9741	7.25036	7.41499	8.18054	7.23578	7.26003	6.4938
ENST00000363961	4.35985	4.58259	5.13699	3.30213	4.64593	5.09111	4.99514	6.23134	3.84674	3.25662	4.76152	4.85247	4.40859	4.39898	4.53204	4.3063	3.3669	4.28633	4.11473	3.5111	3.23542	3.23155	3.36026	3.6001	3.68271	3.86589	3.70692	3.78069	4.23786	4.69692	3.66946	4.15275	3.85735	3.83609	4.7982	4.60588	4.24999	3.91857	3.35378	4.58776	3.84074	4.51874	3.95046	3.99373	4.00932	3.13314	3.74814	3.22592	3.86957
ENST00000363981	13.4738	13.9014	13.4455	13.4025	12.928	14.2597	13.7343	14.7628	13.1664	12.8978	14.1082	13.336	13.2811	14.1719	13.8327	13.2921	13.1453	14.0097	13.8556	12.6945	12.5856	12.7265	13.0369	13.9884	13.9018	12.6093	12.5675	13.4478	13.1007	13.095	13.7026	13.7238	13.5584	13.3829	13.4456	13.3619	13.3137	13.5025	13.3661	13.5532	13.3767	13.7074	13.1698	13.8741	13.5382	12.9769	13.5423	13.5515	13.5734
ENST00000364009	3.07009	4.03871	3.79585	4.81788	3.9257	2.76509	5.72527	3.58476	2.60237	3.76012	3.66961	4.52625	4.52236	2.36416	2.81494	3.74267	3.85249	3.63053	2.89479	4.431	4.90993	3.72268	3.50711	2.62835	3.48084	4.68385	3.09956	4.51529	3.14549	4.79363	2.57657	2.11279	2.63057	3.01927	2.08568	2.76269	2.61093	1.82536	3.16454	4.88267	3.93056	2.88405	4.1019	2.63747	5.03837	3.93248	3.98554	4.40679	4.7797
ENST00000364020	1.55175	1.90424	2.25821	0.931236	2.41933	2.1423	2.17644	1.67044	1.39964	1.8018	1.24531	2.84405	3.0165	1.22072	1.03518	3.88012	2.01465	1.59564	1.22485	2.29169	1.25281	1.77365	2.60133	2.61828	2.6629	2.86415	2.14109	1.98753	1.8496	4.00414	1.09794	1.57125	2.52406	3.00007	3.56466	4.0176	2.42048	3.43964	2.45805	2.67692	1.33496	2.35593	2.67522	2.6208	2.78929	3.00237	2.24682	2.08872	2.23234
ENST00000364043	12.5105	10.2289	12.8807	13.8425	12.2116	9.46377	12.1177	9.77802	10.3579	10.614	9.35526	11.2975	10.2259	9.27223	9.27934	10.4622	11.1165	10.611	9.38181	10.8449	12.0828	10.1634	10.5712	9.89063	10.6988	9.31235	10.1034	13.1215	9.72131	11.3284	12.617	9.83084	9.64104	10.1759	9.9353	9.83728	9.59185	9.87239	9.33021	12.4892	12.6451	9.57687	10.6713	9.4819	12.5129	11.7498	11.0307	11.9354	10.3031
ENST00000364079	1.35298	3.51772	4.2172	3.83499	0.824696	1.8001	-0.611565	2.32212	1.09462	1.49693	3.90559	4.84995	3.69708	0.136739	0.770867	2.51352	1.04641	1.04404	2.46384	-0.505778	2.358	1.46877	2.97651	1.09988	0.987337	2.47091	1.00329	2.94765	0.935967	1.95475	2.90327	0.618673	1.95425	3.10192	1.27605	1.67479	1.87039	4.2135	3.56623	3.84031	2.11527	2.6658	1.53484	1.94549	2.84711	2.72391	-0.045715	0.76937	1.17113
ENST00000364084	13.7568	12.8338	13.6561	14.0442	13.0812	13.2561	13.3115	13.8041	14.0714	14.5317	14.0618	13.2235	13.4092	13.7866	14.2754	13.4814	13.5403	13.8409	13.9551	13.8857	13.4473	13.8962	13.7804	13.3157	13.6279	13.7555	13.7966	14.4028	13.6311	13.5766	14.2826	14.6317	13.5966	13.87	13.3989	13.6323	13.7676	13.1594	13.4066	12.8721	13.4976	13.4341	12.7776	13.7286	13.3683	12.7238	13.7351	13.7458	13.1976
ENST00000364089	2.62807	0.316296	0.323413	3.9408	1.11357	0.987037	2.70773	1.72708	0.511468	0.90988	0.57588	-0.0180643	0.53886	1.10452	1.04283	0.96633	0.351494	0.771994	-0.220787	0.637058	1.27172	0.881991	0.736992	-0.378953	1.34023	0.864418	2.04713	2.49246	0.449205	1.86845	1.60853	-0.00239627	-0.414782	0.974343	1.70776	0.730707	0.890357	0.835817	0.464267	1.49997	0.244446	0.00955708	0.614429	0.535031	0.13951	-0.416271	-0.630321	-0.0477135	1.07079
ENST00000364113	6.45629	5.43872	6.89422	7.48794	5.93897	5.61773	5.32387	4.54648	4.95507	4.71769	5.93165	5.57095	5.30206	5.10865	4.95892	5.40647	5.95741	6.20239	5.39394	5.78067	5.96053	4.13958	5.18527	4.93168	5.08534	5.27833	5.35232	6.7969	5.40048	6.08188	6.08383	6.37585	5.50924	5.16476	6.58214	5.50035	5.77678	5.85033	5.26704	6.21987	6.48952	5.63235	5.18819	4.85361	5.73331	6.10504	5.67286	5.33534	5.68694
ENST00000364171	-0.0945091	0.0306539	-0.672918	-0.348747	0.531144	1.02517	-0.541415	0.434512	0.169409	1.49922	0.32464	-0.300375	-0.956253	0.626584	0.466834	1.07473	0.0991219	-0.375427	0.698575	-0.273811	0.00854447	0.535546	0.0143203	-0.0413366	0.0644256	1.58817	0.0800379	-0.798231	1.03068	1.34766	-0.657064	1.11291	0.170944	0.502901	1.06579	0.435485	0.589673	0.584735	-0.585573	-0.608559	-0.040158	-0.32656	0.322537	0.283655	0.884642	-0.0949665	0.530817	0.8286	-0.68456
ENST00000364197	11.6419	11.962	11.5936	11.8175	12.3443	12.12	11.3067	11.2215	12.6004	12.5263	12.5623	11.9995	11.9567	12.2241	12.3438	12.0184	12.0928	12.9098	12.6988	11.6486	11.8954	12.7253	12.3053	12.3917	12.0788	12.8324	12.5835	11.5738	12.65	12.0648	11.9675	13.0746	12.3242	12.1789	11.7693	12.2779	12.6468	12.2032	12.5937	11.6816	11.5569	12.6881	12.0862	12.4303	11.9435	11.7352	12.3077	11.8845	12.5733
ENST00000364228	7.81541	7.23052	8.22233	8.4321	7.60027	6.79266	8.12691	7.89271	7.79773	9.18922	7.5613	8.42201	7.92002	6.58359	6.69846	8.38199	6.89963	6.83427	7.49814	8.09376	9.07281	8.65136	7.24591	7.24815	6.56762	8.46635	7.67965	7.21227	7.27276	7.99951	8.15769	6.79502	7.01888	7.59829	8.35458	7.02393	6.64002	6.8482	6.87023	7.92458	8.92678	7.68394	6.97605	7.23331	7.55397	7.24148	6.84847	7.04871	6.45647
ENST00000364234	2.91466	1.60443	2.6595	3.62184	2.78969	2.5407	3.05252	1.91492	2.46813	2.04643	2.31528	2.60353	1.15999	1.65138	2.4828	3.60996	1.24049	1.0646	2.61967	1.5899	2.25065	2.01825	1.58634	1.52517	1.56403	1.81835	1.5776	2.14024	2.01874	3.52167	2.28491	2.18293	1.6595	2.02947	3.57637	2.80995	2.57925	2.15103	1.42069	3.28401	2.29618	2.76359	3.20393	2.26736	2.84189	2.46707	1.81584	1.43518	2.63298
ENST00000364259	3.38352	2.41064	3.34285	3.8211	2.57463	2.30769	2.97849	1.94162	1.68404	2.07312	2.33162	2.54503	2.83755	2.17369	1.84028	3.03443	2.67229	3.49368	2.89954	2.41506	2.27314	2.04494	2.84681	2.55969	2.34894	2.25206	1.60814	3.30943	2.59413	3.20967	3.84448	1.80035	2.28578	2.38285	3.86041	2.99529	2.84683	2.3476	1.45216	2.40627	2.66784	2.98443	2.47062	2.01464	2.61125	3.80752	2.60132	2.04401	2.52855
ENST00000364315	8.14928	8.26545	7.88658	7.50187	8.62769	8.81748	8.45322	7.73769	8.788	8.60558	8.50627	9.08299	9.11901	8.75745	8.73116	9.84264	8.71459	8.36396	8.80371	8.9594	8.28248	9.3749	9.03656	8.69856	9.01336	9.71659	9.60902	8.34663	9.02482	10.0258	8.09438	9.23286	8.9207	9.34472	10.2436	10.0699	9.87056	9.59098	8.9895	9.32564	7.88445	8.62729	9.37718	9.08143	8.60743	9.39085	8.67085	8.65879	8.09485
ENST00000364329	0.754577	2.24362	1.44988	0.946122	1.68005	0.782427	1.76762	1.88375	0.668725	1.06695	0.692349	1.33919	1.21059	0.963066	0.417131	1.22139	0.109712	0.173147	-0.0532843	-0.216636	0.506011	1.03907	-0.174053	-0.212638	0.562534	0.196024	0.578326	0.947754	2.45246	1.3124	1.48446	0.956501	0.476755	0.556169	0.145826	0.111745	0.21207	-0.117563	1.04566	0.559529	0.378331	0.182134	0.0365322	0.652039	1.71732	0.722101	0.855254	0.447919	1.96597
ENST00000364370	6.03464	4.64321	4.79991	4.18075	4.50624	5.82505	5.16572	5.84203	6.86591	7.16111	5.28603	4.31452	6.15041	5.11959	6.29532	5.91579	4.63779	6.12586	7.14927	4.49686	5.87268	5.21264	5.53642	3.87734	5.65784	4.67988	6.21388	4.45293	4.99357	4.86428	5.40684	6.72672	6.11518	5.63021	5.74347	5.10167	5.61116	5.54274	6.19661	4.28868	5.22202	6.18115	5.50995	6.44217	5.71914	5.01229	5.69169	4.80368	4.21488
ENST00000364394	1.13967	2.87077	1.84903	1.69608	1.13152	2.58688	1.83178	2.96212	0.988476	1.38877	1.43622	1.19693	1.53843	2.79127	2.65507	1.41593	0.714728	0.886483	0.878993	0.319531	0.824916	1.36075	0.7015	1.54255	0.881733	0.538273	1.78523	1.1672	0.849716	1.8822	0.749821	1.22691	1.60542	-0.024248	0.484589	2.2111	1.29571	0.209123	0.864732	0.23951	0.647101	1.73191	1.01524	1.39026	1.40452	0.960121	1.52491	0.691987	1.6253
ENST00000364432	3.96779	2.90114	4.24808	4.02011	3.73735	3.58617	3.10254	3.74712	2.11429	2.47722	3.88546	2.78035	3.19001	3.26981	3.135	3.28307	3.22304	3.67217	3.12783	3.84757	1.96494	3.32353	2.15602	2.56932	4.46553	4.47073	4.19013	4.1334	3.28826	4.49948	2.7068	3.35995	2.65161	2.53567	4.87727	3.60569	3.29129	2.44387	2.54408	3.34391	3.23069	4.22742	3.53246	2.91342	2.43629	3.07667	3.62072	3.6119	2.88558
ENST00000364451	6.51494	5.37878	6.57475	6.8565	7.16583	5.91323	6.25147	5.69989	7.27348	5.9008	5.56252	7.40022	6.18526	8.37181	7.84672	6.83613	6.21722	6.36161	6.95064	6.6218	7.33913	6.37877	6.6372	6.55226	6.54773	6.81437	7.34303	8.06379	6.72008	8.91713	6.37187	7.17414	6.35818	6.97228	7.14404	6.85063	6.48883	6.23168	7.24308	8.14825	6.76992	5.50191	6.38969	5.93961	7.56334	8.14273	7.24249	7.48777	5.31132
ENST00000364485	8.45727	8.35563	8.19722	8.11895	8.85886	8.86128	8.64253	7.69882	8.83317	8.7285	8.55228	9.15527	9.1948	8.80328	8.82157	9.92061	8.83843	8.49855	8.89781	9.11454	8.79877	9.44031	9.13036	8.79659	9.05962	9.78495	9.72435	8.76982	9.15491	10.1212	8.36607	9.341	9.00501	9.44852	10.3226	10.1665	9.96176	9.66578	9.0873	9.81683	8.29978	8.7419	9.46936	9.16192	8.75993	9.5537	8.79983	8.82638	8.14565
ENST00000364533	3.45336	2.42745	4.27624	4.68865	3.5035	1.25464	4.70981	1.96873	2.51417	2.10041	2.07609	3.89727	3.59775	3.01124	1.85704	2.64257	2.46914	2.30315	1.82426	2.33987	3.14286	2.07219	2.65671	2.18006	1.6209	2.27168	2.39317	3.97281	2.27179	3.22682	3.82247	1.24418	1.23187	1.92522	1.78108	1.17749	1.29292	2.18656	1.4652	3.58698	3.40955	1.25791	1.97824	1.86765	3.39046	2.86999	3.52868	2.58939	3.83538
ENST00000364543	5.36285	3.94477	5.38028	5.51459	5.31476	3.96712	4.57849	3.52953	3.77199	3.65308	3.55683	4.63419	4.78375	3.78645	3.90364	5.09938	4.63928	4.40266	5.61219	5.30849	6.1511	5.69496	4.72471	4.77922	5.03956	5.16204	5.5432	5.86256	4.40347	6.0593	4.88343	4.69747	4.2313	5.05195	5.46863	5.20923	4.79606	4.20808	4.19936	7.20568	5.30414	3.95347	4.95412	4.60976	4.74482	5.39202	4.67809	4.86081	3.99196
ENST00000364546	2.69579	2.02588	2.54404	4.1816	1.15154	2.19209	2.01307	1.28567	1.92439	1.41658	1.2289	0.413018	1.55513	2.04257	1.37983	1.43299	2.64534	2.90932	0.90131	2.20598	1.71684	1.38852	1.40026	1.32903	1.78969	1.77965	0.92482	2.96032	1.28146	1.90085	2.47488	1.2499	1.36389	1.08293	2.53046	1.1556	2.17375	2.40751	1.85876	2.18658	1.04376	1.26932	2.06569	1.89797	0.566101	2.94706	3.07984	1.97027	1.40696
ENST00000364558	3.09052	2.1582	2.42196	4.12476	1.12403	0.631344	1.65646	1.24981	0.979303	1.38103	0.921777	1.19033	0.61355	0.896009	0.673988	1.6658	2.96746	2.83544	0.869176	2.5635	4.53851	3.12105	2.38526	0.633932	1.75991	4.02391	1.7801	2.64372	1.56804	2.37086	3.52492	1.70479	1.52933	1.05629	1.17964	0.434953	0.543095	1.48261	1.58753	0.817059	4.00597	1.23897	1.00646	0.520615	0.531237	3.10442	1.74905	1.32999	1.62178
ENST00000364587	-0.733335	-0.232223	-0.225327	0.239985	0.6786	0.188697	-0.071564	0.122296	-0.14048	0.249761	0.448765	-0.56024	0.345835	-0.403191	-0.264006	0.74445	-0.129793	-0.392804	-0.0758849	1.26124	-0.299933	0.222445	0.258764	-0.30321	0.683359	0.932434	-0.229067	-0.414988	-0.104027	-0.747982	-0.985491	0.249591	-0.773602	-1.17062	-0.675465	0.1632	-0.59572	-0.965571	-0.0895787	-0.125644	-1.04738	1.69656	0.0535478	-1.11843	-0.404675	-1.08116	-0.657934	-0.58971	-0.243172
ENST00000364612	1.70687	3.0785	4.3447	3.76072	1.21647	0.736485	-0.0752663	2.33288	2.00605	3.79294	3.77124	4.76845	3.29506	0.990138	0.24775	2.90093	0.0259459	0.959574	2.46984	-0.242378	3.55955	2.43618	3.62575	1.10722	0.997374	2.70564	1.01334	3.15803	0.944134	1.18491	2.63399	1.32447	2.08604	3.47379	0.601972	1.68226	1.87792	4.03121	4.33283	3.66419	2.65819	1.81832	1.54227	1.8112	3.42898	1.89714	-0.0368049	0.454749	0.800222
ENST00000364617	8.82966	8.62552	9.50969	9.02753	8.68064	9.83062	6.23796	9.5118	9.09919	6.82019	10.0122	8.96812	8.46492	9.6586	6.73448	9.45088	8.37693	9.47123	9.55342	6.21034	7.81658	8.14404	8.9735	9.29176	8.849	7.73685	7.75537	8.88827	9.30755	8.88042	8.95131	10.3824	9.61951	9.20264	9.22218	8.60253	8.40362	8.15542	8.85027	8.47262	6.3183	9.42575	8.55911	9.9973	8.84453	8.28005	9.31909	6.25648	9.7537
ENST00000364628	1.90155	0.715628	1.4083	1.21266	1.12858	1.72958	1.36189	1.25333	0.984182	2.33428	1.78546	1.37296	1.95061	1.75349	1.06601	1.87151	1.51431	0.976335	1.29255	0.931008	2.27193	1.3559	0.699326	1.01972	0.877597	1.75516	1.78038	0.889408	1.25817	2.14546	1.14112	1.7046	1.3678	1.27823	2.00736	0.445472	1.29181	1.1809	1.2758	1.23188	1.54073	1.72779	1.45307	1.73598	1.17749	1.23917	1.2393	1.74163	1.38501
ENST00000364687	1.08807	0.534306	0.0686228	-0.313361	-0.627846	2.1127	1.2348	0.473042	1.14675	0.602151	0.682729	-0.271364	1.54604	0.912977	1.68642	1.88667	0.126365	1.67715	1.38548	0.207807	0.985238	0.574482	0.861344	-0.688784	0.10147	-0.274064	1.05702	-0.124451	0.692769	0.426338	0.925673	0.558851	1.51675	1.97534	0.521084	0.468873	0.624073	0.613644	0.207707	1.02872	0.448879	1.58668	0.890859	1.58827	1.73001	-0.72434	1.62167	0.407232	0.520872
ENST00000364699	5.03835	4.71161	2.96927	2.6949	3.58357	5.84852	4.4779	5.75734	3.83948	4.55071	4.20174	3.29051	5.64035	5.74114	5.83644	4.5602	3.83886	5.10572	5.92391	3.25217	3.2456	2.72218	4.33039	2.47472	4.45753	3.01871	4.33175	3.14867	4.5401	3.00625	4.40942	6.40185	5.56389	4.83756	5.29372	4.37447	3.45378	4.49691	4.88567	3.21556	2.86713	6.04497	5.35358	4.76884	4.54846	4.24291	4.78752	3.83564	4.09008
ENST00000364718	8.47322	8.39067	8.20816	8.11892	8.85982	8.89057	8.65395	7.82426	8.85152	8.84978	8.54635	9.162	9.20648	8.8028	8.82287	9.92503	8.85803	8.50802	8.88656	9.12015	8.8053	9.59879	9.14557	8.79978	9.11118	9.81343	9.69858	8.8068	9.15759	10.1411	8.37626	9.35677	9.00804	9.46262	10.3283	10.1724	9.98598	9.68315	9.10935	9.81592	8.31509	8.79705	9.49402	9.17662	8.78222	9.53788	8.80996	8.81268	8.18999
ENST00000364729	2.76796	0.156948	2.81283	5.31173	1.43302	1.73804	1.70933	1.26164	1.90488	1.39319	1.79425	2.33979	0.622038	1.40942	1.0697	0.883685	3.46841	5.19397	1.61419	3.50111	2.28322	2.3227	2.9277	0.104805	3.13258	1.76437	0.898989	4.09643	3.69883	1.09063	2.21313	2.57924	1.06779	2.64441	3.02599	2.63124	1.79646	1.49083	2.05448	1.54716	1.74337	1.73685	1.01667	0.890671	0.540816	4.39011	2.37727	1.62834	1.39119
ENST00000364773	1.97286	-0.538274	1.63675	1.60939	-0.52431	0.0695003	0.812314	0.571697	0.305263	0.700936	0.747693	-0.762776	0.827616	-0.654397	0.904356	-0.269343	0.941651	2.498	0.305167	2.45427	0.143591	0.673239	0.585946	-0.586208	0.199753	0.684692	0.215443	2.24228	-0.452912	0.510751	0.644005	0.64426	0.38481	0.595274	0.606181	1.10212	1.71576	0.684779	0.781737	-0.467187	1.11661	1.64944	-0.350529	0.702616	-0.031043	0.0181416	0.814213	0.713097	-0.545638
ENST00000364784	2.79167	1.80317	2.92027	3.68848	2.37787	2.95756	3.09753	1.83832	2.40324	1.96981	2.83871	2.87328	1.64134	1.96137	1.18116	3.14576	0.895736	0.87841	2.00145	1.38217	2.18646	1.94163	1.52608	1.14328	1.48162	1.75403	1.49499	1.77767	0.845559	3.1578	1.84227	1.71169	1.35715	1.67453	3.1715	2.01706	1.78077	1.88397	0.856121	3.46207	2.38275	2.46538	2.60119	2.3367	2.64282	2.52947	1.0834	1.15411	2.17832
ENST00000364799	13.532	13.9356	13.43	13.8383	13.4731	14.0828	13.7869	13.7001	15.4025	15.3817	14.2311	13.4653	13.7041	13.78	14.238	13.6718	14.1399	14.9337	14.3174	13.4153	14.6496	14.5804	14.6218	14.8411	14.3783	14.4847	14.21	13.8026	13.6461	13.6437	13.7462	14.0614	14.2361	14.1935	13.5956	13.8887	14.0813	13.8802	14.0775	14.1632	13.8564	14.1525	13.5454	14.3164	13.877	13.6016	13.9953	14.2667	13.907
ENST00000364802	2.02954	2.5886	0.778564	0.00939041	0.3517	3.37678	2.14824	2.61905	2.20625	1.87853	0.899721	1.40936	1.71945	1.32233	2.24646	2.55953	0.363616	2.08593	3.02348	0.717269	0.366075	1.85057	1.55102	-0.364365	0.422772	0.0432736	1.37734	0.141987	0.928753	-0.0691327	-0.292118	0.0157173	2.30073	1.9661	0.800093	0.746283	1.46542	1.18613	-0.214246	0.44101	1.47116	2.56394	1.77865	2.1926	1.32016	1.56866	1.261	0.858395	0.756662
ENST00000364805	11.5393	12.0093	11.1655	12.0612	10.8877	11.3964	10.6441	11.3898	10.7393	10.5004	11.3348	11.2798	10.7631	10.9481	11.0935	11.038	10.3798	11.5016	12.0639	10.3547	10.8236	10.8313	10.9151	10.7803	11.0119	11.4929	10.9413	11.0712	11.3353	11.1694	10.7087	10.9622	11.1593	10.8004	11.113	10.7028	10.6741	11.0701	11.8233	10.4183	10.6487	11.4581	10.8343	11.0403	11.0798	10.5037	10.8112	10.4545	11.5539
ENST00000364809	1.88571	0.547583	4.02482	2.97989	-0.0338296	0.871302	-0.715883	1.061	0.790682	2.14663	3.70965	4.40952	2.66448	-0.173395	-0.0720727	2.11067	-0.294288	0.754426	1.96165	-0.844343	2.14128	1.16402	2.40275	1.17777	0.683636	2.00029	0.699555	2.23118	0.0440873	0.922549	2.48052	1.06118	1.67298	2.00245	0.271394	0.966898	1.65425	4.07324	4.24835	2.89325	1.95021	2.50095	1.31628	2.23075	2.94209	1.54643	-0.358186	0.535084	0.947081
ENST00000364816	3.45116	3.7862	3.09543	2.81673	3.749	4.39156	3.73463	3.84282	3.87348	4.5072	3.45235	4.98821	4.16449	4.17664	3.86172	5.17348	4.45772	3.84627	4.68599	4.49846	3.26651	5.32546	4.66236	4.00979	4.58104	6.25194	5.84393	2.99369	5.17435	5.75854	2.9894	4.26769	4.24624	4.9606	5.8644	5.51834	5.34548	4.9255	4.32979	4.88935	3.00879	3.55415	4.96998	4.7439	4.49392	5.33237	4.27929	4.38564	3.83284
ENST00000364822	11.7849	12.9722	11.6541	12.4747	11.82	13.0139	12.7191	14.0915	11.498	11.5438	12.4792	11.9119	12.3976	13.4734	12.9964	12.2035	11.5799	12.2766	12.3662	11.8334	10.9868	11.7401	11.7848	12.0506	11.9779	12.6918	12.2017	11.7394	12.1462	12.3641	12.2669	12.3818	12.3861	11.987	11.9296	12.1277	12.0796	11.5134	11.7398	11.4701	11.2256	12.4326	12.2375	12.3379	12.1978	11.4646	12.0377	12.0058	12.6254
ENST00000364830	3.66601	4.14918	2.4866	2.41749	2.36926	3.92423	3.58994	2.73784	4.29545	4.06774	3.36352	2.92098	3.89531	2.54881	3.60787	4.12015	1.73054	3.87708	4.85439	2.04603	2.68088	1.92603	3.76594	1.12515	1.46369	1.12212	2.79798	2.32852	2.66768	1.95377	3.19535	2.8918	4.14564	4.14589	3.30269	3.08457	2.52032	2.8089	2.68956	1.65361	3.44753	4.0741	3.16007	3.9949	4.35009	3.80304	3.22079	2.43547	1.18386
ENST00000364849	10.0283	11.1433	10.8669	9.59659	11.1901	10.7316	10.8471	12.5324	9.25499	8.46116	10.4795	9.15254	9.97311	11.1429	10.3276	9.14584	9.41127	10.3883	9.95681	8.57919	9.35391	8.43429	9.80273	10.5695	9.26641	10.2536	9.26581	9.54789	10.2886	10.2591	10.2063	8.61414	10.3263	9.95026	9.5085	9.62963	9.73794	10.2733	10.8074	10.3877	9.19348	9.81722	10.339	10.2569	10.0134	8.94433	9.62376	10.1198	11.8468
ENST00000364880	6.5629	5.62213	7.44324	7.65929	6.48267	5.54833	5.93868	5.91976	5.95703	5.583	6.42322	5.24922	5.8686	6.44453	5.93939	5.55437	6.82137	5.7823	4.97804	6.68017	7.79505	5.76029	5.40795	5.39046	5.83335	6.00067	6.5634	6.83459	6.13943	5.58583	6.36943	6.56421	6.00824	5.58804	6.78945	5.68027	5.61222	5.83578	6.34707	6.00763	7.27107	6.595	6.13365	5.34129	6.26818	5.86839	6.49905	6.40281	6.17467
ENST00000364884	11.0009	10.7184	10.9728	11.2936	10.6297	11.6812	11.3557	13.1485	10.4696	9.99085	11.6216	11.2781	11.1527	12.4748	12.0709	11.2929	11.137	11.5283	11.0822	10.8574	9.78785	11.0089	10.8588	11.6347	11.6398	10.9521	10.9832	10.7202	11.6827	11.3438	10.7073	11.5921	11.2254	11.0086	11.2715	11.1585	10.9516	10.7337	10.5556	11.0999	10.3274	11.5552	11.1239	11.5324	10.6262	10.1847	10.9012	10.9456	11.5172
ENST00000364902	1.10987	0.117016	1.08111	2.3001	0.700995	0.985444	1.05688	1.21204	0.942774	1.34265	1.76202	0.690547	0.590774	0.871167	1.03495	1.05998	2.21877	2.34663	0.229173	1.64473	0.779385	1.31466	1.05364	0.988446	2.33388	1.7261	0.852	1.98283	0.811637	0.371612	1.8569	2.03388	0.736566	0.415122	2.84589	0.400996	1.25706	1.45645	0.219328	0.193412	1.28058	1.20775	1.75618	1.54955	0.506071	1.79871	1.03802	1.12763	1.59617
ENST00000364914	2.1594	3.09198	1.94401	4.72598	1.96271	1.03276	3.41016	1.71725	1.44614	1.84876	1.53186	2.42206	3.40605	2.16568	1.07383	2.37278	2.7425	1.50097	1.2634	2.44089	2.08491	1.82058	2.09554	2.31088	1.35019	1.65244	1.36323	2.3745	1.60041	2.634	1.97685	0.985433	1.55295	2.34898	2.95349	1.5155	1.03346	1.16983	1.24935	2.57537	1.84178	1.62942	3.21434	3.20853	2.81386	2.35396	2.80897	2.92045	4.67594
ENST00000364915	8.62267	9.72562	9.10635	9.10451	8.80957	9.41798	8.96956	9.85496	8.80641	9.2281	9.68389	8.6652	8.97566	9.79563	9.70081	8.73251	8.70207	9.28018	9.05011	8.19726	8.43057	8.29397	8.60323	8.84441	9.39473	9.14674	8.31742	8.77281	9.48296	8.40514	9.15771	8.74995	9.13274	8.70153	9.03182	9.16837	9.15901	8.79275	9.17606	8.27051	8.71662	9.20651	9.08176	8.9636	9.00792	8.26743	8.96048	8.42525	9.46371
ENST00000364931	2.34196	0.630559	1.2463	1.63001	0.656001	1.34696	2.25323	0.606339	0.340075	0.735495	0.0226984	-0.157619	0.132515	1.20335	0.141804	0.430765	0.225601	-0.764994	0.334689	-0.476164	0.178506	0.707816	-0.511317	0.101879	0.234632	1.2891	0.250313	-0.0114483	-0.414877	1.45986	1.28137	0.673999	-0.436381	1.06694	-0.202011	0.583185	0.739942	1.74324	0.320574	2.98359	1.83603	-0.158066	-0.312031	-0.0117122	0.42187	0.0480437	0.409143	0.201828	0.163057
ENST00000364938	6.24055	6.29214	7.37437	7.90462	6.13478	5.98139	6.04354	5.93901	3.8778	4.22541	5.41361	6.37943	5.69272	5.99441	5.34391	5.74947	5.80238	6.01064	5.29065	5.84642	7.56606	6.13767	5.59972	5.45018	5.98793	6.15875	6.07885	7.0002	5.12976	6.88733	5.39691	6.30639	5.89781	5.86979	5.09189	5.68758	4.54118	5.60385	5.78023	6.50678	5.96653	6.02435	5.51484	5.61951	6.09159	6.92108	7.05702	6.51662	5.92629
ENST00000364952	5.99647	4.56741	5.84083	6.27054	6.21491	4.54486	5.62546	4.4094	4.06247	4.58321	4.40798	4.97969	5.08615	4.45029	4.48392	5.58153	5.08599	4.87566	4.69644	5.82057	6.93024	5.49554	4.99496	5.03633	5.22919	5.01534	6.03217	6.60938	5.06701	6.37964	5.65998	5.07339	4.66787	5.22488	5.85583	5.38008	5.27801	5.08774	4.88416	7.73649	6.07101	4.85225	5.42956	4.82676	5.51407	6.27554	5.13244	5.49094	4.37802
ENST00000364968	2.00174	2.21288	3.49063	1.13445	3.61932	2.26287	2.95466	4.19837	3.927	2.00067	2.60684	2.71388	1.91578	2.89311	4.48654	1.92592	1.19892	2.75943	3.34515	1.73219	1.46533	1.97246	2.19072	2.51872	1.51427	2.19917	2.30941	2.3554	2.20672	1.04412	0.805408	2.71019	2.57084	2.60142	3.44635	2.95688	3.35206	0.829149	2.2264	4.03807	1.48852	2.73664	1.90371	1.798	2.12522	1.42835	1.78388	1.87436	2.48673
ENST00000364969	8.84586	8.48831	6.98733	7.11792	7.43651	8.79123	7.92255	8.52811	8.58447	9.00481	8.15224	6.7735	8.98044	8.42279	8.97743	8.70761	7.73837	8.9269	9.86905	7.24295	7.91463	8.40247	8.2567	6.41263	8.5451	7.45956	8.62413	6.83443	8.07425	7.21258	7.67426	9.58883	9.46	8.68319	8.81868	8.22612	8.37856	8.41996	8.93278	7.32058	7.53129	9.3405	8.57983	8.84034	8.71406	8.3781	8.3931	7.75377	7.50208
ENST00000364991	6.28252	6.91219	5.86819	5.50271	6.97056	6.26636	6.87402	6.08843	5.78155	5.69144	6.11653	7.57199	7.56285	6.52104	6.18342	8.2289	6.87963	6.02987	6.5095	7.05167	5.89134	7.43223	7.30569	6.84254	6.61985	7.52789	7.45429	6.72489	6.95245	8.61963	5.82941	5.94486	7.20681	7.67446	8.47286	8.59183	7.75608	8.21698	7.10389	7.82391	5.64168	6.19218	7.79527	7.10142	7.16117	7.89822	7.03923	6.97063	6.32653
ENST00000364995	8.85547	10.0694	9.16657	9.05347	8.57553	10.1991	9.59612	10.0247	8.21872	8.43909	9.4537	8.84731	9.33111	9.30791	9.64609	9.49186	9.45831	9.55519	9.47435	9.73545	9.24799	9.50326	8.71518	9.74903	8.02643	9.72267	9.5611	8.72705	8.88764	9.29833	8.57408	7.98886	9.13142	8.69789	8.41466	9.43758	9.23948	9.04706	8.84666	8.68626	8.92265	9.35721	9.04573	9.11012	9.60184	8.75461	9.22206	8.87581	9.52445
ENST00000365012	4.47416	4.2395	4.37183	4.19607	3.91612	4.77896	4.5852	4.94062	3.91972	4.90562	5.19502	4.73515	4.24343	4.81275	5.39282	3.95485	3.43549	4.39314	4.38466	3.53858	2.83269	3.33599	3.59572	4.21569	4.45278	3.2094	2.90076	3.93044	4.4774	3.92404	4.48387	3.99826	4.53402	4.40756	4.99181	4.17175	4.2038	4.14626	4.20825	3.48882	3.79004	4.2376	4.23764	4.3485	4.1752	3.52797	4.72547	4.08681	4.97055
ENST00000365055	8.46574	8.35749	8.23508	8.12875	8.8802	8.87673	8.65148	7.81765	8.88152	8.76005	8.53748	9.17062	9.20273	8.80632	8.79186	9.91239	8.81108	8.49437	8.90161	9.10489	8.79165	9.48559	9.11992	8.80808	9.15032	9.79887	9.70357	8.76443	9.12646	10.1001	8.3854	9.32978	9.01209	9.45323	10.3268	10.1657	9.96627	9.67271	9.11188	9.82856	8.34068	8.77038	9.47399	9.17606	8.77451	9.53915	8.80878	8.82202	8.21015
ENST00000365073	1.41371	3.11678	4.44387	4.31847	0.373534	2.40499	-0.136261	2.41389	1.19014	2.55061	4.15747	4.88173	3.27207	0.233145	0.851426	2.61495	0.549076	1.33633	3.07258	-0.400708	3.39087	1.56472	3.21597	1.86182	1.08274	2.94318	1.09871	3.2407	0.453147	2.2761	2.86476	2.19815	2.35233	3.10067	0.690874	1.30076	0.765	4.6565	4.86189	3.48662	2.61113	1.41539	2.38504	2.12392	3.30256	1.94706	0.464518	0.0995293	0.872601
ENST00000365080	6.39228	6.52615	4.49687	4.69571	4.7674	7.26937	6.21061	6.59397	5.94646	7.01595	5.56826	4.82272	6.47884	6.28738	6.98462	6.74662	4.75596	6.53302	7.43934	4.53723	5.67213	5.77073	5.49143	3.68105	5.11964	4.32699	5.88469	4.78541	5.2884	4.45055	5.41878	5.80419	6.57039	6.05261	5.89082	5.80325	5.83033	5.23266	5.67174	4.89606	5.44942	6.55199	5.87916	6.48653	6.4501	5.77201	5.89366	5.41619	5.19881
ENST00000365085	4.26044	3.79077	3.95967	3.10883	3.01768	4.62947	3.53855	3.59305	2.62056	2.97606	4.38228	3.87182	4.13889	3.90497	3.55978	4.34346	3.53526	3.24831	3.68785	3.17077	3.93462	4.25019	3.36071	3.56753	3.4884	3.83596	3.10971	3.21072	3.47501	4.06945	3.65137	3.77726	4.35229	4.08911	5.28195	3.76357	2.95019	3.88805	3.66771	3.82962	4.45711	4.70732	4.2932	3.80616	3.64068	4.2534	3.48576	3.91534	3.36781
ENST00000365099	1.80573	3.08045	4.16858	3.84163	1.2214	1.61897	-0.212066	3.06081	2.01137	3.26429	3.74263	4.68958	3.26774	0.995388	0.255228	2.77421	0.480807	1.13826	2.31972	0.134748	3.09387	1.4854	3.39993	1.39429	1.00388	2.48061	1.01984	3.25021	0.373239	1.19042	2.63647	0.636028	2.04006	3.15128	0.609113	2.28968	0.682329	3.99827	4.36238	3.56371	2.894	2.1728	0.490225	1.47063	3.31085	2.16988	0.70591	0.461272	1.18346
ENST00000365128	4.7121	3.88459	5.63298	5.80262	4.97714	4.25854	4.49639	3.5707	2.58574	2.94605	4.26032	4.35171	3.40429	3.62758	3.14314	4.40047	4.16466	3.86375	3.8908	3.50948	4.80169	2.92232	2.679	3.34589	4.22466	4.4785	3.0858	5.27633	3.25344	4.74321	4.55482	4.48231	3.50014	3.44099	5.42224	4.12099	3.85786	4.48297	3.65215	4.55278	4.89956	4.29106	3.68736	3.50594	3.96405	4.71044	4.21173	3.90152	4.29131
ENST00000365129	0.582851	0.231267	0.238341	-0.113361	0.252616	0.917112	0.746153	0.675673	0.408616	0.805214	0.0792046	1.18751	1.55246	0.0569191	0.972945	2.9709	0.570395	-0.0149169	0.392431	0.992796	0.246565	1.72047	0.994013	0.594646	1.94139	0.77465	0.318585	0.0449594	0.363294	2.24696	0.263384	-0.105492	1.07894	1.43308	1.6377	2.3146	0.800287	1.78359	0.378246	1.8495	-0.479403	-0.0910102	1.03689	1.02122	0.78593	1.3146	1.18739	0.252313	0.220043
ENST00000365160	2.87105	2.18601	2.72072	2.10607	2.63106	3.22136	1.78532	1.82647	1.55678	1.95797	1.61194	2.31595	2.09598	1.34429	2.76179	3.46469	3.8188	2.22233	3.15265	4.15287	3.77671	3.54234	2.68566	2.37419	3.15354	2.48725	3.72128	1.93783	2.17908	2.25612	2.52376	2.11845	3.56708	2.49695	3.01186	2.55589	2.52173	2.57285	2.54814	1.65814	2.879	3.82426	2.39811	2.85154	2.8682	1.64219	1.75596	1.70863	1.99233
ENST00000365161	9.79292	10.6357	9.38283	9.53044	9.47093	10.617	9.90525	11.4462	9.262	9.1205	9.97968	9.32817	9.99949	11.2155	10.7323	9.32917	10.028	10.3045	9.72174	9.46523	8.7098	9.60109	10.3282	10.5695	9.86164	9.90672	9.96848	9.79959	10.1464	9.84003	9.9583	11.6221	10.5415	10.551	10.1218	9.96725	10.0259	10.0891	9.95555	9.69602	9.07912	10.5411	9.77153	9.35638	9.54646	8.94119	10.0324	10.2423	10.8328
ENST00000365172	10.114	10.8144	9.10546	10.1634	9.43059	10.1318	9.76344	10.9301	10.2523	10.0018	10.2099	9.9097	8.94686	11.6956	10.2382	9.58067	9.98216	10.47	10.1362	9.55994	9.21618	9.58838	9.69733	9.96561	10.1216	9.25286	9.73443	8.49643	10.1966	9.76686	8.3507	10.925	10.342	9.7373	10.4707	10.2632	10.1622	8.18629	9.51275	9.80049	9.04144	10.442	9.83069	9.5332	10.2642	7.97551	10.2898	9.21374	10.1085
ENST00000365178	1.34483	3.48273	3.55383	3.11808	4.05001	4.76278	4.46477	5.06099	6.24046	6.66728	4.29983	3.3156	1.42567	1.03733	5.68231	4.7261	3.4204	1.7935	2.27998	3.02126	3.31439	3.83913	4.29142	2.35573	4.41852	3.50823	2.61666	3.67175	4.01757	3.68409	1.58604	5.79886	5.35134	5.13118	1.48418	1.95109	1.56219	4.40109	5.22597	3.77406	4.33752	5.53164	4.46915	1.65931	4.99045	4.0765	5.0845	4.24445	3.52512
ENST00000365188	4.80995	2.59421	4.16062	5.28199	2.0243	1.89905	2.21925	1.81175	1.53976	1.94368	2.12204	1.87527	1.6193	1.32663	1.1509	2.88583	4.59782	4.61029	1.34037	4.60473	6.27286	6.07927	3.43072	2.07901	3.68916	4.37765	4.51898	3.73311	2.90465	2.48938	4.74026	2.10804	2.16304	1.81795	1.64757	1.01183	1.75711	1.59464	2.37904	2.14041	5.56651	2.70436	1.47535	2.07456	1.77027	3.83508	2.32718	1.83535	1.98186
ENST00000365223	11.3315	10.9393	12.8743	11.2496	11.5742	11.6049	11.8118	12.0214	13.6295	12.2647	11.8826	11.3218	11.1506	11.632	12.03	11.1983	11.0372	12.1352	12.0389	10.595	10.7678	10.705	11.0399	11.4856	11.0857	11.1732	11.2052	11.5485	11.0564	11.0709	11.5765	12.212	11.0543	11.2912	10.9753	11.2556	11.3111	11.431	11.6226	11.6779	11.7703	11.3762	10.9271	11.5953	11.1593	10.5445	11.3729	11.3164	12.0709
ENST00000365237	8.95254	9.88954	9.10698	9.61355	8.62913	8.85269	8.95578	9.39964	9.1504	9.22804	9.49252	9.76769	9.63912	9.1604	8.91262	9.26293	8.71927	8.81785	9.21697	9.2166	9.16146	9.27158	8.82884	9.5304	8.7502	9.16709	8.69683	9.01627	8.64264	8.99975	9.13518	8.28347	9.30171	9.00284	8.91807	9.36456	9.0429	8.6427	8.55619	8.82953	8.98765	8.73627	9.28483	9.55325	9.54866	8.88129	9.18713	9.0471	9.41945
ENST00000365267	-0.175459	-0.788795	-0.0550901	-0.455525	-0.77568	0.333539	-0.279249	0.322297	0.0590346	0.449998	0.242494	-0.390067	0.227763	-0.233409	-0.0939491	0.683089	-0.399352	-0.254423	0.0954817	-0.501363	-0.100714	0.422631	-0.798972	-0.13329	-0.0452203	-0.416657	-0.0297163	-0.906082	-0.70887	1.58064	-0.0305622	-0.447768	0.105136	0.104259	0.980075	-0.517063	-0.397049	-0.74837	-0.700002	0.0452692	0.338022	1.0498	0.226467	-0.245464	0.214335	-0.18641	0.21565	-0.00616675	0.409489
ENST00000365328	8.774	6.47974	7.81639	8.23383	7.638	6.91661	7.79723	7.25091	6.4298	6.74516	6.62834	6.86439	6.95176	6.17371	6.41326	7.61645	7.49933	7.52205	6.91783	7.97413	9.3317	9.19568	7.45563	5.94537	8.02874	9.3398	8.31319	7.37283	6.75987	7.67294	7.88707	7.24838	6.53602	7.14103	6.65034	5.75899	5.46168	6.06903	7.04326	7.06842	8.60285	7.66385	6.84763	6.28512	6.44547	8.28379	6.78953	7.09598	6.37284
ENST00000365382	8.14632	9.98588	10.04	10.5964	9.72694	7.40554	10.1654	6.72769	6.85924	8.76417	8.31726	8.15304	10.0221	6.7589	7.55271	9.29218	8.25385	6.77082	8.14066	6.7313	10.4672	9.11858	8.74278	9.27118	8.62154	9.26617	7.60848	9.26099	8.37226	9.39321	9.39434	7.2055	8.04204	9.05261	7.48812	8.23662	7.49707	7.76745	7.76275	8.51132	10.1645	7.4764	9.04115	9.12737	10.432	9.73061	9.39306	8.47171	10.1124
ENST00000365387	8.49107	8.37835	8.24541	8.17421	8.88089	8.8797	8.65212	8.06945	8.829	8.92965	8.57505	9.1709	9.20575	8.8221	8.81899	9.93316	8.84104	8.51386	8.93341	9.12197	8.81532	9.57364	9.13094	8.8336	9.19106	9.79665	9.76098	8.80674	9.14389	10.1221	8.37479	9.31204	9.01178	9.44136	10.3143	10.1451	9.94015	9.65631	9.09994	9.80022	8.32181	8.78535	9.48246	9.14841	8.78637	9.56554	8.80305	8.83313	8.25486
ENST00000365400	10.2297	9.71541	8.45651	8.26598	8.46815	10.3413	9.3843	10.0369	11.0417	12.3092	9.14146	8.32939	10.1265	9.44774	10.3516	10.2235	8.77694	10.5676	11.2331	8.64165	9.68341	9.84664	9.59979	7.74048	9.2034	8.28947	9.85507	8.0642	8.71161	8.22887	9.33257	10.2296	10.6002	9.94346	9.63931	9.7819	9.58404	9.00617	9.24531	8.63987	9.16166	10.4011	9.49755	10.0657	10.0724	9.79103	9.38245	8.92071	8.39776
ENST00000365423	6.43104	5.7399	5.09736	4.8309	5.25862	6.74623	6.15572	6.38272	7.55749	7.75006	6.25317	4.7871	6.67042	6.02584	7.02873	6.82499	5.51941	6.98988	7.87593	5.29188	6.30854	6.50679	6.27818	4.32257	6.43049	5.30571	6.70959	5.18091	5.5315	5.04826	6.10018	7.1684	6.9748	6.57206	6.4387	5.85899	6.1166	6.35639	6.8461	5.16816	6.00149	6.97075	6.03089	6.97255	6.57336	6.01224	6.46846	5.8503	5.04575
ENST00000365436	3.32427	2.9024	3.0086	3.52345	3.20067	1.95799	2.70904	2.17174	3.55948	3.20833	1.37369	4.29779	3.60875	2.02822	1.47901	3.82132	2.58835	1.61993	1.98193	3.38939	1.78482	2.27524	2.6594	2.89236	1.83616	2.0341	2.56295	1.83197	2.86663	4.03528	1.84191	1.45425	2.64932	3.50389	2.32673	3.27085	2.45164	3.18534	1.96634	3.48604	3.50599	2.92264	3.10146	2.89101	3.04916	3.30985	2.6695	2.77043	2.03193
ENST00000365444	12.3711	12.3748	12.2756	11.8805	12.2472	12.8628	12.282	12.7481	13.0655	13.1158	13.3645	12.5288	12.3596	12.0567	13.1595	12.3573	12.4615	12.8972	12.8303	12.3665	11.9486	12.5647	12.6191	13.4417	11.9281	11.9025	12.4315	12.867	13.7462	11.9069	12.1563	12.7594	12.9397	12.9041	12.1497	12.8473	12.8009	11.9947	12.0531	12.1146	12.5259	12.5729	12.1006	13.1299	12.693	12.1432	12.3832	12.4728	12.4269
ENST00000365467	2.91438	1.54177	2.49193	3.21218	2.51237	2.24132	3.02271	1.83424	1.56544	1.96567	2.67606	2.62892	1.30587	2.23529	1.76114	3.37911	1.17355	1.28789	2.84149	1.66996	2.68716	1.9375	1.19421	1.71291	1.47748	2.17375	1.49082	1.94313	2.18403	3.15497	1.24049	1.70855	1.53772	1.8352	3.30454	2.31718	2.20517	2.09785	1.35145	3.32037	2.38018	2.14683	2.76653	2.53551	2.72267	2.52692	1.29533	1.37306	2.46579
ENST00000365484	5.79325	4.76252	5.22757	6.03487	4.93371	4.97661	5.82009	5.3285	4.42139	3.68415	5.13924	5.07327	5.07699	4.50808	4.24188	5.1112	4.42129	4.34825	4.72681	4.57706	5.05321	4.28761	4.35159	4.2324	3.99271	4.77158	4.48761	4.96465	4.06617	5.5542	5.00131	4.71148	4.90661	4.61945	5.96641	4.27195	4.4882	4.46656	4.15277	5.6533	5.42148	5.23173	5.11359	4.51849	5.36302	5.36143	4.7379	5.20531	4.22369
ENST00000365487	3.61056	2.31655	3.83003	3.60082	3.53743	3.76073	3.66254	4.41636	3.18928	4.26148	4.38564	3.38596	4.3774	3.03599	3.38752	4.42272	3.32375	3.17716	4.00391	3.89131	4.56126	4.21618	3.55379	3.07698	3.4526	4.46726	4.24162	3.1023	3.89953	4.73248	3.75198	3.46395	3.24604	3.65665	4.84695	3.93747	4.26912	3.25883	3.00446	3.50366	4.22003	4.74288	3.57192	4.07277	3.1161	3.33095	3.29223	3.66855	2.94028
ENST00000365493	3.91329	2.51787	4.02172	3.89429	2.54828	2.82547	2.53481	3.42822	2.9944	2.02711	2.17425	2.05384	2.13801	2.5882	2.47165	2.14858	3.61759	3.89346	1.76896	3.94952	3.09611	2.92879	2.20755	1.75669	4.10018	3.58503	1.5566	3.4277	2.83231	3.41457	2.98858	2.72589	1.1435	2.01669	2.87575	1.66585	2.24973	2.13815	1.4033	2.3778	2.83119	2.75227	2.21028	1.98291	1.99692	2.06147	1.13328	1.75604	2.62239
ENST00000365494	7.90133	6.68123	8.72159	9.44162	7.5792	6.57201	6.56126	6.92186	6.42555	6.25335	7.19247	6.25377	6.75821	7.1288	6.5743	6.52962	8.44068	7.97597	5.50974	8.75982	9.36674	8.10228	6.96462	6.29588	7.13065	6.7726	7.72183	8.87971	7.23722	6.67803	7.76785	7.42721	6.79901	6.36522	7.62195	6.93564	6.81132	6.75299	6.96577	6.69747	8.73322	7.30671	7.12673	6.26807	7.30192	7.01748	7.21729	7.09155	7.17105
ENST00000365524	12.3152	12.6129	12.2314	12.7988	11.6962	11.1715	12.1271	12.8116	11.2454	11.9486	11.5847	11.8289	12.0687	11.9725	11.2052	12.2564	11.1837	11.9149	11.4028	11.2423	10.8922	11.0641	11.6106	11.4319	10.5061	10.1905	10.4673	12.4804	11.6609	11.9886	12.9225	10.3476	11.9816	11.9145	11.4096	12.0151	11.1869	11.4109	11.2746	11.054	11.9129	11.3011	12.1144	11.7382	12.1066	11.3475	11.639	11.7241	12.097
ENST00000365530	12.6607	13.16	12.8963	12.8902	12.618	13.7302	12.9587	13.5759	13.1207	13.6545	13.6584	12.7833	12.6325	13.3775	13.7968	12.954	12.8805	13.4796	13.597	12.1562	11.8178	12.6061	12.6282	13.5202	12.6539	11.8119	12.4901	13.0642	13.0229	12.9797	13.1044	13.3889	13.1118	12.8302	12.8496	13.0419	12.938	12.8465	12.987	12.3297	13.2975	13.1794	12.3976	13.0449	13.1006	12.4685	12.6636	12.6938	13.5918
ENST00000365571	5.52227	3.13609	4.45924	5.95289	4.71331	2.93359	5.9067	2.91613	4.00909	5.78183	2.9481	5.06633	4.16556	2.81659	3.09527	4.09023	3.43314	2.87968	3.09211	4.91894	4.33371	3.00677	3.85078	3.31765	3.13061	2.95797	3.15171	3.37779	3.05668	4.59414	3.97496	2.91267	3.25155	4.02853	3.75382	4.55733	3.23787	3.58504	2.75038	5.93636	4.48322	2.19472	3.73364	3.60493	5.09168	4.57254	3.94428	5.3502	3.01069
ENST00000365607	10.326	11.3826	11.0538	11.2232	10.7875	11.6993	11.6593	11.8699	12.1154	11.2154	10.9749	10.7293	10.8473	12.1975	11.9394	10.8395	10.9966	11.1384	11.4521	10.6161	11.052	10.6063	11.3271	11.5968	11.5709	10.9348	10.8376	10.9912	10.8267	10.6777	11.1812	11.4768	10.8794	11.4555	11.2447	10.9479	10.8726	11.3426	11.2431	11.687	10.7076	11.3129	10.6959	11.517	10.6652	10.6441	11.3924	11.5836	11.3565
ENST00000365633	8.57088	7.29285	7.87469	9.3639	7.36543	8.3113	8.36259	10.169	7.35264	6.82049	7.68886	8.12111	8.00482	9.05486	8.76581	7.63895	8.01509	8.21942	8.49194	8.13983	7.20769	7.84366	7.40923	8.11322	8.26294	8.23876	8.20553	7.00914	7.87257	7.97723	7.631	9.19276	7.3732	7.57661	7.92249	8.07148	8.16062	7.03828	7.61799	7.16166	7.0606	8.23072	7.56852	8.21521	7.50747	6.97773	7.97888	7.84853	8.15111
ENST00000365640	5.16631	3.63266	4.76709	5.31468	5.50321	3.60269	4.94087	3.14779	3.45843	3.99678	3.73457	4.4586	3.92002	3.33429	3.90085	4.69562	4.24767	3.49242	3.68528	4.61749	5.49853	4.80005	3.86782	3.84471	3.68972	4.31274	4.5957	5.66124	4.29289	5.14228	5.10459	4.2523	3.62779	4.14688	4.43646	4.86415	4.59746	4.48915	4.36302	6.40181	5.10151	4.08217	4.80836	4.03706	4.70754	5.65435	3.98824	4.67569	3.61779
ENST00000365651	8.4952	8.40009	8.22585	8.07183	8.90012	8.88712	8.65848	8.11171	8.90998	8.8234	8.57664	9.16148	9.21514	8.8369	8.81706	9.92794	8.85307	8.51168	8.91608	9.12554	8.7618	9.5601	9.13739	8.81889	9.14868	9.80187	9.76081	8.78027	9.15532	10.136	8.37457	9.37263	9.01644	9.46357	10.334	10.1795	9.99001	9.6923	9.09797	9.83331	8.35752	8.79817	9.50127	9.19967	8.73393	9.53035	8.79271	8.80562	8.18144
ENST00000365656	8.46809	8.42119	8.25151	8.17815	8.88508	8.90394	8.64904	7.76547	8.89602	8.84809	8.5683	9.16125	9.20241	8.82052	8.83151	9.92644	8.84321	8.50524	8.9411	9.12139	8.8877	9.61029	9.12952	8.81451	9.20205	9.79245	9.71951	8.8133	9.15442	10.1117	8.35073	9.312	9.00982	9.45071	10.3291	10.1428	9.94276	9.67994	9.08643	9.81459	8.30793	8.75581	9.4831	9.16733	8.76481	9.5426	8.79548	8.81204	8.16821
ENST00000365659	8.11104	8.57913	8.21556	8.23661	7.91239	9.00069	8.81323	9.83267	7.28887	7.01219	8.46508	8.53593	8.19482	8.75758	8.27978	8.5646	7.40552	8.00237	8.0449	7.52755	6.90124	7.19304	7.07541	8.12117	7.6693	7.2103	7.36171	7.79768	7.44256	8.56426	7.54906	6.80399	7.82525	7.23026	7.45404	8.31966	7.81605	7.67356	7.46957	8.1867	7.49774	7.92405	7.80315	8.30079	8.21945	7.10261	7.84009	7.19712	7.88667
ENST00000365668	6.03517	5.67317	5.77136	6.42729	5.6272	6.48166	6.53691	6.03587	3.78477	4.15907	5.51354	6.0369	5.18675	5.34906	4.98493	6.37182	4.85237	5.07636	5.53492	4.86132	5.21918	5.06213	4.48157	5.0081	4.78027	5.76903	4.61445	5.64913	5.32446	6.7014	4.58672	4.41448	4.306	4.69215	6.19802	4.92626	4.86858	5.25444	4.52875	6.20771	4.93153	5.70115	5.66914	5.41962	6.04095	6.07865	4.6347	5.04367	5.65598
ENST00000383858	7.05128	5.91489	7.11054	7.41907	6.5028	6.01169	6.70728	5.73659	4.69227	5.27096	6.13651	6.50483	5.80222	5.58855	5.40002	5.80641	6.25706	6.03606	5.88797	6.4473	7.16544	6.47087	5.57327	5.6227	5.55682	6.76685	6.76174	6.93323	5.91113	6.38915	6.88919	6.07768	5.77712	5.77609	6.83173	5.36162	5.15863	5.51927	5.54611	7.26253	6.86491	6.18048	5.87774	5.58397	6.17167	6.89367	5.46519	5.78462	5.80224
ENST00000383861	8.3936	7.74447	8.23389	8.43079	7.90209	8.34641	8.33214	7.75127	6.60023	6.5851	8.24166	8.11983	8.09179	8.11195	7.55966	8.02537	8.13186	7.58316	7.99089	8.00382	8.17406	8.11975	7.62209	7.99138	8.86664	9.30439	8.51895	8.14632	7.88892	8.71561	7.98624	8.51443	8.0933	7.75073	8.83467	7.70508	7.8244	8.14249	8.09782	8.49206	7.82602	8.46884	8.0399	7.91829	7.87646	8.53095	7.87065	7.84985	7.89381
ENST00000383869	8.3793	7.72967	8.24224	8.4316	7.88895	8.33323	8.33725	7.65846	6.52327	6.5869	8.22303	8.09304	8.08981	8.08306	7.52927	8.02626	8.1498	7.58233	8.03905	8.00649	8.23528	8.33626	7.64006	8.04091	8.98189	9.31879	8.71357	8.14519	8.02091	8.74511	7.95036	8.48891	8.09818	7.78391	8.84456	7.83196	7.90419	8.13733	8.10581	8.51146	7.83661	8.50177	8.04556	7.93629	7.89033	8.50985	7.8733	7.81885	7.88803
ENST00000383870	6.67917	5.44852	6.20624	9.13068	5.10928	4.36674	5.59464	5.65939	4.36263	5.27956	4.08792	5.17917	4.54554	3.77985	3.85717	5.23265	8.08089	9.0076	3.8894	8.45696	8.66056	8.26317	7.23111	4.99601	8.52597	4.86483	5.53448	7.72382	6.30076	4.68886	8.23831	4.01765	4.54627	4.3725	4.75427	4.61154	3.92925	4.40628	4.27414	4.73642	7.17515	4.29893	4.99825	4.37949	5.3659	6.01138	5.68196	5.80153	4.75093
ENST00000383873	2.38475	0.85678	2.61129	2.99879	1.77305	1.64431	2.55431	1.42248	1.15248	1.55345	1.88579	1.99062	0.451955	1.29664	0.824766	2.69182	0.842707	0.386892	1.41629	0.973343	0.988648	1.52538	1.49336	1.42301	1.9077	2.49913	1.92817	1.49788	0.987714	2.46303	1.78749	0.682919	0.341261	1.18037	2.9543	1.7147	1.4336	1.30545	0.433714	3.0471	2.14336	1.38397	1.89416	1.97531	2.11481	1.57632	0.745377	1.0666	1.72947
ENST00000383875	11.9336	12.7978	13.2429	12.0908	12.0761	12.0678	12.0884	12.1059	13.0656	13.1052	12.2848	11.8363	11.8238	11.8055	11.6805	11.9448	11.6088	12.3553	12.2424	11.0808	11.4668	11.2319	11.8098	12.4463	11.0233	11.3814	11.4779	11.9788	11.3195	11.7299	12.4397	11.131	12.2561	12.068	11.2745	12.1024	11.9578	11.8468	11.9786	11.9503	12.5728	11.7029	11.6322	11.9339	12.4042	11.7729	11.9517	11.8668	12.309
ENST00000383880	14.6316	12.8086	14.5605	14.7852	14.3582	13.3696	13.8752	14.5924	15.6681	15.4431	14.492	13.1959	14.4692	15.1171	15.2488	13.9591	14.3953	15.0897	14.6021	14.2787	12.9094	14.2528	14.4854	13.8506	14.0098	13.272	13.9582	14.9414	15.2366	14.2599	15.3351	15.5945	14.447	14.7768	14.2858	14.1715	14.8927	14.7203	14.9171	13.6275	14.1679	14.6546	13.7699	14.0809	13.6092	12.8711	14.1017	14.1449	13.8167
ENST00000383882	1.65516	-0.520287	4.22176	3.25056	2.24128	-0.571162	1.16869	0.599777	0.3313	0.730007	0.444271	0.774617	0.121981	-0.0122475	0.131269	0.130874	-0.182683	0.0879719	-0.413959	-0.975117	1.80468	0.702098	0.147507	-0.569397	0.224981	-0.153813	0.240792	2.55241	0.297359	0.534559	2.01145	-0.18554	-0.459958	-0.108217	-0.215291	0.57783	-0.133816	0.706957	0.804763	2.49486	2.2919	-0.170981	-0.328161	-0.647793	1.68251	0.474778	-0.272719	0.192433	-0.52783
ENST00000383884	8.31791	8.97516	8.82266	8.07496	8.10591	9.08924	8.8494	10.1462	7.74344	6.71726	8.55432	8.6557	8.2894	8.72068	8.46892	8.04577	7.51676	8.29427	8.62203	7.50587	7.73053	7.10045	7.54047	8.44504	7.64132	8.01929	7.79218	8.0069	7.5564	8.0327	8.19415	7.9102	8.0413	7.79383	7.7304	8.28649	7.96181	7.77656	7.37932	7.81682	7.98495	8.0351	7.72535	8.27809	8.30805	7.81565	8.10214	7.92056	7.79117
ENST00000383885	5.42441	3.1766	6.01832	6.5753	3.71808	4.11009	3.47674	3.43278	4.11634	4.56188	4.21012	3.73928	2.90399	2.23416	2.93208	3.03046	4.90638	5.64938	2.58234	4.34814	5.08899	3.56941	2.83656	2.4975	4.13071	3.58718	2.337	5.50595	4.44269	3.47249	5.43503	4.09207	3.29882	3.3448	4.52803	3.24946	3.28274	3.66039	3.96683	3.65613	5.02433	4.02825	3.2427	2.92674	3.42648	3.83752	4.07221	3.04521	3.97317
ENST00000383893	10.4294	10.2491	10.6992	9.96592	10.0609	9.39677	10.1569	9.62827	11.285	11.0484	9.86508	10.4997	9.83404	9.88951	9.60183	9.75467	9.7911	9.49341	9.43801	9.71631	9.52364	9.64513	10.2948	10.1626	10.1887	8.96768	9.9281	10.1963	9.30425	10.5593	9.77599	9.00806	9.7023	10.3854	10.0125	10.0908	9.64625	10.5358	9.55037	10.5245	9.85947	9.18793	9.98091	10.3472	10.0748	9.22994	9.80578	9.43758	10.4334
ENST00000383894	6.69926	5.17964	8.44047	8.48756	7.32602	3.63642	5.85818	3.72768	4.75347	6.01013	4.4225	5.79347	4.49705	3.74928	3.38262	4.37536	5.13267	4.50063	3.42751	4.62141	6.78448	3.82607	5.04182	3.86435	5.14871	3.04288	4.39455	7.53761	4.74162	5.16579	8.1428	4.07051	4.23575	4.4752	3.88501	4.29089	4.15096	4.68747	4.32453	7.4886	7.24051	4.33222	5.0186	3.96337	7.1738	6.48739	5.02056	5.70772	4.50294
ENST00000383898	3.04757	2.66907	3.06277	3.63958	2.69998	2.56085	3.13361	1.94956	2.49757	2.08112	2.82059	3.25421	1.71947	2.93372	2.04778	3.33805	0.643879	1.28659	2.90467	1.82417	2.76931	2.05293	1.86301	1.7962	1.60084	2.81606	1.61452	2.01925	2.04291	3.53922	2.13019	1.805	1.5163	2.17542	2.90679	2.83052	1.87385	2.17396	1.44983	3.30154	2.44877	2.98995	2.6676	2.60036	2.30344	2.24268	1.70779	1.24707	1.86931
ENST00000383903	11.9173	12.7868	12.4623	12.4899	11.8712	11.2033	12.0997	12.0818	11.609	12.0069	11.9612	12.6019	11.6762	11.1539	10.9532	11.3556	11.535	11.5251	11.6885	11.5204	10.9388	11.3006	11.7294	11.5244	11.1545	10.8832	10.8008	12.2316	11.3297	12.7717	11.7407	10.5545	11.7703	11.8843	11.3254	12.0893	11.9462	11.7304	11.7798	11.4166	11.2235	10.8997	11.4817	11.6268	11.8309	11.2286	11.9391	11.8556	12.6051
ENST00000383925	8.39433	7.71062	8.2331	8.47305	7.90744	8.3341	8.33992	7.44325	6.34806	6.58825	8.25108	8.11192	8.085	8.1032	7.52573	8.04693	8.13987	7.57965	7.98058	8.00165	8.22437	8.33716	7.63262	7.99044	8.97582	9.30128	8.49924	8.16194	7.96424	8.70251	7.98807	8.49418	8.09789	7.79701	8.81453	7.78288	7.91355	8.16214	8.08164	8.48427	7.83115	8.48437	8.05122	7.91522	7.90659	8.52168	7.87597	7.82588	7.90234
ENST00000383926	12.4547	12.1137	12.4116	12.7198	12.2269	13.1346	13.1313	14.2428	12.5462	12.351	13.208	11.6654	12.3884	13.6495	13.4792	12.2826	12.0641	12.9894	13.2257	11.157	11.4354	11.5536	11.9349	12.2967	12.3387	11.1402	11.1033	12.9898	12.204	12.4824	12.8313	13.0658	12.2669	12.2611	12.3455	11.9804	12.1255	12.9832	12.8725	12.7598	12.3796	13.0086	12.3046	12.795	12.2399	11.3669	12.744	12.8245	12.9395
ENST00000383929	6.75341	5.02323	8.48602	8.51737	7.41338	4.34835	5.93574	4.41572	4.85191	5.55141	4.61346	5.85383	4.64834	3.98411	3.71844	4.78412	5.37535	4.7144	4.4994	4.83611	6.99956	3.97834	5.23323	4.25844	5.33913	4.22977	3.95643	7.59496	5.36706	5.38862	8.19348	4.50935	4.47839	4.56885	4.13769	4.77132	4.59589	5.03619	4.42427	7.52492	7.2704	3.90743	5.31278	4.12145	7.25887	6.56245	5.16012	5.70094	4.70661
ENST00000383953	10.3402	10.884	10.5235	10.5779	10.6111	8.07587	10.3326	8.51498	8.89996	9.44464	8.73186	10.5004	10.1889	8.59632	8.18222	10.2632	9.73769	8.97873	8.51255	8.94832	8.9996	8.99247	9.31488	9.32411	8.90621	7.77696	8.28675	10.8202	8.82409	11.0102	10.7429	7.61546	9.41923	9.59238	8.76674	9.37219	8.18185	10.0597	8.57684	10.1968	10.0692	8.24599	10.2828	9.10882	10.5792	9.70829	9.96673	9.98703	10.4018
ENST00000383961	2.67313	2.6118	3.62174	3.13348	2.76787	2.84881	4.70012	3.12018	2.76228	3.90025	4.12798	3.04288	3.47707	2.24782	2.07477	2.38024	2.47781	1.75378	3.46165	1.95732	1.88053	2.3667	3.78607	3.1107	4.28076	2.11133	2.64015	2.59473	2.64076	2.28414	2.78269	3.148	3.45312	3.47043	2.90299	3.76269	3.04678	3.76955	2.8102	2.61136	2.21745	1.5593	2.46506	3.08367	3.33679	5.65477	4.0611	4.83286	2.29092
ENST00000383969	12.5778	13.0621	13.6416	12.5511	12.8568	13.3364	12.8501	13.2468	14.517	14.5597	13.4929	12.4516	12.4002	12.8454	13.2986	12.6211	12.5362	13.3506	13.3603	12.279	12.5137	12.3306	12.6821	13.1484	12.3696	12.7029	12.6747	12.6722	12.5191	12.6162	13.1003	13.2592	13.0459	12.8689	12.1322	13.0085	13.1858	12.8537	12.855	13.0062	13.1551	13.237	12.591	12.9591	12.876	12.4397	12.7256	12.6141	13.4074
ENST00000384000	7.44793	6.89593	8.8745	8.97023	7.94892	5.5216	6.57627	5.65459	5.4309	6.52678	6.43086	7.88698	6.79797	4.97064	4.98003	6.50058	6.62667	5.63322	6.04358	6.43741	7.82037	5.56445	6.79328	5.52485	6.36707	5.63965	5.66891	7.89176	6.2793	7.08046	8.57469	5.94408	5.90618	6.42328	5.33268	6.19876	6.0711	6.48353	5.98787	7.6363	7.60087	5.51121	7.47301	5.71149	8.48274	7.85192	6.78965	6.82264	6.26424
ENST00000384010	8.39059	7.78536	8.21497	8.40644	7.89028	8.33728	8.33731	7.70398	6.51941	6.58307	8.23274	8.13933	8.08915	8.12119	7.50844	8.02414	8.14156	7.57994	7.98965	7.99235	8.26794	8.23158	7.61644	8.01474	8.90993	9.31025	8.4298	8.13511	7.96509	8.69397	7.98499	8.487	8.0965	7.78165	8.86688	7.78694	7.92704	8.17095	8.1213	8.4744	7.83438	8.50438	8.05292	7.92683	7.91355	8.53294	7.86593	7.80643	7.88919
ENST00000384027	10.7127	12.0744	10.751	10.4772	11.069	11.6514	10.9095	12.6217	10.9695	11.3082	11.9563	10.7602	10.7516	11.894	11.7069	10.3196	11.1659	11.4423	11.1254	10.7522	10.7922	10.6807	11.3963	11.8072	10.2921	10.7886	11.0985	11.4135	10.7688	10.7379	10.7659	11.4263	11.8211	11.4112	11.5073	11.2964	11.6228	11.4036	11.6958	10.7465	10.9093	11.4578	11.167	10.9461	10.983	10.6077	10.8755	10.9035	12.0147
ENST00000384033	4.70977	4.01315	4.58233	4.82546	4.13794	3.99378	4.67813	4.79859	3.3289	3.86756	4.79158	4.71269	3.4087	4.07811	3.4139	4.31007	3.60489	4.61604	4.03365	4.93414	4.00854	3.82995	3.05289	3.50832	4.6281	4.74355	3.89786	5.05919	4.05002	5.28713	4.19804	3.84797	3.02373	3.66769	4.61643	3.28933	3.81068	4.00869	2.80508	4.22522	4.56813	4.09717	3.56401	3.13423	4.00436	4.71359	3.20654	3.24344	4.21473
ENST00000384036	0.43938	-0.656392	-0.651885	-0.329135	-0.642811	0.769425	0.258652	0.454223	0.189087	0.582833	0.668671	0.882917	-0.935601	0.639511	0.481083	1.21765	-0.881804	-0.360564	1.36974	-0.802214	0.0282018	0.555271	-0.666925	0.433393	0.0840902	0.581877	0.0997045	-0.137579	0.677726	1.35996	-0.635985	-0.321323	-0.643318	-0.219843	0.504416	0.452466	-0.270243	0.598905	-0.564259	0.155837	-0.702292	-0.306945	-0.47443	-0.137842	0.896553	-0.0782667	-0.381246	-0.31307	0.0362278
ENST00000384048	10.5572	10.0575	10.1354	10.2479	9.97838	10.8144	10.8247	11.2929	10.8313	10.0809	10.9836	11.5811	9.99414	10.3865	10.8319	9.74563	9.60637	10.5856	10.5179	9.62037	9.72126	9.52615	9.94525	10.1436	9.85058	10.3217	9.9563	10.7413	9.96313	9.79626	10.1664	10.8213	10.2936	10.2368	10.1247	10.6189	10.5347	9.95596	9.87118	10.4545	10.3098	10.4437	9.73959	10.5138	10.3323	9.86444	10.3847	10.0102	10.5473
ENST00000384067	8.13451	8.83185	7.80752	7.72025	8.3461	9.05448	9.33976	10.0457	7.94076	7.59638	8.84893	7.93662	8.38069	10.3747	9.63679	7.67716	8.02562	8.75843	8.51562	7.43041	6.87539	7.17468	8.03793	8.62272	8.51662	8.05957	8.18382	8.0037	8.61857	8.67023	7.64558	9.5449	8.67039	8.23554	9.15127	8.57515	8.70308	8.74238	8.87864	7.91926	7.33269	9.08075	8.7039	8.31509	8.01576	7.40996	8.42903	8.45072	9.44891
ENST00000384072	2.35262	0.80023	1.18767	2.11373	0.276174	1.60203	1.99576	2.3098	1.08661	1.48751	1.68638	1.43838	1.31819	1.65561	0.23816	2.80089	0.790267	0.951532	0.374794	0.604372	0.922807	1.45945	0.783907	1.0957	0.97971	0.641446	0.995608	2.81941	1.63786	3.60348	0.283772	0.613351	1.23719	1.13316	0.586799	1.66734	0.659028	1.2564	0.364796	1.30726	1.09707	2.15315	2.65988	1.23511	1.81321	0.675499	0.691882	0.447347	1.88238
ENST00000384084	2.44001	1.06882	1.82124	4.16495	0.694675	1.50812	2.1219	2.92871	0.938017	1.33895	-0.00186096	2.06896	1.22235	1.37458	0.0830379	1.05599	3.1719	3.73929	0.83547	3.32175	0.774197	1.31088	1.34801	0.0546007	1.72255	1.22698	0.847004	2.75395	1.22463	3.29408	1.8569	1.18469	0.689866	1.59311	1.14499	1.90974	1.75698	0.152932	0.209843	1.19812	1.27775	0.468152	1.42102	1.35818	-0.0187844	2.48444	2.15232	2.18818	2.11681
ENST00000384096	4.34559	2.62481	4.72796	5.94331	2.8801	2.52009	3.39943	3.98593	1.82731	2.20792	2.96506	2.27605	3.04957	3.12948	2.44936	2.97006	3.26128	3.92338	2.38027	4.4826	3.4879	2.17967	1.95369	1.65057	2.4619	2.89475	2.48321	5.37592	2.34261	3.85363	4.07155	2.301	1.74307	2.5542	3.55032	2.19246	1.97898	2.05213	1.8902	3.95399	3.34993	3.64082	1.20153	2.75887	1.95612	1.82482	2.32358	2.12972	3.5579
ENST00000384107	1.13029	0.75478	0.324858	1.34884	0.339084	0.242922	0.714219	0.777295	0.510423	0.906747	0.166515	-0.0127701	0.763766	1.10004	1.84452	1.50992	0.353261	0.770188	0.478593	0.306078	0.348485	0.879004	0.301384	0.245501	0.404739	0.0282094	0.420456	1.74531	1.52419	-0.0834885	-0.301206	1.36144	-0.307007	0.733743	-0.0238703	1.24901	0.887423	0.833325	0.464424	1.22483	0.246683	0.839459	1.10885	0.53502	0.547587	-0.40812	0.2505	0.329761	0.741493
ENST00000384111	0.21744	1.14717	0.884235	0.543014	0.0807292	0.439518	0.628105	0.467326	0.202893	0.595595	0.348618	0.441125	0.0314322	-0.112561	-0.659299	0.040177	1.04797	0.277612	0.218409	0.453054	0.0424341	0.568106	0.509148	-0.0120072	0.0981742	0.592803	0.113747	0.308176	-0.556015	0.969906	-0.61826	1.54853	-0.139519	0.21074	1.087	0.463592	-0.255219	0.607455	-0.546828	-0.569808	-0.010834	-0.291824	-0.457267	0.631044	-0.11405	-0.719955	0.0204965	-0.876149	0.0486033
ENST00000384134	6.13383	6.65364	6.24224	5.72401	6.27423	6.61385	6.14409	6.71259	7.07493	7.94429	6.67335	6.64035	6.28378	6.32545	6.32497	6.2826	6.55558	6.58712	6.82518	6.12802	6.32499	6.31878	6.30362	6.99309	6.57756	6.94576	6.28137	6.35829	6.12476	6.18669	6.47979	7.00959	6.50185	6.51823	6.88124	6.60136	6.92344	6.72677	6.58199	5.97155	7.11201	6.42497	5.71764	6.36598	6.45899	6.02578	6.37151	5.87249	6.21714
ENST00000384145	6.07122	6.60985	6.30049	5.72203	6.2847	6.67873	6.15829	6.71094	7.17911	8.08908	6.70317	6.59385	6.29385	6.30658	6.25698	6.24431	6.56437	6.61373	6.72822	6.15536	6.42347	6.15119	6.09185	6.99702	6.70773	7.01743	6.60574	6.39638	6.18822	6.33569	6.39267	6.9534	6.50838	6.47311	6.83657	6.71139	6.9537	6.7079	6.44938	6.02441	7.06628	6.51408	5.65058	6.38028	6.44227	5.99931	6.30349	5.84154	6.25159
ENST00000384147	13.5116	13.7225	13.4926	14.3805	13.2041	11.5031	13.7527	12.0574	13.4764	14.0652	11.8763	12.5944	12.5456	12.0099	11.5448	12.9797	12.8552	12.6109	11.7274	12.7153	14.0938	12.6708	13.3103	12.7608	12.927	11.9652	11.6079	14.0785	11.8933	13.2132	14.014	10.9312	12.4672	13.1191	11.9301	12.943	12.1295	13.7478	12.4724	13.8064	13.7808	11.9146	13.1142	12.3464	13.6743	12.9043	13.3759	13.6256	13.0809
ENST00000384158	5.08643	3.19402	4.47359	4.10226	3.4602	4.39208	4.42827	2.52803	2.29091	2.64565	3.06242	4.15697	3.39938	3.30304	2.26829	4.08463	2.72341	3.04135	3.73949	3.50025	4.13496	2.61738	2.61895	3.09207	2.82683	1.83351	2.84816	4.85308	3.28855	4.70253	3.67123	3.59745	2.28893	3.22229	4.2133	3.17334	2.98185	3.52656	2.66143	3.43655	4.02246	2.92115	3.01871	3.59659	3.56675	3.64206	3.42141	3.08597	3.82023
ENST00000384161	2.0415	0.99158	1.93077	2.83501	1.57163	1.44002	2.42897	1.10162	0.832737	1.23204	1.10319	2.01021	0.172425	0.788498	-0.0178734	2.32028	0.249384	-0.315455	1.18206	0.519598	0.66958	1.20409	0.570734	0.514882	0.726258	2.30943	0.742092	1.48272	0.095974	2.05558	1.02932	0.345972	-0.238722	1.17919	2.19389	1.4837	0.389397	0.653324	0.106259	2.37656	1.44515	1.11487	1.34366	1.05944	1.66353	1.3704	0.16341	1.0546	0.978418
ENST00000384165	1.09236	0.454965	0.462043	0.951768	-0.141883	1.09501	1.25208	1.89084	0.675273	1.07367	1.23613	1.34333	0.384652	1.40449	0.837449	1.60268	0.75367	0.00261801	1.40302	-0.0540545	1.41672	1.04578	-0.16783	1.09835	1.48669	1.5336	0.584834	0.657116	1.03268	1.67862	-0.134515	0.17714	0.480646	1.07747	1.43539	1.37016	0.219031	1.27848	-0.0564366	1.33537	-0.205651	1.50616	0.752525	1.38714	-0.277878	0.328569	-0.454736	0.452642	1.17777
ENST00000384172	2.90335	2.22735	2.75615	3.24299	2.07797	2.52759	3.175	2.79731	1.62862	2.02351	2.93831	2.95312	1.6791	2.58595	2.18384	3.34355	1.22109	1.04521	3.2728	1.62036	2.72839	3.58912	1.56822	1.75446	2.30726	2.78092	2.32839	1.98109	2.40596	3.60212	1.29039	1.16738	1.4506	2.13941	3.45569	2.5962	1.82576	2.31644	1.40074	3.19223	2.28205	2.50061	2.43928	2.47252	2.75372	2.20661	0.872886	0.931304	2.21233
ENST00000384176	1.43138	0.0982329	2.37305	2.1458	0.94053	-0.645894	1.56867	1.45813	0.250578	0.64635	1.36825	-0.235125	1.24499	-0.0761108	-0.617829	0.0734607	-0.244539	1.42509	1.12642	0.857079	0.0888653	0.618646	0.546566	-0.644182	0.145041	-0.230965	1.10179	1.73683	0.724791	1.95571	1.22983	0.597167	-0.181444	0.245623	1.85002	-0.332606	-0.211115	0.164255	-0.502454	1.33945	0.480885	0.615672	-0.410522	0.666799	0.680851	-0.0283407	0.781847	-0.264841	0.552867
ENST00000384201	5.35364	6.40224	6.27984	5.47497	5.34478	6.36972	5.64863	5.33811	6.15723	4.38754	5.50638	5.20539	5.26937	5.97713	6.2266	5.76012	5.56465	6.21228	5.61137	6.06617	6.01859	5.50547	5.53659	5.8791	5.94822	5.63254	5.83754	5.4114	5.65498	5.65332	5.12671	5.91391	5.10892	5.68446	5.13995	6.51788	6.18155	4.43164	5.33947	5.03496	5.59238	5.81834	5.11813	5.54257	5.54432	4.77283	5.32643	5.14948	6.06604
ENST00000384205	3.09605	2.05902	2.95432	3.09644	2.2639	2.73957	3.15812	1.90456	1.64236	2.03605	2.6257	2.66672	1.82106	2.14981	2.34314	3.47008	1.45011	0.81209	2.4535	1.67327	1.50383	2.00787	1.83086	2.28814	2.31776	2.78836	1.5665	1.9895	2.0115	3.05988	1.88948	1.76747	1.43276	1.72184	3.20591	2.36415	2.25617	1.66963	2.02995	3.35428	2.28977	2.19804	2.21638	2.26101	2.83639	2.34445	1.14181	1.21114	1.83719
ENST00000384214	4.76653	3.1239	4.87287	6.36032	2.92959	3.35838	3.80848	4.66311	3.89733	2.84305	2.71504	3.06803	3.06278	2.42818	3.34342	3.35946	3.42186	4.89762	2.81334	5.42526	5.61932	2.81979	4.33997	2.92566	2.98504	3.99904	3.74032	5.97577	3.49215	3.63136	5.43579	2.77557	2.45355	3.09016	2.73241	3.4435	2.85139	3.10521	2.61347	3.62231	5.49674	2.79682	2.97747	3.13124	2.89442	2.85718	2.27797	2.65926	3.10902
ENST00000384215	3.88609	4.34269	4.42312	5.00747	3.48378	4.39068	4.44769	4.16554	3.3265	4.37597	4.38504	3.8708	3.63925	4.65418	3.56088	3.84115	3.32409	3.96967	3.4899	4.3718	4.51448	3.82667	3.93728	3.85549	3.18555	5.36344	3.20636	4.52785	3.23366	4.57194	3.57663	3.84562	3.63281	3.57495	4.82542	3.83129	3.94037	3.36586	3.12415	3.95609	3.43707	3.59476	3.67126	3.59033	4.00217	4.07616	4.31822	4.37139	4.0416
ENST00000384221	1.77334	1.30181	1.04933	0.757295	0.287367	1.19758	0.963333	0.715266	0.448769	0.844536	-0.487903	0.60959	0.496229	0.0927305	0.233715	0.505747	-0.617674	0.310902	0.426652	0.525253	0.287057	0.816833	0.690046	-0.434386	0.343232	-0.0327692	0.358927	0.798163	0.397611	0.632985	0.747711	-0.0642622	0.428564	0.931365	1.65941	0.676086	0.83396	0.332019	-0.289502	0.375346	0.625047	-0.0498107	0.561069	-0.5113	1.43964	0.875347	0.484329	-0.0938797	-0.393386
ENST00000384225	3.97356	2.95835	4.03553	4.96103	3.26619	2.62888	3.28973	2.44719	2.9084	2.5711	3.82044	2.8376	3.35941	2.61852	2.21304	2.91154	3.01535	4.24128	2.6271	4.18911	2.6886	2.54284	2.23073	2.85937	2.76484	2.62094	3.23432	3.72747	3.02714	3.35866	3.57061	3.4142	2.39839	2.99635	3.19988	2.13294	3.15722	2.09825	1.88972	2.14286	4.44512	3.27983	2.02413	2.88852	2.81588	2.88311	2.82888	2.2722	2.94297
ENST00000384229	15.3664	15.9607	15.4623	15.7617	14.7832	15.2184	14.3041	15.1933	16.3079	17.1801	15.4016	14.6427	14.6054	16.1948	16.0743	15.0314	15.632	15.4197	15.6995	15.2227	14.4415	15.3096	15.1668	15.3018	15.3781	14.5813	15.2397	15.2339	16.2992	15.1673	15.4659	15.722	15.5459	15.159	15.0993	15.6813	16.2188	15.6648	15.9219	15.0519	15.1059	15.6922	15.1185	14.7922	15.1763	14.6831	14.9191	15.0898	15.3138
ENST00000384238	3.03568	1.86551	2.96558	3.821	2.79567	2.54691	3.11439	2.82676	1.66508	2.05702	2.63754	3.11454	1.55186	2.5095	2.20527	3.50835	1.46589	1.64161	2.7663	1.84639	2.7522	2.02883	2.22664	2.43272	2.33542	3.18539	3.24342	2.58715	2.24346	3.61804	1.31953	1.20165	1.44714	1.89647	2.89275	1.69134	1.85374	1.3519	1.4295	3.43551	2.43439	1.80421	2.23064	1.83807	2.98583	2.22756	1.69089	1.62274	2.63913
ENST00000384252	14.1674	14.1431	14.208	14.0087	13.6501	13.6556	13.0009	13.8766	14.5764	14.4167	13.8473	13.8096	13.3622	13.4082	13.4338	13.5181	13.7803	14.1344	13.9881	13.0958	13.0563	13.3538	13.638	14.2815	13.4615	12.9617	13.3069	13.3499	13.8014	13.5675	14.3839	13.7269	14.0799	13.8407	13.3984	13.8545	14.4472	14.4817	14.2573	13.2557	14.187	14.1546	13.6834	13.6443	13.819	13.4693	13.2936	12.9424	13.8771
ENST00000384262	12.9772	13.5671	13.538	13.8218	13.2651	13.5045	12.8816	13.7879	14.3811	15.4826	13.7959	13.4259	12.63	12.9156	13.6206	12.8986	13.1944	13.5221	13.5708	12.293	12.7356	12.7259	13.2435	13.8398	12.4964	12.0903	12.7767	13.9262	12.8671	13.012	13.4934	13.3701	13.5401	13.3273	12.45	13.4202	13.8279	13.2539	13.6718	13.0384	13.646	12.9465	12.7277	13.4005	13.1073	12.9504	13.0044	13.0343	13.8569
ENST00000384274	7.23114	5.99022	8.7898	8.52358	7.47329	4.88348	6.47226	4.75426	4.4233	5.98632	5.26717	6.80432	5.44104	4.08979	4.07614	5.63357	5.80275	5.14923	4.87204	5.28349	7.68657	4.88648	5.65382	4.78751	6.02565	4.27323	4.31825	7.8938	5.68885	6.3372	8.28517	4.60294	5.34673	5.19694	4.97025	4.96828	5.45891	5.75842	5.09873	7.46153	7.87886	4.89525	6.5041	4.93875	7.79874	7.29843	6.00534	6.58019	5.42281
ENST00000384278	8.39728	7.71446	8.21413	8.41031	7.88585	8.34444	8.33739	7.55221	6.43312	6.39692	8.228	8.11616	8.08972	8.10779	7.50281	7.99056	8.1298	7.54711	7.99279	7.99549	8.37548	8.19428	7.58053	8.00573	8.93781	9.30504	8.538	8.13224	7.91593	8.71379	7.96084	8.4501	8.09364	7.76349	8.83901	7.77136	7.98246	8.16718	8.08138	8.4878	7.83667	8.47157	8.03301	7.92104	7.91266	8.5244	7.88047	7.81975	7.93745
ENST00000384281	4.38619	3.55118	4.51606	4.86787	3.96768	4.0636	3.55597	2.63493	2.39416	2.74456	3.74501	2.1881	3.82195	2.83634	2.5204	3.69474	3.06011	3.60123	2.56159	2.70949	3.24479	2.72074	2.53895	3.233	3.33382	2.75285	2.30952	3.73472	3.01154	3.00588	3.72299	3.5163	3.32911	2.80375	3.59766	2.85483	2.78249	2.9262	3.26635	3.71371	4.03225	3.80422	3.84786	3.21632	3.79143	2.99201	3.50958	3.64901	3.46748
ENST00000384284	0.731021	0.792351	-0.041754	-0.441066	-0.761734	0.693151	0.126609	1.27234	0.0752914	0.46762	0.592126	0.0406848	0.239692	-0.221008	-0.79534	1.01999	-0.996238	-0.443073	0.109558	0.127133	-0.0850149	0.440158	-0.785276	0.696564	-0.0293277	-0.402062	-0.0137696	-0.893538	-0.694208	0.878255	-0.755076	-0.433282	-0.44408	0.116499	-0.462557	-0.502819	-0.382385	0.0163994	-0.685245	0.567284	-0.119183	0.459631	-0.589775	-0.233128	-0.886757	-0.173755	-1.05567	-0.408035	-0.0597794
ENST00000384287	7.40123	6.86856	8.86515	8.94581	7.90105	5.27384	6.55537	5.09538	5.40719	6.50873	6.28771	7.8867	6.7828	4.88271	4.74831	6.48433	6.60174	5.57886	5.85144	6.42096	7.83327	5.22034	6.77805	5.52359	6.40133	5.7111	5.92323	7.84889	6.30198	7.06608	8.5635	5.78037	5.87945	6.25323	5.18752	6.08528	5.78915	6.47717	5.81104	7.59649	7.59093	5.48933	7.46568	5.55622	8.49412	7.8461	6.80454	6.78899	6.11911
ENST00000384289	1.10801	-0.994709	0.283592	0.238577	-0.982279	-0.30293	-0.509696	1.04313	-0.138645	0.248678	-0.377606	-1.19809	-0.641631	-1.09912	-1.01382	-0.634288	-0.563669	-0.389104	-0.0751748	-0.216615	-0.296906	0.221565	0.255697	-1.03759	-0.24193	-0.609909	-0.22657	0.0549419	-0.916733	-0.741606	-0.199141	-0.64073	-0.763573	0.290425	0.212113	0.162227	-0.590483	-0.166322	-0.905662	-0.124519	0.549231	-0.626586	0.0532844	-1.10662	-0.400787	0.125438	-0.650818	-0.583538	-1.00128
ENST00000384304	10.731	11.9852	11.0065	10.4435	10.6583	11.3473	10.3437	11.2816	11.703	12.5992	11.8931	10.9517	10.2752	10.5305	10.7052	10.4171	10.2106	10.7625	11.1502	9.66606	10.1649	9.75813	10.6175	10.4763	9.98466	9.83073	9.96843	11.6916	10.4623	10.5296	11.6432	10.7001	11.4109	10.8566	10.4089	10.425	10.6199	11.3078	11.5954	9.8217	11.3132	10.9141	10.4432	11.1206	11.0659	10.5175	10.4353	10.4461	11.3969
ENST00000384314	3.01299	2.31635	2.93088	3.67818	2.62744	2.89779	3.20241	2.03104	1.77952	2.16263	2.86436	2.85989	1.9073	2.66435	2.10353	3.49886	1.87659	1.77425	2.53181	1.91454	2.82703	2.13443	2.12372	2.22109	3.28128	2.86579	2.94349	2.45169	2.49242	3.48087	1.9802	1.87375	1.624	1.8127	3.52489	2.68296	1.94234	2.22849	1.0575	3.72914	2.0549	2.5926	2.30302	2.45132	2.74856	2.42142	1.6203	1.52614	2.30156
ENST00000384320	5.41156	6.06398	5.23515	4.78291	4.75246	6.27497	5.61225	6.70358	4.43864	4.06643	5.58466	4.68679	5.13559	5.43214	5.86921	5.34674	4.18409	4.99069	5.14683	4.65018	3.9256	4.03965	4.26697	4.72707	4.52258	4.39608	4.9088	5.18384	4.8657	5.06936	4.69239	4.22842	4.68268	4.30767	4.74504	4.86951	4.95998	4.42053	4.57472	5.16062	4.92978	5.50838	4.96777	5.03695	5.182	4.03004	4.61511	4.45831	5.44567
ENST00000384323	2.46227	0.896286	2.57877	1.86455	1.23806	0.404004	1.98864	0.971302	0.703187	1.10136	1.45201	1.50124	1.70728	1.58978	1.16833	2.05547	0.497763	0.798093	-0.0167806	1.20128	0.540494	1.07348	0.876866	0.810931	0.59701	0.233731	0.6128	2.07646	1.0527	1.33685	2.70832	1.87855	0.304753	1.45187	0.183203	1.38956	1.58477	-0.0812021	-0.0263597	-0.051619	1.11823	1.90433	1.59899	0.677893	-0.24766	0.352895	1.21747	0.747725	1.82954
ENST00000384335	7.51794	7.13071	8.83993	8.83815	7.88606	5.26014	6.46207	5.1732	5.85733	6.97696	6.11618	7.78627	6.88903	4.85013	4.90397	6.52666	6.71353	5.70738	5.90689	6.38972	8.09536	5.60966	7.04691	5.94286	6.75425	5.62993	5.47988	8.3376	6.38928	7.22341	8.84488	5.47538	6.15869	6.5142	5.31623	6.16211	5.37373	6.66317	5.90829	7.74093	8.0945	5.65039	7.39319	5.69196	8.30416	7.50341	6.67116	7.0776	6.25261
ENST00000384338	12.9972	14.1199	12.9537	12.8677	12.5543	13.4709	12.8945	13.4915	13.5908	14.2905	13.2379	12.617	12.5823	13.7307	13.7754	12.4527	13.1896	13.2195	13.43	12.4795	13.2645	12.7643	13.056	13.6724	12.0215	12.7576	12.9581	12.7322	12.6267	12.5564	12.7275	12.452	13.5626	13.0104	12.5509	13.0521	13.4145	13.5591	13.3039	12.6225	13.4707	13.4044	13.1333	13.2462	13.2624	12.8162	12.9192	13.4333	13.6274
ENST00000384339	3.40216	3.15488	4.44366	4.29817	4.21355	3.98446	4.24473	4.76374	2.22126	2.57884	3.29862	3.67709	2.90539	3.20316	3.47694	3.66913	2.75729	3.80471	2.79865	3.37326	3.12483	2.55058	2.41664	3.05214	3.80911	3.86227	2.138	3.18568	2.59628	4.16283	2.47477	3.25816	2.30376	3.23932	3.02079	2.95073	3.35203	3.62636	2.7803	3.69282	3.05381	3.93191	3.26024	3.24759	3.06426	3.39612	2.19391	2.7295	3.78674
ENST00000384342	8.57733	6.32993	8.47453	9.72923	6.68668	6.88134	6.33867	7.47283	7.16476	6.01403	6.96271	6.24259	6.59262	6.66625	6.58463	6.94243	8.39949	9.86897	6.84318	9.55621	9.61241	9.0683	7.65487	6.87163	8.03938	7.49673	8.10053	9.19109	7.84408	7.37213	8.78471	7.06361	6.55978	6.72226	7.19935	6.13227	6.47829	6.68014	7.31996	6.63216	8.6871	7.51134	6.75165	6.65623	6.59179	6.8841	7.35193	6.97476	6.90374
ENST00000384346	3.1047	2.03793	3.29452	3.56462	2.37196	1.27091	2.49304	1.58814	1.31771	2.67428	2.62982	1.86349	1.61338	1.41505	1.80805	2.14591	1.2153	3.23974	2.06562	2.63591	1.97522	2.64616	1.33655	1.93845	2.60288	1.99596	1.22654	3.23445	2.22114	3.25587	2.08221	2.27641	1.35618	0.759131	2.87878	1.40967	2.36634	1.71091	1.81268	1.9965	2.835	1.9688	0.720619	1.60795	1.7985	1.86501	1.94052	1.69389	1.61453
ENST00000384360	6.07598	4.03648	5.85825	7.3225	4.37123	3.36191	4.02919	4.26104	2.8662	4.83537	3.81911	2.96758	3.25227	3.5778	3.12636	3.76249	6.39529	6.83554	3.66874	6.86816	7.74487	6.36908	4.1948	3.65463	5.40431	3.85585	3.69499	6.64824	4.41801	3.32824	7.40302	3.92687	3.40872	3.65558	3.02777	2.97201	3.89119	2.98232	3.88939	4.14449	6.29632	3.95309	2.24318	3.77052	3.87678	3.99081	3.43405	3.99328	3.35471
ENST00000384365	8.51572	8.1693	9.57972	9.77806	8.65497	6.30594	7.62093	6.51378	6.76922	8.10429	7.07429	8.76558	8.17869	6.11663	5.91667	7.61582	7.6279	6.65752	6.91419	7.3162	8.44937	7.02202	7.81473	6.8056	7.41536	6.44033	6.36037	8.77692	7.1654	8.20503	9.45295	6.76018	7.33362	7.43026	6.55581	7.40874	6.93065	7.9277	6.70468	8.7322	8.58558	6.44308	8.80998	6.87879	9.47266	8.65181	7.78699	7.89375	7.4529
ENST00000384384	2.95964	1.67817	2.98501	2.94628	2.47313	0.169878	1.86258	1.31796	1.04829	1.44877	2.3107	1.70227	1.79894	0.950733	0.736141	1.13131	0.761091	2.53636	0.929192	1.99125	0.884656	1.42074	1.13199	1.06719	0.9415	1.31938	0.957381	3.6842	2.23626	1.13873	2.3709	1.75158	1.13339	2.53505	2.05011	1.18291	1.34602	0.269513	0.91495	0.877586	1.58227	1.29651	1.50005	1.42915	2.05697	1.69774	1.67835	1.52541	0.757248
ENST00000384385	2.26261	1.13178	2.31897	3.20981	2.34071	1.56061	2.5796	1.29191	1.02228	1.4227	1.45804	2.11022	0.900397	1.20565	0.174866	2.47161	-0.039326	0.0915033	1.63235	1.07879	0.858675	2.34675	1.40448	1.04773	0.915509	1.78353	0.931388	1.59907	1.28622	2.38906	1.46637	1.25531	0.620173	0.823597	1.68558	1.62064	1.32418	0.812345	0.300402	2.98606	1.56567	1.2747	1.80857	1.19038	1.91643	1.49189	0.642189	0.718389	1.11875
ENST00000384390	8.02034	8.32528	8.74521	9.66514	6.91979	6.89153	9.349	6.47862	7.32373	6.68322	6.77259	8.43578	8.08134	6.42754	5.41168	7.59809	7.58055	7.80777	6.50042	8.41227	8.92753	7.65198	7.24238	7.49877	7.62394	8.31038	7.61241	8.98436	5.3049	8.64109	5.2004	5.62653	6.67962	5.26392	6.63649	6.66802	6.19371	6.32327	5.95865	8.3473	8.94558	7.61799	7.54137	7.49529	8.35131	7.85063	7.97552	8.56466	8.96155
ENST00000384404	7.33054	6.72853	8.80436	8.91887	7.85619	4.89441	6.45391	5.72825	5.29781	6.4264	6.00278	7.79958	6.66441	4.42811	4.16908	6.36326	6.46253	5.4297	5.52201	6.30663	7.75087	5.90073	6.64662	5.24685	6.26992	5.57138	5.91324	7.78334	6.03527	6.99129	8.48915	5.4179	5.73888	6.09921	4.84668	5.86594	5.55716	6.28482	5.29367	7.50615	7.49649	4.90872	7.32529	5.39181	8.41433	7.72578	6.65634	6.68556	5.99928
ENST00000384408	2.51746	2.33579	4.55478	4.12546	3.54237	1.52488	2.03736	1.57523	2.76866	1.70667	1.43021	3.31029	1.6038	0.813443	1.30477	1.11393	1.84252	1.00368	2.05861	1.77744	2.89694	1.67851	2.43815	1.25928	2.5968	1.53385	2.06055	3.72532	1.11368	2.09034	3.21761	0.838333	1.31764	2.90469	0.810882	1.82543	2.01935	2.43314	1.80391	3.47235	2.57172	1.5108	1.68706	0.801689	3.11116	3.1385	2.34126	3.0334	0.971958
ENST00000384413	4.63589	4.11802	4.42933	3.79754	3.44798	4.68143	3.79437	4.48345	2.6741	3.81733	4.60165	4.10006	4.53806	3.97435	3.719	4.52006	3.72325	3.58485	4.06083	3.30597	3.44357	3.01393	3.54846	3.53853	3.13648	4.09653	3.15754	3.7527	2.9133	4.69275	3.37678	3.92939	4.3877	3.93654	5.42743	3.41224	3.77394	3.66379	3.53124	3.72519	4.36929	4.67916	3.99421	3.75231	3.67424	4.39801	3.69293	3.79532	3.55575
ENST00000384416	8.88512	6.12979	8.72102	9.86298	5.58094	5.99705	5.66995	6.81594	5.6603	5.55532	5.94745	5.50356	5.85174	5.70129	5.93897	5.98477	7.71341	8.77822	5.62146	8.89962	8.38028	6.43862	6.04276	6.06091	6.61284	5.43902	6.51243	10.0588	9.00483	5.46197	8.37482	4.97881	5.91451	6.3126	6.67637	5.84342	5.52736	5.5717	5.83327	5.71921	8.5356	6.17514	5.746	5.58183	5.71318	6.08263	5.5932	5.7672	6.28333
ENST00000384423	1.67631	1.98435	1.57557	2.87837	2.45237	1.88034	2.23246	1.4995	1.22911	2.58548	1.59324	2.22164	1.7988	1.35031	0.88877	2.17915	2.29028	2.4854	1.08064	2.91005	4.21888	1.60256	2.51059	1.88391	2.9492	4.11868	2.97768	1.88371	2.48781	0.666579	1.32295	1.42858	1.15915	2.22873	1.38878	2.09718	1.49783	1.65005	1.75279	2.13768	2.3134	1.44807	0.615436	2.44685	0.749431	3.15565	1.98422	1.12166	2.27566
ENST00000384430	6.04468	5.00126	7.28867	7.7358	6.96299	3.80246	5.68043	4.14783	3.79171	4.76713	4.28098	5.3794	4.20918	3.20682	3.54595	4.21967	5.10965	4.21267	3.66499	4.3969	6.03677	4.28616	4.67701	3.92915	3.98814	3.20055	3.67518	7.17705	4.79593	5.15413	7.38218	4.07712	4.04117	4.08525	3.75339	4.50939	4.73737	4.89071	4.21411	7.09882	6.34413	3.64631	5.00558	3.78733	6.73152	5.90746	4.82491	5.46952	4.17181
ENST00000384436	3.5264	0.900495	3.66485	5.50122	1.57989	1.68169	2.04322	2.43046	1.209	1.61155	1.76332	1.51681	1.67216	1.55077	0.868258	1.79876	3.68548	4.57851	1.45758	3.49973	1.88462	1.58338	1.75991	1.18611	2.53053	2.26526	1.11762	4.81562	2.73305	2.02881	2.78248	0.738308	1.30963	2.01186	2.82891	1.31663	0.785241	1.87095	1.74015	2.69832	3.00674	1.43113	0.591072	1.87263	1.33313	2.98011	1.97468	1.47685	2.61734
ENST00000384437	6.63642	3.77464	6.94864	7.52333	4.20697	4.02448	3.87107	4.43335	3.64134	4.64163	4.09651	4.59061	3.90076	3.73648	3.86309	4.13854	5.47611	7.02899	4.30186	5.93106	6.37359	4.5968	4.10522	3.81067	5.43778	4.24442	4.1499	7.42941	5.19264	4.60255	5.92335	4.80632	4.03113	4.56658	5.09831	4.4059	4.2805	3.92936	4.43441	4.42647	6.16687	4.40447	4.37655	3.66416	3.61773	4.82918	4.51257	4.16059	4.29565
ENST00000384445	6.87886	5.1864	8.37572	8.3891	7.44617	4.51013	6.04606	4.12138	4.9868	6.18272	5.32608	6.03591	4.89864	4.40281	4.12305	4.79135	5.52773	4.9573	4.69628	4.9868	6.89103	4.20785	5.13922	4.69462	5.54191	4.16041	3.85811	7.64604	5.32312	5.61393	8.18349	5.19247	4.85795	4.90717	4.90689	5.33795	5.11139	5.39559	5.00964	7.64536	7.38888	4.59076	5.56232	4.49476	7.33052	6.67847	5.27882	5.94233	4.8372
ENST00000384446	-0.623933	-0.121918	0.381455	0.965871	0.763485	0.635779	-0.0681653	0.252552	-0.011004	1.31105	-0.271641	-0.0231004	-0.128376	2.01513	-0.153884	0.190669	0.538209	-0.505744	0.0355912	-0.0255904	-0.170931	0.352998	-0.138102	0.286451	0.81528	0.403981	0.830802	0.756271	0.530784	0.23585	-0.846553	0.978325	-0.347216	-0.387438	0.328249	-0.587745	0.428408	-0.0570806	0.930594	0.50404	-0.192124	0.382927	-0.674495	0.150832	0.163583	1.25278	0.168704	-0.0582627	-0.132932
ENST00000384452	3.69543	3.55444	3.12794	4.8175	1.71669	3.2457	3.38969	3.2212	2.15373	2.51466	2.35982	3.10834	3.4026	3.02908	2.97927	3.89482	3.56316	4.35873	2.58761	5.17337	5.05516	3.93944	3.00183	2.30279	4.17792	3.82934	2.73901	3.21251	2.86394	3.66164	3.8237	1.66904	2.633	2.07429	2.97915	3.82187	2.23899	2.04763	2.13311	2.32898	3.3844	3.55216	3.55235	3.01149	2.86896	3.09798	2.66549	2.61146	3.65158
ENST00000384458	0.294069	0.355539	0.731906	0.334979	0.751207	-0.211224	1.15007	0.230911	-0.0312163	0.358061	-0.957718	1.36223	-0.142476	-0.307494	-0.16984	0.969579	0.523464	0.354203	0.0175187	0.702891	-0.190275	0.330811	0.335889	-0.208709	-0.135022	-0.504857	-0.119584	0.745222	-0.796115	1.94441	0.393867	-0.535833	-0.677871	0.364558	-0.56488	-0.604829	-0.485332	-0.832973	0.00383652	-0.0321663	0.626341	-0.521618	-0.691109	-0.319372	-0.971453	0.83113	0.942717	0.494985	1.94814
ENST00000384462	7.32797	6.80648	8.78926	8.87421	7.86611	4.86437	6.46969	5.27869	5.58341	6.42565	6.0727	7.79287	6.6673	4.5778	4.21157	6.40998	6.47667	5.43467	5.46633	6.30311	7.75023	5.09344	6.66708	5.22315	6.3726	5.47166	5.30685	7.7628	6.03476	6.9102	8.48023	5.36533	5.72389	6.09078	4.76485	5.60255	5.69791	6.22593	5.32702	7.52146	7.49873	4.82287	7.31155	5.28027	8.39787	7.7568	6.62644	6.68483	5.94513
ENST00000384468	2.29182	2.20764	4.48921	3.96865	2.23954	1.07938	1.79439	1.34148	1.97525	3.23275	2.22328	2.57618	1.30748	0.61102	0.215503	1.14508	1.23888	0.605746	1.91431	0.102203	2.3402	1.44464	1.14753	1.08238	0.963614	1.33863	0.979554	3.23157	1.32175	0.50024	3.04437	1.77007	1.17303	1.51635	0.56756	1.65737	1.36543	1.24417	0.343733	3.09763	2.80104	0.607263	1.08296	0.598991	2.29049	2.55178	0.67503	2.17854	0.230761
ENST00000384504	3.89714	4.24577	4.45807	4.04158	3.93793	4.05288	3.04428	3.52431	4.18103	4.93237	3.93432	3.62168	3.78044	2.46321	2.89051	3.99863	4.06477	4.45907	3.92527	4.40638	4.77433	4.19273	3.7211	3.84429	3.73832	4.01944	3.45306	3.88179	3.09758	3.94371	4.49848	2.80745	4.24549	3.45834	3.79273	3.59852	4.15929	3.33422	4.65349	3.3938	4.3911	4.17753	4.19303	3.76159	4.19527	4.18228	3.70777	3.71842	4.19088
ENST00000384507	4.92174	3.43285	5.95236	6.87905	5.82267	2.86049	4.23074	2.81005	3.18954	4.26346	3.54314	4.07269	3.16173	2.48565	2.47604	2.73077	3.62691	3.31187	3.15697	2.91685	4.68391	2.89919	3.48453	2.86365	3.04629	2.10058	3.06752	6.00928	3.96139	2.38415	5.61628	3.08371	3.2593	3.57149	2.4748	2.73145	2.57673	3.97343	3.85883	5.85547	5.12866	2.85362	3.76941	2.13523	5.28793	4.90633	2.78524	4.49436	3.15635
ENST00000384512	11.6413	11.7801	11.767	11.6511	11.3969	10.3013	11.1334	10.876	12.2032	12.9153	11.14	11.9598	11.2889	10.5129	10.2322	11.3968	11.4668	10.7377	10.8312	11.3195	10.6086	11.4003	11.4871	11.6424	11.8204	10.2146	11.2606	11.6608	10.5854	11.9842	11.3084	10.2294	11.2133	11.6677	11.3231	11.3545	10.8294	11.6091	10.8683	11.8787	11.1118	10.2603	11.4542	11.3851	11.6263	11.0383	11.3177	11.2664	11.6854
ENST00000384516	6.72187	7.15657	8.48747	8.05794	6.83381	5.35604	5.76498	5.43165	7.77072	9.34679	6.38644	8.01748	6.32102	5.09041	4.86491	6.75149	6.57926	5.69189	6.13798	5.79407	6.45919	5.57672	6.93197	5.86016	6.07483	5.60106	5.15085	7.99914	6.12863	6.38658	7.75916	5.04475	6.41993	6.90065	5.45135	7.25796	6.23442	7.15483	6.46134	6.93791	7.30014	5.62174	6.76862	6.10225	7.71698	7.20193	6.79103	6.89477	6.26246
ENST00000384529	6.70227	5.03944	8.43487	8.50451	7.34183	4.21081	5.89261	3.81543	3.55903	4.53719	4.63362	5.71953	4.48724	3.52705	3.66433	4.61998	5.28692	4.6619	3.96085	4.71305	6.97575	4.90705	5.04015	4.05342	5.49044	3.87808	4.21184	7.5619	4.93842	5.45287	8.14617	4.36717	4.26968	4.50188	4.2105	4.43815	4.21365	4.84461	4.11215	7.53062	7.24189	4.39098	5.02581	4.12151	7.23127	6.52121	5.0036	5.66323	4.66786
ENST00000384532	12.1924	12.3887	12.4274	12.1939	11.836	11.7564	12.0957	11.0038	13.4171	13.6071	11.7003	12.1702	11.5579	11.5899	11.4106	11.5848	11.6831	12.1293	12.4327	11.284	12.4949	12.2445	12.2823	11.862	11.5062	12.0822	11.9338	11.7312	11.7571	11.5267	12.3033	11.252	11.8144	12.2474	11.4075	12.1565	12.4184	11.6702	12.1525	11.3401	12.3687	11.7803	11.5577	12.1089	12.3815	11.8148	11.6861	11.88	11.6197
ENST00000384533	6.65039	4.88047	7.93109	8.4187	7.04921	4.34513	6.14616	3.87496	4.38811	6.08319	4.80425	5.5208	4.31128	3.86438	3.95217	4.49094	5.10192	4.44148	4.49628	4.64876	7.07878	4.94924	4.85729	4.51266	5.11525	3.20342	4.25821	7.5503	4.70356	5.352	7.92247	4.29937	4.43629	4.26134	3.99967	4.83016	5.22778	5.33314	4.84769	7.33518	7.24281	4.43138	5.01744	4.1637	7.13488	6.57095	5.07385	5.83791	4.3796
ENST00000384534	2.70372	1.95952	2.44621	3.17073	2.3279	2.19293	2.85294	1.75479	1.48397	1.88615	2.33767	2.44151	1.02518	2.30548	1.4441	3.21381	1.3359	1.04148	2.36226	1.52987	2.63081	2.80119	1.462	1.65591	2.19146	2.4401	2.21244	2.58165	2.13278	2.97952	0.692962	1.02657	1.24054	1.7823	2.58548	2.26446	2.14775	2.04595	0.773001	3.35445	2.19818	2.08919	2.11505	2.28785	2.41005	2.25509	1.23368	1.08685	2.12582
ENST00000384549	7.2007	4.81797	8.82261	9.13002	7.29452	4.47381	6.27397	3.81931	4.01676	4.95374	4.95841	5.1812	4.37548	3.99242	3.4649	4.52135	4.48264	4.65678	4.40237	4.39471	6.63598	3.9179	4.47086	4.51492	4.63472	4.18562	3.90367	7.9585	4.9059	4.38549	8.18076	4.2599	4.26066	4.10908	4.09246	4.52217	4.81478	4.81269	4.69028	7.4381	7.53737	4.28294	4.21034	4.25158	6.93773	6.3784	4.45502	5.37704	3.85812
ENST00000384567	3.24205	3.55408	4.36786	3.8921	3.32636	2.51254	5.32224	2.26424	3.90256	4.33645	2.64184	3.32797	2.2796	1.91541	1.84654	3.06942	2.91489	2.57152	3.08133	2.51217	2.99388	2.36783	1.86336	2.75131	3.42993	1.57608	3.45781	3.60206	2.92156	3.38448	2.3448	2.07002	2.55137	1.98328	3.40151	2.33408	2.51988	3.46617	2.48838	3.38344	3.55212	2.98101	3.27755	2.48695	4.53852	2.56704	3.55318	2.82353	2.83681
ENST00000384574	6.72924	6.63156	6.67176	7.19009	5.85213	6.00575	6.16674	6.48444	4.61334	5.70428	6.27146	5.34715	6.22889	5.24758	5.16436	6.24061	6.0773	6.52053	5.43994	6.77674	5.89978	6.68694	5.81339	6.50207	6.07089	5.54551	5.88884	7.42557	7.37934	6.08165	6.16565	4.66813	6.23769	5.97784	6.70667	6.02984	5.36693	5.80025	5.69759	5.66754	6.40419	6.06161	6.20676	5.82002	6.9026	7.07555	6.6369	6.42482	6.16884
ENST00000384581	6.2048	4.33028	6.01156	7.61356	3.70169	4.37137	4.1014	4.40439	3.07335	4.14383	4.25913	3.65368	3.90679	4.35527	3.70577	3.94787	5.29447	6.40538	4.3836	5.83204	5.9448	4.91164	4.17677	3.58341	4.09603	4.10876	3.84605	6.69966	4.23696	4.24455	6.71332	3.93121	3.69507	3.94837	4.00107	4.38267	3.71947	3.67878	2.89141	5.06564	6.3675	4.68764	4.35338	3.89479	4.03883	4.39497	4.491	4.4024	4.22925
ENST00000384583	4.26235	2.44167	5.13382	5.86157	2.72485	2.87795	2.73316	4.94598	1.7365	2.12359	3.18125	2.6469	2.19704	2.06216	1.8732	2.5924	1.98208	2.73335	2.50787	1.84994	3.43902	2.09535	2.55155	2.1949	1.64502	2.28849	1.65886	4.01047	2.2869	2.79519	3.99807	3.31358	1.90482	1.94044	2.492	2.1299	1.31533	2.37933	1.00865	2.96428	4.06294	2.26173	2.27589	2.18853	2.54618	2.51273	1.98296	2.18226	2.78543
ENST00000384584	5.90571	5.77602	5.25661	6.98716	4.97153	5.85403	5.34408	5.73492	4.16075	4.67198	5.75461	5.11615	5.54877	5.76178	5.22057	5.35725	6.02882	6.53575	5.46196	5.97123	4.65375	4.6348	5.13051	5.14097	4.03525	5.01505	5.07836	6.39627	5.50739	5.62246	5.83994	5.46066	5.48364	5.73798	5.82756	5.15367	4.83527	5.50916	5.05289	5.81744	5.34013	5.60407	5.82296	5.44749	5.20367	5.14583	5.60707	5.25818	5.58305
ENST00000384585	1.88764	-0.310493	1.10201	2.97344	1.3815	1.24765	2.43078	0.793065	0.525518	0.922844	0.895112	1.75429	0.962828	0.560229	0.296878	1.72134	-0.546598	0.779664	0.958697	0.492661	0.36317	0.895031	-0.321661	-0.359865	0.419566	0.0420843	1.36966	1.09475	-0.222047	1.20903	1.13478	0.0147028	0.339957	0.449181	1.71263	1.64015	0.062012	0.845062	-0.212148	2.46337	0.258007	0.0261435	1.48442	0.143034	0.15373	0.928023	-0.0999483	-0.0321224	0.752963
ENST00000384610	7.11686	7.12986	6.53621	6.64692	6.66962	7.84694	7.3672	6.80468	5.41231	5.24783	7.49611	7.36389	7.39663	7.54769	6.67783	7.17474	7.46149	6.66147	6.96986	7.14955	6.52068	7.65336	6.85314	7.53468	8.36031	8.57112	7.66512	6.51394	7.16626	7.80836	6.50945	7.9645	7.66532	7.08769	8.32085	7.21212	7.258	7.60439	7.52823	7.04137	6.0577	7.77275	7.38638	7.14431	7.09737	7.83216	7.32702	7.17325	7.23462
ENST00000384619	0.284411	-0.536773	-0.532274	-0.219951	0.625716	1.50011	1.16736	0.565268	0.299502	0.694183	0.997584	0.207049	0.98902	0.713066	-0.557531	0.402843	-0.198123	0.0729746	0.300542	0.581489	0.138234	0.666555	-0.547277	-0.583179	1.13271	1.66607	1.14836	-0.0438533	0.271681	1.72457	0.172675	-0.21212	0.295178	0.28222	1.15937	-0.282074	-0.160919	0.67914	0.286492	1.08493	0.515512	-0.197708	0.433934	0.379323	0.711109	0.450145	0.614029	-0.218064	0.12971
ENST00000384627	2.83678	2.01756	2.72898	3.35335	2.22482	2.60719	2.9931	2.75357	2.40666	1.97396	2.38847	2.63344	1.3121	2.5583	2.15233	3.3831	1.40237	1.37476	2.84611	1.58749	1.43778	1.94579	2.17388	1.9245	2.26555	2.96082	3.19117	2.22359	2.18941	3.88761	1.58373	1.11668	1.6556	1.98271	3.1732	2.76766	1.16484	2.44304	0.862964	3.24863	2.25162	2.15286	2.17425	2.44411	2.10865	1.40923	1.30157	1.15919	2.18095
ENST00000384637	1.80394	0.302454	1.74399	2.66962	1.36407	1.22974	2.1889	0.762035	0.494186	0.891961	1.12346	1.38553	-0.119446	1.09272	0.269791	2.22374	-0.0403601	-0.635336	0.464285	0.190195	0.331654	0.864117	0.724147	0.229605	1.32334	0.849068	1.34221	0.830337	0.43501	1.85607	-0.32327	-0.0204649	-0.528033	0.0329363	1.99626	-0.0768263	0.0301553	-0.300386	-0.246642	2.45281	0.658819	0.826814	1.09982	0.522503	1.09065	0.593372	-0.643578	-0.0605538	-0.352553
ENST00000384645	4.60738	4.16946	6.4189	5.90135	4.72933	3.23779	4.24716	3.19467	3.88555	5.15809	4.18416	5.02009	3.72639	3.21245	3.75262	3.9841	3.97167	3.15725	4.01901	3.80906	4.62543	3.99507	3.77429	3.56671	3.35631	3.59414	3.74649	5.58064	3.83735	4.08312	5.20168	4.18338	3.85764	3.9059	3.49664	4.88492	4.37508	3.67247	3.99912	5.09949	4.58473	3.86969	3.89393	2.80552	5.45672	4.90546	3.84349	4.41425	3.71606
ENST00000384659	8.40158	7.71621	8.20284	8.39296	7.9326	8.34596	8.33711	7.55411	6.52076	6.74322	8.21976	8.10317	8.0899	8.08602	7.4667	8.02796	8.13296	7.58723	8.02606	7.99758	8.25722	8.42894	7.65525	8.00464	8.8812	9.29949	8.56006	8.12371	7.96978	8.72967	7.92489	8.47428	8.09564	7.78489	8.8312	7.80934	7.86843	8.16287	8.0866	8.49864	7.78937	8.46374	8.0442	7.94453	7.9017	8.53824	7.86325	7.82549	7.91646
ENST00000384662	8.67534	7.01448	9.0017	10.0761	7.0885	7.79351	7.57026	7.89716	8.66205	8.91536	7.15075	7.19321	6.92299	7.4449	6.98733	7.57599	7.87491	8.65498	7.31636	8.4225	8.83351	7.88032	7.13713	7.63922	7.35705	7.12136	7.55032	8.74446	7.31974	7.03788	9.04287	7.04948	7.35021	7.31346	7.58094	7.31929	7.68826	7.12551	7.20274	7.3098	8.92951	7.1403	7.10488	7.08262	7.42322	7.35353	7.00068	6.93845	7.32298
ENST00000384674	6.12504	5.46473	7.0455	8.01673	5.86393	4.83375	5.81381	5.60165	4.54365	4.4711	4.61441	6.20639	4.93405	4.25092	4.35275	4.99882	6.04125	6.32966	4.51499	6.6128	7.7372	4.84946	4.7769	4.49938	5.44809	5.47932	4.77843	7.00665	5.49002	6.20679	6.00646	3.93416	4.792	5.11032	5.09673	4.96874	4.39899	4.61322	4.32917	5.55045	6.65329	5.23121	4.75237	4.44607	5.12527	5.96496	5.35197	5.06503	5.76204
ENST00000384675	2.91417	1.37504	2.69841	2.89381	1.1015	1.51306	1.56412	1.21718	0.947836	1.34783	2.15311	1.50611	1.38028	1.8763	1.76859	1.52498	0.683626	1.2582	1.58284	1.14503	1.65698	2.27091	1.05735	0.071119	0.841174	1.72992	1.74929	2.54822	1.2316	1.85553	2.03282	1.1927	0.815373	1.59734	2.68255	2.41078	1.76189	0.749817	0.224209	1.76441	1.71383	2.34553	2.42517	1.71547	1.56772	0.558484	0.262984	0.660806	1.59951
ENST00000384687	7.04793	5.89992	7.11045	7.44251	6.44763	5.88769	6.7175	5.90676	5.1248	4.92321	6.12205	6.43643	5.72235	5.42673	5.41313	5.84724	6.27854	6.04711	5.7903	6.47584	7.0915	6.93062	5.63701	5.6502	5.74347	6.81914	6.55303	6.97293	5.87298	6.63301	6.94875	6.13807	5.79625	5.73865	6.85319	5.69932	5.3535	5.74099	5.69002	7.23332	6.88411	6.3455	6.14	5.72064	6.1266	6.87626	5.4273	5.77989	5.77045
ENST00000384690	7.11959	6.76062	7.62653	7.29866	6.65151	7.52138	7.4353	9.37583	7.19625	6.84106	7.6976	6.98808	7.15544	8.36921	7.9458	7.08459	7.05671	7.61095	7.53078	6.8152	6.11075	6.35175	6.67356	7.41822	6.8384	6.74434	6.81994	7.19831	7.13584	7.32922	6.54259	7.52129	6.88175	7.06602	7.56616	7.00045	7.25524	6.51011	6.33729	6.95314	6.79332	7.56977	6.72891	7.1572	6.87501	6.21349	7.10661	7.33154	7.17219
ENST00000384693	14.4403	14.1194	13.9754	13.9846	13.8099	14.5072	14.1676	15.435	15.9476	15.4194	14.7164	13.7941	14.1099	15.1621	14.7242	13.7984	14.9017	14.9476	13.9325	14.2512	13.3608	14.3208	14.7003	15.11	15.6354	13.5041	14.3046	14.2272	14.2005	14.2401	14.7841	15.1965	14.5888	14.767	14.6557	14.3539	14.8375	15.5144	14.9689	14.1968	13.9933	14.9064	14.0539	14.6365	13.8276	13.4463	14.3624	14.3645	14.494
ENST00000384696	3.76377	4.12509	3.87675	3.84884	3.16718	3.53975	4.52763	3.37965	3.4725	5.08902	3.95734	4.60761	3.18333	3.50076	2.63954	3.93685	3.09303	3.59227	4.01296	3.78029	3.5281	2.67451	3.11506	3.20789	3.62578	4.21106	2.89559	4.28502	3.22015	4.22142	3.57547	1.86519	3.11165	3.83999	3.90689	3.6173	3.85323	3.22941	3.24085	3.69119	3.93268	2.96096	3.0556	3.83049	3.54861	3.71776	3.02163	2.80891	3.02475
ENST00000384698	11.6777	12.5487	12.0663	12.0727	11.8578	12.2458	10.983	11.1852	13.5544	14.1462	12.5362	11.8091	12.0084	12.064	12.7837	11.9767	12.5424	12	13.1945	11.565	12.3331	13.029	12.959	12.296	12.2172	12.7379	12.7006	12.3218	11.9306	12.5766	12.4103	13.0685	12.8528	13.0854	12.5927	12.2947	12.2596	12.4417	12.3071	12.0328	12.3	12.5259	12.1798	11.7325	12.2595	12.1858	12.598	12.656	11.8674
ENST00000384706	7.0228	7.27426	7.12363	6.70666	6.47818	8.18636	8.40149	9.27288	8.14175	7.61679	7.31407	6.84116	6.58549	8.06394	7.55761	6.75802	6.76707	7.34779	6.96482	6.35835	6.15588	6.65158	6.89932	7.35075	7.21211	6.25082	6.34059	7.0623	6.35995	7.04476	6.78876	7.50045	6.51402	7.03572	7.02356	6.42935	6.51972	7.25975	6.84149	7.43729	6.53853	7.10902	6.03895	7.55974	6.97504	6.1201	7.2226	7.15282	6.98284
ENST00000384711	6.87155	5.29172	8.23098	8.33478	6.87719	4.57981	6.12337	4.50183	4.71792	5.9872	4.84366	6.19166	5.12252	4.00961	4.03728	4.81211	5.20178	4.26335	4.25139	4.78253	7.24802	4.08225	5.03219	4.46518	5.39687	3.60976	4.3438	7.64063	5.06679	5.78112	7.85441	4.66721	4.85957	5.1198	3.93679	4.95321	4.91424	4.87488	4.74674	7.0765	7.18756	4.69157	5.62016	4.47396	7.38491	6.76104	5.38318	6.17948	4.86805
ENST00000384714	6.32133	5.5096	6.15283	8.04772	4.56458	4.27033	5.75941	5.83192	4.19891	3.74862	4.2489	5.44059	4.37076	4.45917	3.68561	5.11237	5.72491	6.94714	3.17008	7.02833	7.82955	6.72791	6.56458	4.35647	5.70036	4.73935	5.66338	6.99792	4.99629	5.58775	6.76286	2.9076	3.55324	4.46688	4.82201	4.12226	3.75455	5.22962	4.12754	4.61008	6.37064	4.01951	5.27759	4.2027	5.65854	5.60958	4.42232	4.25547	5.11012
ENST00000384716	3.18888	2.31327	2.92831	3.44728	2.3415	2.89523	3.25889	2.02627	1.77437	2.15785	3.13691	2.96915	1.6276	2.90338	1.65677	3.58098	1.54479	1.77095	2.8235	1.8745	2.82366	2.12965	2.57151	2.21795	1.68264	2.61856	2.44112	2.07088	2.30983	3.25573	1.72684	2.2646	1.546	2.33362	3.40342	2.15601	2.65259	2.01756	1.85353	3.48345	2.61086	1.88899	2.87657	2.44844	2.82619	2.41849	1.7631	1.69726	2.44732
ENST00000384729	6.79877	5.21232	8.47544	8.50268	7.37179	4.14943	5.93925	4.79057	4.84884	5.92987	4.72566	5.92087	4.66433	3.80077	3.87925	4.72946	5.33978	4.73299	4.37855	4.84253	6.84003	3.97371	5.12017	4.0969	5.11535	4.08717	5.01415	7.59886	4.93749	5.41922	8.16714	4.17853	4.47225	4.61729	4.25327	4.633	4.59285	5.08968	4.53214	7.53978	7.28099	4.20041	5.34191	3.96688	7.2515	6.59196	5.1106	5.74461	4.55436
ENST00000384737	0.690014	0.929415	1.61929	0.612717	0.146686	-0.608606	0.797493	0.547267	0.281688	0.676091	1.38024	1.11074	0.0894132	0.380615	-0.580671	1.38616	0.483371	-0.101623	0.285316	-0.0639397	0.120533	0.648483	-0.570207	0.0533806	0.176515	-0.198191	0.192156	0.685764	-0.475102	2.77263	0.625689	-0.229575	-0.476214	0.268902	1.14739	0.532531	0.688273	-0.516891	0.271261	1.07413	0.0545607	0.641265	-0.373899	0.68542	0.378835	-0.000294113	0.368941	-0.234938	1.18325
ENST00000384744	2.81846	1.84045	2.7557	2.91392	2.07708	2.52702	2.72588	1.89081	2.44787	2.02234	2.3007	1.92839	2.03746	1.82888	2.18304	2.92116	3.58703	4.20945	1.41262	4.83116	3.09293	4.05538	1.82056	1.50516	3.92564	3.58282	2.32744	2.88497	2.40529	1.61805	2.09095	1.75554	1.78681	2.01364	2.42437	2.05561	1.82455	1.92084	1.39879	2.19158	2.91224	2.49993	3.07516	2.47193	2.13899	2.20584	1.91761	1.88915	2.03525
ENST00000384756	6.23104	4.67088	5.67248	6.02285	4.76698	5.17754	5.77986	5.19305	5.32274	3.80791	4.71541	3.73214	4.56558	4.7564	4.96558	4.76633	4.84186	4.99276	4.18388	5.13945	5.11834	4.38601	4.50414	4.88159	5.84827	4.52591	4.89398	6.01839	4.33264	5.24967	5.30497	4.84469	4.15328	4.61936	5.24493	4.05493	3.97649	5.1386	4.6054	6.22812	5.61171	4.30009	4.42524	4.23876	4.98639	4.10696	4.57072	4.48596	4.4317
ENST00000384762	4.69334	3.47989	4.26367	6.10844	3.36145	3.22506	3.37073	2.62707	2.38622	2.73737	3.19187	3.00682	3.29192	3.16061	2.51407	3.66117	3.49319	3.69666	2.90446	4.08738	4.18441	2.71282	3.0396	3.50366	2.90332	2.40393	3.35373	4.30169	3.13022	3.95429	4.9555	2.70014	2.68736	2.88104	3.30337	2.59712	3.0455	3.0422	3.02626	3.40312	4.89186	3.20052	3.22493	3.27648	3.78806	3.94231	2.87174	3.08523	3.23278
ENST00000384765	7.66716	4.83052	7.80394	9.24429	5.31158	4.76198	4.98498	5.74784	4.17618	4.68991	5.36607	4.24107	4.64716	4.63151	4.75366	4.65719	7.94609	9.02005	5.01652	8.76823	8.44745	7.01975	5.41566	4.79629	6.99236	5.02823	5.53179	8.96989	7.21184	5.14959	8.25788	4.83549	4.70743	5.06356	5.28851	4.78291	4.57906	3.73337	5.19119	5.48557	7.86684	4.86071	4.86104	4.58499	4.74414	5.43507	4.72976	4.82414	4.84783
ENST00000384769	10.3301	11.7508	10.7926	10.4048	10.1082	11.2514	10.3808	11.6134	11.2914	11.4418	11.1103	10.7821	10.0739	10.3813	10.3876	10.353	10.1892	10.5437	10.6164	9.80888	10.5781	9.47484	10.5763	11.2888	9.48947	9.62697	10.0056	10.3042	9.85146	10.7404	10.9985	10.1878	11.0295	10.5876	10.3894	9.95369	10.131	10.7489	11.036	10.1067	10.9885	10.7058	10.3049	10.7009	10.8022	10.3651	10.3126	10.0046	10.6529
ENST00000384776	3.09293	2.32325	2.8388	3.57462	2.75228	2.71927	3.10492	2.04168	1.79102	2.17326	2.78954	2.8655	2.02987	2.57689	2.42788	3.34773	1.55709	1.65968	2.95517	1.807	2.83452	2.14506	1.68648	2.22812	1.69904	2.87227	1.71294	2.73905	2.654	3.58317	1.73911	1.88279	1.63166	2.5337	2.96038	2.68961	1.95133	2.41092	1.06865	3.55646	2.06234	2.84142	2.53465	2.3458	2.97935	2.64521	1.62852	1.9908	2.30848
ENST00000384782	8.37702	7.74997	8.24781	8.44132	7.89662	8.33983	8.34569	7.70704	6.60259	6.58757	8.2679	8.12451	8.09184	8.1197	7.46895	8.01917	8.13019	7.57835	7.94719	7.99644	8.18786	8.19787	7.59776	7.98178	8.96871	9.29643	8.52031	8.10924	7.93999	8.70225	7.95098	8.50708	8.09678	7.78698	8.85418	7.80428	7.88778	8.14995	8.09215	8.49576	7.80803	8.51134	8.08356	7.92473	7.91635	8.54001	7.87736	7.82554	7.93792
ENST00000384792	6.81034	5.77812	6.97644	6.86143	5.23458	5.37224	5.03623	5.5724	5.37345	6.13771	5.65486	5.22917	5.01727	4.91003	5.08581	5.34931	6.69573	5.83117	4.67227	5.7156	6.38084	5.0272	5.52861	5.34067	5.65962	5.08043	5.52163	6.87698	5.46606	5.53735	6.1354	5.61306	5.18745	5.6152	6.40875	5.50744	4.98647	5.81155	5.61467	5.47598	6.25352	5.36298	4.85017	4.98088	5.53191	5.65814	5.18152	5.01562	5.56927
ENST00000384793	3.14929	2.7058	2.59731	3.4408	2.7365	2.79982	3.14015	2.01417	1.76134	2.14573	3.00122	2.90815	1.76611	2.56078	1.89123	3.43094	1.5355	1.50074	2.93989	1.70385	1.61978	2.11754	1.35267	2.04183	2.40972	1.90168	1.68369	2.06281	2.48181	3.36597	1.96811	2.99968	1.61236	2.2164	3.39691	2.43785	3.09678	2.3934	2.10691	3.40739	2.358	2.58132	3.25516	2.72325	2.65248	2.41106	1.43775	1.68848	2.29066
ENST00000385575	8.64621	7.51531	8.41573	8.65457	8.31519	8.23374	9.27754	10.2959	7.59881	6.84911	8.63704	7.82308	8.8916	9.90141	9.35341	8.49688	7.58297	8.91527	8.42012	8.09636	7.35931	7.18655	7.62193	8.00931	7.85583	7.64129	7.9056	8.74839	8.38766	8.74241	8.41554	8.37825	8.01903	7.93877	8.09911	7.82827	8.01462	7.81912	8.09193	7.71587	7.83996	8.82255	8.17683	8.47081	7.88192	6.82982	8.15236	8.10087	8.61351
ENST00000385578	1.66285	0.00417774	1.00995	1.9693	0.614612	2.44241	2.72072	5.48901	0.847719	1.24993	1.11374	1.83124	1.79553	3.41249	0.962836	0.779632	-0.243492	1.20047	1.52213	1.9262	0.683376	1.22177	-0.00765517	-0.0480387	0.740466	0.382375	0.756416	1.06972	1.15947	1.79905	1.35248	2.27246	0.440189	1.19023	1.06928	1.01431	1.17841	1.39707	1.17747	1.13262	0.916756	1.12869	1.7018	1.81079	0.415044	-0.0870272	1.15249	0.844934	2.07586
ENST00000385582	10.5891	8.38991	9.91425	9.48671	10.2547	10.3487	10.7347	12.7796	10.0534	9.48409	10.4489	9.57983	10.2023	11.5737	10.8802	8.97713	9.33219	10.4164	9.77436	9.68588	8.25809	9.69408	10.331	8.81358	10.118	9.45689	10.0911	9.84883	10.4196	9.47395	10.8164	12.6861	9.68522	10.7182	10.6295	9.20852	9.44935	9.68705	9.67582	9.48747	8.8739	10.3099	9.55748	10.7526	9.04262	8.63466	10.0675	10.1874	9.89704
ENST00000385607	10.7313	11.0355	10.9717	10.4449	10.7942	11.8661	10.6441	11.2607	12.5476	13.0713	11.736	11.2816	10.7858	10.7817	11.1163	11.1042	10.9076	11.8725	11.7206	11.1574	11.4054	11.7678	11.4565	11.0584	11.5521	11.6839	11.7317	10.6626	11.0088	10.5901	11.2084	12.3754	11.473	11.0043	11.0074	11.2762	11.2582	11.1884	11.3117	10.4975	11.2022	11.3162	10.7087	11.2227	11.2706	11.1009	11.0558	10.5376	11.2872
ENST00000385771	1.43535	-0.0100419	1.51664	1.47561	0.494226	1.21007	0.583097	0.385026	0.120614	0.513284	1.28092	0.0743488	-0.426558	0.853235	-0.0421082	0.521382	0.620643	1.04405	-0.625531	0.244875	-0.0398321	0.485798	-0.0262795	-0.768535	0.0159036	1.54481	0.0314752	-0.19388	0.626252	0.909727	1.55399	-0.388402	-1.1939	0.468826	1.02629	-0.458	-0.337461	0.055062	-0.633999	0.599556	-0.0804369	1.09589	0.280038	0.836283	-0.833561	0.318407	-0.996443	0.347057	0.455465
ENST00000386037	7.10579	4.92333	7.36449	8.07429	4.38724	4.2682	4.67251	4.43096	4.65753	5.00946	4.76633	4.52031	4.92533	3.9423	3.81939	5.02093	7.04469	8.37034	4.39422	6.75777	8.05239	6.40466	4.74473	4.4075	7.23653	4.3656	5.56442	7.53546	6.55021	5.04559	8.42826	4.42383	4.63777	4.20413	4.97698	6.66644	6.37427	5.23053	4.64686	4.77073	7.84562	4.08051	4.56526	4.34389	5.57622	5.39696	4.86682	4.83443	4.44151
ENST00000386062	7.48268	7.44282	7.56125	8.10472	7.42163	8.93176	8.59538	10.4117	7.1531	6.2529	8.67492	7.87077	7.9279	9.547	8.94774	7.85492	7.32566	7.93225	7.66825	6.98122	6.31052	6.6287	6.95293	8.04917	6.93511	6.82002	6.68679	7.31874	7.93702	8.03442	7.34585	8.29812	7.72427	7.19916	7.38848	7.52129	7.50964	7.76697	7.4828	7.47029	6.89502	8.15602	7.79098	8.22816	7.42877	6.72559	7.81063	7.45288	8.43959
ENST00000386157	3.87749	2.56071	4.5196	4.90234	3.03586	2.9817	2.52463	2.1831	1.943	2.31485	2.86927	2.60859	2.2265	2.98874	2.37366	2.82008	2.22872	3.95952	3.49831	3.24002	3.96119	2.28661	2.5386	3.21146	3.37786	4.02712	2.57252	3.68159	2.99275	3.07119	4.46069	2.38074	2.7715	2.91583	1.96402	2.27349	2.75711	2.50203	2.76053	2.55931	3.90763	3.29512	2.96847	2.73488	2.03561	2.82083	1.74053	1.81773	3.15774
ENST00000386307	8.84398	10.0778	8.65126	8.73516	9.04598	10.1647	10.2944	10.7375	8.12157	7.67809	9.26772	9.33398	8.65559	8.80295	9.32637	8.76365	8.39068	9.28049	9.14762	7.96521	7.52728	8.10032	8.65869	8.84876	8.36114	8.43879	8.40468	8.51904	8.40743	9.14931	8.19267	8.25233	8.76295	8.63339	8.07968	8.34655	8.38657	8.46828	8.86227	8.86662	8.08369	9.19887	8.83929	9.21541	9.11353	9.05533	9.57802	9.08162	9.95437
ENST00000386683	8.99095	8.49231	9.77528	9.04218	9.04366	9.1458	8.78011	9.38009	10.3075	10.7965	10.7992	9.14508	9.56596	9.53441	9.49257	9.2009	9.74227	9.37907	10.2005	8.59727	8.40258	8.97189	9.3877	10.074	9.3754	8.72499	8.80097	9.53214	9.76476	9.28814	10.2913	10.679	9.87134	9.6883	9.20759	9.59531	10.3929	10.1819	10.4276	8.90208	9.85427	9.74242	9.23552	9.86419	9.391	8.73965	9.50064	9.46322	9.01087
ENST00000386745	7.66899	9.07653	8.68867	8.17945	8.06495	8.2745	8.90382	8.20023	9.05731	9.47056	7.89324	9.75888	8.53073	8.05256	8.44123	8.413	7.7546	8.18308	8.36673	8.77829	9.47928	8.49644	8.37246	8.12275	8.47355	10.2425	9.48802	7.99718	8.17736	8.05824	7.73459	7.87074	7.61948	8.35342	8.26464	8.91791	8.19892	7.28297	8.02147	8.5384	8.5365	7.97438	7.96051	8.13877	8.58512	8.31116	8.58159	8.77883	8.28589
ENST00000386747	9.2176	10.4059	9.56754	9.68128	9.41785	7.8286	10.2955	8.97249	9.71381	9.71707	8.7895	11.2019	9.88877	8.94275	9.25293	9.01247	8.9518	8.65069	8.8854	9.29477	9.72258	9.45743	9.65822	8.97017	9.36881	10.1461	9.32214	10.6184	8.77441	9.3392	9.30566	8.60683	9.17633	9.7351	9.3291	9.75824	9.10938	9.43841	9.46435	9.68433	9.49029	8.24573	9.23517	9.27706	10.1248	9.35048	10.4758	10.6868	9.62347
ENST00000386847	5.06046	4.08321	5.05912	6.02305	4.15799	4.58975	3.984	4.01923	3.15203	3.68971	4.33899	3.45176	3.40577	4.00296	3.28022	3.99323	3.70971	3.93359	2.65212	3.50439	4.76965	2.85041	3.12061	1.96343	3.42017	4.44599	3.445	4.88151	3.31904	4.473	4.52421	3.58804	3.51588	3.29386	5.21364	2.94096	3.34711	3.7778	3.69199	4.06726	4.35703	4.66712	3.16173	3.71261	3.92951	4.17709	4.23614	3.94991	3.93156
ENST00000386910	4.90312	5.98817	5.05351	5.86632	4.85588	6.52089	5.70043	6.91842	5.51842	5.39384	5.67355	5.7324	5.75252	6.64912	6.65765	5.53572	5.85395	6.08591	5.84891	5.02219	4.81585	5.61921	5.05631	6.38223	5.56144	4.94572	5.23626	4.79619	5.66473	5.90984	4.86808	6.00232	5.80978	5.57296	5.07085	5.97355	5.80388	5.12618	5.29343	5.44452	4.95925	6.16544	5.75452	6.09757	5.39558	5.0622	5.49133	5.66982	6.33141
ENST00000386967	9.79187	9.90226	9.93215	9.57465	9.64569	9.9004	9.21025	9.0623	11.4309	11.2006	9.28353	10.0181	9.20017	9.67928	9.80806	8.87925	9.68281	10.2145	10.1617	8.87459	9.21691	9.60492	9.97259	9.13455	10.1284	10.0604	9.90753	9.05849	9.88047	9.55114	10.7127	10.2725	9.54634	9.76227	10.081	10.0315	10.5106	10.2649	10.479	9.23396	9.55491	10.274	9.69003	10.0141	9.79182	9.515	9.8358	9.62547	10.0157
ENST00000387069	5.28328	4.11784	4.81159	5.21643	4.09592	4.96292	4.36431	3.98658	4.00144	3.47923	4.27211	4.01469	4.11772	4.27336	4.5144	4.51095	4.58525	4.23471	4.11299	3.79098	3.4245	3.45391	3.74546	4.15577	3.84124	4.23366	4.97704	3.7665	4.49334	5.2319	4.2591	4.17683	3.79629	3.92534	4.22195	5.23433	5.49198	4.3971	3.95648	4.69388	4.42356	4.63026	3.90017	3.91084	4.27118	3.67298	4.07849	3.76101	4.28545
ENST00000388090	1.19354	0.049901	0.880657	1.53388	-0.640451	1.26024	0.320758	1.39464	0.192346	0.586394	-0.101192	0.127131	0.319918	-0.767712	-0.674988	0.768362	-0.290888	1.25008	-0.552904	0.199002	0.0313374	0.558811	-0.66465	-0.0221927	0.0872686	-0.287099	0.102895	2.59444	-0.570895	-0.421084	2.05302	-0.318456	-0.216801	0.202853	-0.347859	-0.388298	-0.267336	-0.612045	0.195412	0.653821	1.26577	-0.304067	-0.471555	0.6262	0.313294	0.371772	-0.379398	0.396674	0.85651
ENST00000390833	5.21993	3.07801	5.81386	6.49729	5.73239	3.16003	5.43421	4.32916	2.41251	2.76469	3.13391	3.251	2.69599	3.48307	2.15157	3.43849	2.87451	3.98196	2.57351	3.39512	5.36792	2.7418	2.16742	2.11237	4.13205	3.03122	2.32713	5.05669	3.45082	3.79579	5.89553	2.71929	2.42896	2.72567	3.84114	3.07367	2.79586	2.46669	2.33278	5.82731	5.82063	2.40279	2.72963	2.62064	4.08377	2.90995	2.52186	3.15586	3.15977
ENST00000390856	7.50277	7.84336	7.15947	7.22724	7.21127	8.01979	7.7872	8.89668	7.56052	7.80633	7.74936	7.21878	7.54347	8.06374	8.24308	7.61133	7.1733	7.90807	7.88566	8.07151	7.79624	7.52107	7.20613	7.3324	7.72967	7.9993	7.41455	7.27067	7.29734	7.56388	7.47148	7.67825	7.38012	7.34728	7.35495	7.96544	7.97597	6.77637	6.93173	7.22345	7.05638	7.97768	7.35971	7.56036	7.72385	7.12894	7.47216	7.35094	8.10123
ENST00000390861	8.06976	8.96431	8.24177	8.73112	8.07995	8.16256	8.2592	9.27077	7.34764	7.83859	8.31098	8.80297	8.29405	8.75394	8.20592	8.49825	8.06094	8.19432	7.92026	8.17552	7.32376	7.51376	8.01246	8.55679	8.34471	8.04845	8.19822	7.95696	8.21241	8.56697	7.93844	7.16509	8.37671	8.17471	8.28842	8.97166	8.63887	7.8325	8.14087	8.25842	7.91823	8.14513	8.17541	8.00701	8.42944	7.74027	7.95427	7.97282	8.49636
ENST00000390864	3.20874	1.41804	3.07947	3.50614	1.71353	2.28087	2.51088	1.67327	1.40262	2.75984	2.17089	2.02967	2.40607	2.46537	1.86355	2.71331	2.596	3.52232	2.75515	2.95119	2.04737	1.77642	1.39947	1.33659	3.05675	2.38707	1.31587	3.13514	2.58237	2.93616	2.29498	2.986	1.50428	0.405269	0.915115	1.47972	0.990093	1.13478	2.10057	0.663293	2.40894	1.59337	2.30211	1.66473	1.85261	1.91866	2.16869	1.4423	2.23368
ENST00000390910	2.82904	2.59988	2.72065	3.68133	1.22468	2.69763	1.86204	2.74021	1.55824	1.95904	2.13179	2.01121	2.09673	2.23128	2.76166	2.28185	2.46737	2.69328	2.5685	2.64106	2.17737	1.93088	1.51853	2.49425	1.47044	1.7454	1.48376	2.33063	2.79439	1.95808	1.83503	2.68375	1.94166	1.47619	1.66354	1.0358	1.14983	2.27625	1.34597	0.822109	2.49597	1.1153	0.953337	1.77036	1.78383	0.661391	2.17369	0.872134	2.69345
ENST00000390930	5.12031	3.53671	4.69372	5.05341	3.77042	2.88804	4.18695	4.16851	3.33214	3.10643	4.11197	2.89703	3.86112	3.71194	3.86487	2.81063	3.9812	3.7677	4.03375	3.23642	4.9684	3.08243	3.83402	3.63878	2.66043	3.45837	4.13772	5.23681	3.79229	3.66214	4.35811	4.3371	3.39665	4.30569	4.49309	4.41051	4.59079	4.33331	3.47534	3.83074	5.11378	3.23454	4.16965	3.95099	3.49712	3.67751	3.62884	3.24974	3.36233
ENST00000390981	7.47899	5.55625	7.30264	8.86207	5.92561	5.99242	5.50313	5.87251	5.55401	5.91992	6.02958	5.37296	5.37023	5.18122	4.87096	6.00707	6.0106	6.14252	5.69299	5.24063	7.36919	5.65675	5.38422	6.07517	5.59601	5.20592	5.62334	7.20156	6.07323	6.24221	7.7748	5.48798	5.54969	5.30596	5.72203	5.7485	5.62582	5.42055	5.32851	7.07029	8.16909	5.55996	5.38355	5.398	6.11602	5.8201	5.41623	5.75783	5.50035
ENST00000390994	4.6447	5.23041	4.92603	4.66856	4.50335	5.2774	5.47634	6.15383	4.5345	4.98986	4.63202	5.10316	4.53019	5.16196	5.21388	4.28545	3.7611	4.50111	4.97873	3.65281	3.77463	3.47622	4.20452	4.12608	3.51063	3.5413	3.53088	4.82095	3.50798	3.79082	4.40316	4.68394	4.19382	4.35476	4.96374	4.83207	5.13018	4.05987	4.04184	3.92205	4.21382	4.4923	4.24611	4.65082	4.59592	3.85828	4.26054	4.04993	4.74141
ENST00000390997	0.950814	-0.137421	1.24787	1.38481	-0.872163	0.269812	0.129463	0.234068	-0.0292864	1.29176	0.178355	-1.09618	0.4158	0.151845	-0.905001	-1.14988	0.915563	0.70443	0.0198541	0.646201	-0.18909	0.334436	-0.153585	0.272898	-0.133578	-0.505144	-0.118068	-0.320799	-0.806341	0.219738	-0.105978	-0.536266	-0.799973	-0.402655	0.311932	-0.605585	-0.485529	-0.84523	0.0060626	-0.0302455	-0.207539	0.987139	-0.692269	0.137306	-0.994587	-0.963457	-0.152977	-0.495632	-0.891946
ENST00000391002	11.9029	13.1538	12.0882	11.993	12.2298	12.3346	12.4356	12.274	11.9925	11.7328	12.2034	12.6193	11.5371	11.1727	12.0225	11.7217	11.6273	12.3826	12.5116	11.5322	11.4949	11.9247	12.4976	11.5393	11.7935	11.9076	11.8261	12.1813	11.4145	12.2311	11.5419	11.7325	12.0178	12.2929	11.4263	11.0385	11.1011	12.0896	12.4949	11.8051	11.3158	11.9967	11.4766	11.8582	12.0849	12.1995	12.6486	11.9974	12.6893
ENST00000391007	7.30672	8.50128	7.28407	7.21862	7.85385	8.66622	8.21217	9.14905	7.58961	7.46283	8.04686	7.3105	7.95323	9.20022	8.97549	7.4277	7.66232	8.23829	8.10886	7.35283	6.18954	7.41658	7.75142	8.67675	7.57992	7.16359	7.29763	7.30679	8.41805	8.15519	7.47448	8.9438	8.23982	7.95036	7.85753	8.1606	8.15902	7.96555	8.13379	7.66479	7.08116	8.52251	8.00585	7.98826	7.66168	7.05113	7.89608	8.00204	8.94892
ENST00000391024	9.84031	10.7972	10.8661	9.96833	9.828	10.4016	9.90737	10.3889	11.6593	12.4332	10.8106	10.0084	9.83445	10.8908	11.1994	10.2074	10.1025	11.0097	10.2993	10.0676	10.0547	10.0188	10.3871	10.4372	10.3507	9.92949	10.1199	10.9234	10.2749	9.89298	9.74711	10.6074	10.3264	10.2512	10.3163	10.7652	10.9159	10.0436	10.3871	9.702	10.2096	9.95983	9.66339	10.2535	10.31	9.76989	10.0924	10.1087	10.9621
ENST00000391037	2.78926	2.79604	2.5163	3.12246	2.53313	3.46641	2.54144	3.35832	2.32385	2.67698	3.15593	2.83242	3.48769	3.05031	3.32653	3.62969	2.7441	3.12054	4.00064	2.5497	3.19577	2.64871	3.0016	3.78809	3.28513	2.70109	2.87434	1.70336	3.64142	2.50246	2.70124	3.136	2.90128	3.12312	2.61017	3.48202	2.37832	1.90922	2.26567	3.06227	2.70515	3.34462	3.31841	3.17638	3.12231	3.03623	2.83342	2.99027	2.90106
ENST00000391049	5.10035	2.68457	4.27105	4.82261	2.93567	3.55392	3.45728	3.62772	1.93412	4.28204	2.78004	3.09939	2.55158	3.3969	1.77469	3.37999	3.96903	4.5525	3.03094	3.72299	3.27386	3.17661	2.22292	1.96288	3.02134	2.03674	1.85388	4.00449	3.71951	3.20957	4.45783	3.26359	3.00201	2.61318	2.84682	2.96548	3.36274	1.56929	1.96845	2.83761	4.04401	3.79717	2.80548	2.73054	2.55435	2.98194	2.60703	1.95339	2.78421
ENST00000391053	5.26936	2.57831	5.14981	6.72432	2.73594	2.71582	1.53309	2.21031	4.76037	5.76308	2.08154	3.11885	2.14229	2.34745	1.80165	1.60889	5.74872	4.79711	2.93172	4.7548	6.06219	4.25283	3.93424	1.47113	3.89834	4.47515	2.59639	6.01088	4.7727	3.35648	6.84827	3.43102	2.53075	2.93214	3.37311	2.57228	2.7764	3.29052	3.32922	2.85911	5.84786	3.70828	1.33971	1.64131	2.76698	3.79323	2.55952	2.10521	2.05935
ENST00000391079	9.5674	8.39393	10.7694	11.2712	8.89056	7.05104	9.79059	6.88004	6.77906	7.36679	7.22537	8.21611	7.0731	7.07053	6.24924	8.30762	7.64756	6.97252	6.7664	7.56026	8.80879	7.1422	6.74378	6.55905	8.1336	6.95801	6.70225	9.45204	7.01377	8.80833	10.5942	6.12703	6.78036	6.78648	7.8068	7.06596	6.61887	7.41728	6.67179	8.58667	9.29822	7.004	8.02619	7.1585	9.90757	9.92392	8.45263	8.93281	7.50087
ENST00000391084	2.2619	2.30803	2.97183	3.99824	1.9984	1.66482	2.40079	3.79446	2.34629	1.90309	2.22915	1.71009	2.58507	0.990946	2.10758	2.16522	1.69792	3.30247	2.18231	2.2775	2.13039	1.87493	1.13955	2.57187	1.40992	2.70793	2.22677	3.18148	1.28315	2.2194	1.52932	1.65615	1.8418	2.37866	3.60921	2.27568	2.48572	2.2417	0.790192	2.30138	2.6734	1.05739	0.895619	1.53139	2.4196	2.59049	3.15872	2.61565	2.29232
ENST00000391100	3.59375	1.76409	3.69282	5.09327	2.29923	1.43956	1.53444	2.40411	1.18156	1.58363	1.56209	2.10731	1.21168	0.707134	0.329796	1.53632	1.63649	2.78226	1.03935	2.75215	2.41819	1.55548	0.862076	0.806697	1.07434	1.43129	1.95518	3.54617	1.40326	2.01014	3.65036	1.38872	1.12705	1.19955	1.80165	2.06764	0.757331	1.32632	1.72143	1.67358	3.11715	1.40826	1.17586	1.03637	1.31426	1.59563	1.19972	0.525837	2.37994
ENST00000391141	5.28493	4.45657	5.2231	5.28948	3.95319	4.33953	3.91598	3.00556	2.75455	4.39189	3.47784	4.03372	3.58033	3.62056	3.50252	4.63089	3.65589	3.3886	3.00569	4.00272	2.59973	3.09736	3.27344	4.13137	3.58862	4.1402	4.14899	4.66648	3.64691	4.68309	4.20765	3.41651	3.58358	3.72095	4.62547	3.73168	2.32196	4.79755	3.74834	4.13589	4.17149	4.20407	3.68482	3.65521	3.81246	3.884	3.21874	3.19831	4.30059
ENST00000391145	9.96354	11.1555	10.179	9.94335	9.84821	10.1037	10.0153	10.6255	10.9401	12.0289	10.65	10.2145	10.0346	9.56475	9.8364	10.1247	10.0455	10.1933	10.2749	9.45165	9.74798	9.47785	9.83111	11.0645	9.02629	9.18738	9.50657	9.94629	9.54176	9.97207	10.6474	9.01173	10.6929	9.97057	9.964	10.5053	10.304	10.3143	9.79744	9.77556	10.6733	9.68418	10.0669	10.1545	10.802	9.88703	9.85551	9.93087	10.511
ENST00000391150	13.3085	12.4293	14.0913	13.5723	13.6177	13.3985	12.9688	13.6639	14.1403	14.9344	13.7779	13.1076	12.9011	13.8422	14.3521	13.546	13.002	14.6642	14.2186	12.9666	13.2557	13.4684	13.0304	13.1175	13.1506	12.6033	13.4269	13.3689	13.6618	13.2796	13.7699	14.0894	13.2427	13.2746	12.6601	13.0767	13.1528	13.0618	13.5197	12.8331	13.7051	13.5523	12.9731	13.2797	13.102	12.5952	12.925	13.2927	13.5717
ENST00000391162	4.95598	3.70569	4.36241	5.58777	3.5282	3.96219	3.77744	4.12737	2.6758	3.03987	3.3641	3.12386	3.98793	3.26436	2.9915	4.39044	4.13655	4.85041	2.77359	4.22682	3.4448	3.01572	3.54946	4.5121	3.83236	3.41631	2.58984	4.12883	3.41589	4.43609	4.65258	2.91997	3.84447	3.2079	4.70032	3.55714	3.24412	3.73472	3.08123	2.88892	4.40052	3.8398	3.52707	3.09396	3.57256	4.599	3.16784	3.26012	3.86295
ENST00000391172	1.8936	0.118607	-0.564991	2.55865	1.45013	0.493032	0.906555	0.540226	0.274145	0.669293	0.984283	0.935771	0.0829839	-0.0551918	-0.590816	0.0917707	0.720787	1.34169	1.1396	0.757477	0.112687	0.641633	0.102188	0.0462648	1.10834	1.24151	1.12401	1.62165	1.10082	1.96519	1.81958	-0.238082	-0.163824	0.822128	2.32369	-0.308119	-0.18682	1.51592	0.758689	0.713907	0.497531	0.635446	0.412537	-0.0673945	0.373457	0.431886	0.962833	-0.243126	0.911295
ENST00000391185	3.85191	3.42999	3.92699	4.27128	2.84524	3.60789	2.86736	4.94343	2.16045	2.52085	2.90599	2.65592	2.81162	3.68128	2.77267	3.04216	3.53077	3.85615	2.76053	3.93242	2.01054	2.4926	2.67128	2.30774	3.77486	3.93737	3.19834	4.06967	2.86786	3.66462	3.54436	2.53504	2.3226	2.22309	2.98312	3.09547	3.1252	2.47481	1.83745	3.89762	3.25456	3.90249	2.76264	2.85778	2.68837	2.06787	3.42558	2.61559	2.91212
ENST00000391196	2.77906	2.57328	2.8103	1.82878	3.51186	2.33786	3.55303	2.8833	3.44572	3.70441	2.23418	2.11447	2.95937	3.61165	3.36749	2.29526	3.08549	3.04912	2.32387	3.15757	3.15535	2.09358	3.19853	2.02512	3.97446	3.37358	3.57251	2.52975	2.07159	2.0785	1.95063	1.83926	2.26375	2.50369	3.1019	3.17144	2.62885	2.53165	2.90606	2.72901	2.34299	3.01335	2.50172	2.18797	2.2023	2.12376	2.56567	2.18177	2.88161
ENST00000391212	2.46674	0.170306	1.65707	3.32144	1.13877	1.54597	1.27374	1.26842	0.998561	2.35221	1.63267	0.99146	1.96096	0.552833	1.60345	1.09712	2.2495	2.4243	1.30333	0.796348	2.28538	2.32416	1.09464	1.02948	3.13342	0.54809	1.7949	2.49913	1.82765	2.15714	2.4663	1.23545	1.15803	0.804285	1.19576	0.457725	1.30439	0.791411	1.59881	0.835019	2.9705	2.37768	2.05539	1.17367	0.551354	2.59513	1.24843	0.954896	1.63229
ENST00000391228	4.44556	2.76926	4.65419	5.43766	2.91832	2.54144	2.92288	3.32413	2.96289	2.63637	3.13203	1.78403	3.19092	3.17022	3.30343	3.36799	4.20035	4.59987	3.8643	3.88007	4.55088	4.43256	2.61338	2.99753	3.25598	2.9429	3.61072	3.63642	3.61975	3.72568	4.32687	3.93212	2.97637	3.0352	2.24169	2.19071	3.19905	3.44735	2.81887	3.34499	4.31152	2.91493	2.84091	2.9289	2.54711	2.47927	3.61263	3.02471	3.25649
ENST00000391232	7.50367	9.0725	8.12603	7.85785	7.66488	8.76144	8.11844	8.94932	7.91119	8.0198	8.47004	8.11994	7.86699	8.84056	9.36141	7.69794	7.64554	8.05104	8.45042	7.52655	7.12117	7.18209	7.88166	8.3598	7.3844	7.34321	7.747	7.89282	8.24336	8.19805	7.6342	9.08767	8.23974	8.15303	8.06294	8.36198	8.48503	7.86956	8.36582	7.78076	7.64507	8.13393	7.74684	8.28906	8.10778	7.37081	8.23495	8.24559	8.7491
ENST00000391242	5.17566	3.18635	5.0546	4.49198	4.95969	4.59725	5.28225	4.80842	3.70908	3.57658	5.39514	4.82247	5.28124	5.19588	4.66067	5.23799	4.69086	4.402	5.48669	4.62218	5.27827	5.47031	3.99492	4.02799	5.68782	6.451	5.33902	4.96868	4.35958	6.16942	4.26898	4.84737	3.65043	4.28553	5.21837	4.11345	4.42813	4.57179	4.56866	5.45908	4.40879	5.56064	4.99249	4.98573	4.32686	4.09605	4.25744	4.09415	4.56543
ENST00000391250	7.04865	7.82408	7.32577	7.44142	6.78512	6.82375	6.87575	7.29631	6.48559	6.69309	6.88442	7.99574	7.23768	7.43679	6.81972	7.65048	6.60709	6.97417	6.88553	7.18096	7.49782	6.35358	6.90823	7.51238	7.34303	7.53204	7.37457	6.33434	7.17616	7.45583	6.96451	5.85672	7.01827	6.9298	7.25238	7.66452	7.49195	6.07516	6.81627	6.9027	7.00817	7.06127	7.27209	6.84591	7.24911	6.64958	6.59145	6.37826	7.28783
ENST00000391264	4.71617	4.00943	4.73712	5.01638	4.21157	4.06132	4.07433	3.53809	3.17506	3.71292	4.35185	3.92724	3.99513	3.4443	2.77535	4.16035	4.86091	5.20937	4.34886	4.87749	4.88245	4.20441	3.67156	3.52901	4.66761	3.33155	3.46501	4.27032	3.43457	4.31387	4.65052	3.85849	3.53618	3.51558	4.00779	3.47794	3.54414	3.51495	3.45523	3.97483	4.63167	4.34997	3.44848	3.48317	4.36488	4.01956	4.30293	3.69382	3.73796
ENST00000391286	3.88509	3.35478	3.61199	4.13264	2.757	3.81205	2.59066	4.6593	2.00976	2.37806	3.1896	2.79094	3.00043	3.32912	2.06329	2.9622	2.84277	3.14301	2.4945	2.95395	2.52749	2.34982	2.92158	3.17477	2.60382	3.51032	3.44556	3.13789	2.91062	3.68507	2.99115	3.57805	3.24585	2.95093	4.00894	2.81999	2.79944	2.8189	4.04098	2.87938	2.93653	3.72415	3.00574	2.77208	2.78729	3.09422	2.93677	2.87452	3.02355
ENST00000391305	7.14382	6.39215	6.91021	8.48266	6.59917	5.92481	5.79125	5.65998	5.93725	5.88248	6.51547	6.4717	6.04149	4.98018	4.97538	6.2092	6.27291	6.57825	5.53811	6.10261	7.21246	6.31579	5.71518	6.36381	6.15858	5.80172	5.36505	6.91727	5.7051	6.15354	5.38892	5.70566	6.6919	5.78429	7.77899	6.02084	5.80159	6.53164	6.46755	6.74885	6.66361	6.16316	6.64948	6.03275	6.85344	6.69719	6.81634	6.85644	5.72268
ENST00000391311	3.35202	1.18043	3.79398	4.70675	2.49498	2.0701	2.53903	2.71927	2.37343	1.93455	2.36589	1.38166	1.7525	2.3338	2.28167	2.55274	3.68746	3.94955	1.97703	3.81219	3.76627	2.84571	2.30406	1.11108	3.43649	3.65388	2.25356	3.03282	2.65543	3.00639	2.84752	2.41749	1.84267	2.19839	2.3665	1.99114	2.18277	1.85906	2.67729	2.48159	3.91899	2.44251	1.47113	2.06927	1.32303	1.82866	2.06844	1.95471	0.706149
ENST00000391314	2.48302	0.421867	2.16502	2.6976	1.32046	1.88772	1.54117	1.51191	2.12229	1.64299	1.93907	1.8174	1.42035	0.301332	1.25887	2.18519	2.51343	2.53779	1.77916	1.09935	2.85385	2.5691	1.27718	2.05139	3.52089	1.48165	2.00522	2.14937	0.514466	1.72724	1.33281	1.43924	1.67347	2.56142	1.84381	0.711504	1.50839	0.997794	1.46566	1.4223	2.05308	0.789091	1.64105	2.14898	1.09721	2.11364	2.07823	2.18241	0.92174
ENST00000408061	10.8372	11.7771	10.9278	11.1142	10.8574	10.1948	10.3105	9.90927	12.1609	13.899	10.6589	10.9418	10.6265	11.1488	10.9475	10.8236	10.9021	11.5217	12.6023	11.1422	11.5853	11.6359	12.0979	11.1974	11.0054	11.7805	11.9018	11.79	10.8772	10.3081	10.5377	10.1154	10.8587	11.5133	10.8982	10.7663	10.5857	10.846	11.0211	11.0482	10.8661	10.4752	10.9049	10.6139	11.5973	10.6989	11.0288	11.0755	10.7572
ENST00000408082	7.4328	3.5053	6.76002	7.88603	3.81431	3.23836	3.43646	3.06592	4.10197	5.32279	3.30773	4.51531	3.16047	3.02458	2.67918	3.37665	7.25826	6.67022	3.04774	6.22685	7.97893	6.34081	5.48625	3.90082	6.32135	5.0877	5.62042	6.9768	5.0571	3.10565	6.36741	3.45609	3.09201	4.13337	2.2997	3.34253	3.54065	3.99594	4.4962	4.97165	7.61206	4.23583	2.81035	3.0102	2.92178	4.22468	3.44321	3.11263	3.88473
ENST00000408139	5.66623	5.57002	6.39654	7.23693	6.61303	3.49035	7.05855	3.65701	4.2234	5.16342	3.90209	5.50268	4.79189	4.15996	3.92681	4.48647	4.50323	4.16982	3.63208	4.54868	6.78202	3.7551	4.98068	4.37643	3.74375	3.75175	4.08998	6.58802	3.80935	5.12937	6.30187	3.8751	4.23995	4.63165	3.66652	3.18802	2.98351	4.64689	3.82651	5.22117	7.06256	3.27834	5.35277	3.80439	6.5374	5.833	5.6743	5.54171	4.93833
ENST00000408189	10.02	10.917	10.2699	10.1188	10.4594	10.6869	10.5664	10.8281	11.2434	11.2553	9.9681	10.1656	10.4651	11.2361	10.8667	10.1335	10.6398	11.1399	10.9759	10.3001	10.1937	10.9624	11.1404	11.1681	11.3329	10.6088	10.8404	9.46202	11.2923	10.1603	10.0215	11.3077	10.5295	10.7141	10.3673	10.5843	10.8868	9.8613	10.616	9.64296	10.2831	11.078	10.6539	10.5672	10.3456	10.1815	10.1786	10.4638	10.998
ENST00000408237	1.3058	-0.660822	1.89112	3.52456	0.0690708	-0.709939	0.712769	0.457595	0.191039	0.586893	0.341466	-0.286394	0.0198802	-0.775888	0.484586	0.0287607	1.051	0.97001	0.208327	0.521827	0.0292929	0.559183	-0.671519	-0.708232	1.02673	-0.290603	0.101178	2.02431	0.68253	-0.425201	1.931	0.545792	-0.373604	0.772845	1.50097	-0.392264	-0.270749	-0.618307	0.700575	1.02054	1.89518	-0.307648	-0.476384	-0.784111	0.313017	0.972027	-0.952005	-0.904399	0.0365424
ENST00000408255	9.95006	10.2353	10.1841	9.50827	9.65206	10.3408	9.84502	10.9073	11.1087	11.1879	10.6581	10.756	9.7436	9.94116	10.0454	10.0148	10.3241	10.543	10.3466	9.60239	8.88143	9.81379	9.95232	10.6444	10.5843	9.42401	9.80189	9.38575	9.89673	10.2501	9.87319	10.9048	10.2983	10.2643	10.0432	10.387	10.8078	10.2506	9.98197	9.73462	9.73824	10.2706	9.56202	10.4889	10.4523	9.72276	9.84747	9.5261	9.89582
ENST00000408314	6.80736	7.60957	6.80703	7.39282	6.62922	6.38843	6.884	5.04398	6.62834	7.01767	6.98017	6.98644	6.7229	7.83318	7.21397	6.70532	6.99364	8.04638	9.00093	6.90322	6.69964	7.13187	7.50544	6.62879	7.35188	8.31879	8.23448	7.75911	7.24817	6.1547	5.97463	6.9941	6.83727	7.1685	7.42133	7.10049	6.91159	6.5977	6.98553	7.18866	6.3535	7.27364	7.50178	6.8509	7.61237	6.5664	7.36435	7.10287	6.77996
ENST00000408376	2.84983	1.39445	2.09404	1.79595	-0.225376	1.49795	2.15446	0.862238	0.594327	0.992193	1.71271	0.709656	1.16634	1.67901	0.778062	0.606369	1.96156	1.79247	1.00872	1.3905	1.98964	0.964343	1.11704	-0.289638	0.488232	0.934557	0.504009	2.12275	1.98484	1.91335	0.854721	1.42448	0.516251	1.38934	1.37698	1.31173	0.130549	1.70219	-0.140643	0.947111	1.04569	0.101155	-0.0422933	0.200729	0.609295	0.667099	0.806406	0.391503	1.77006
ENST00000408454	0.147594	1.553	1.34686	0.799533	1.76882	-0.397058	0.44266	0.764137	1.44319	0.894271	1.12574	0.350793	1.11028	-0.465713	0.706508	0.765757	0.339758	1.25315	3.33286	1.51692	0.333065	0.866382	2.84205	1.44748	0.389616	2.36735	2.87894	0.11575	0.43607	0.673931	-0.323776	-0.019578	0.6128	2.96672	0.771034	-0.0761655	0.876995	-0.300767	0.451132	2.06603	0.981757	-0.00605452	1.98989	0.115484	1.09287	0.594578	-0.129633	-0.598051	-0.353225
ENST00000408493	2.42528	-0.119594	1.2265	1.8724	0.928401	1.74219	2.02638	0.981008	0.712488	1.11126	0.724606	1.63464	-0.414767	1.22961	0.453309	1.81958	0.145644	0.803577	0.647697	-0.599731	1.45013	1.08335	-0.131003	-0.169966	0.606151	1.03557	1.53994	0.684644	0.618368	3.08543	0.941141	0.993862	-0.160883	0.21809	0.192118	2.27953	1.97826	1.55932	0.633414	1.61969	1.74776	0.228868	1.88147	0.684336	0.696835	0.75433	0.0585126	1.16205	1.20279
ENST00000408535	2.94324	2.14917	2.65284	3.95547	0.94219	2.18282	2.51299	1.50055	1.23005	1.63176	2.50123	2.58858	2.5061	2.16152	0.889155	2.01024	2.57349	3.84448	2.21129	2.70224	2.84856	2.55882	1.77264	1.47662	2.95035	1.93354	2.56798	2.53408	2.62095	2.68971	1.60774	2.48799	1.59111	2.48371	3.38175	0.697769	1.49865	2.24449	2.64376	1.41332	1.69986	0.775657	1.2171	1.88408	2.15929	2.922	3.20499	1.63832	2.40438
ENST00000408556	7.98248	8.64469	8.8744	8.5176	7.8139	6.6624	7.89716	7.72471	9.19448	10.1636	7.41372	8.33391	8.16009	7.28959	7.14186	8.48661	7.91458	8.15982	7.22562	8.4018	8.03147	8.21363	8.19591	8.21384	7.40104	7.29249	7.64107	8.83982	7.2596	7.71341	7.55927	6.47205	7.78638	8.00228	8.06171	8.70441	7.553	7.73108	7.23164	8.12922	8.30323	7.01621	7.8874	7.56085	8.83006	8.05234	8.23704	8.12592	8.27057
ENST00000408563	2.34466	0.00791678	1.56035	3.13212	1.78553	1.64772	1.28298	1.1118	0.842042	1.24265	1.1098	1.8223	0.982049	-0.115628	1.26302	1.32746	1.08766	1.49274	1.18958	2.10398	4.55282	1.2146	2.05724	0.519699	3.31774	3.33948	2.73801	1.6567	1.15477	1.43962	1.59477	1.60554	0.493025	1.53673	1.0644	1.49251	1.68852	0.659131	1.49635	1.91268	3.08207	2.52393	1.69336	0.405982	1.31127	3.18983	1.56162	1.66473	0.984932
ENST00000408564	5.35823	5.27138	6.12838	5.52018	4.96763	4.71798	4.73499	4.81869	5.08737	6.47386	5.62055	5.35055	4.40963	3.99855	3.98499	4.49892	5.20986	5.05431	4.30221	4.23227	4.64128	4.66375	5.26299	4.26475	3.58864	5.46807	4.43315	5.81452	4.88623	4.81268	4.95924	4.96712	4.85324	5.62342	5.98072	4.77405	4.76384	5.66771	5.95111	4.71819	5.30837	5.14539	4.43152	4.86527	4.71364	6.14426	5.42456	5.08513	5.49688
ENST00000408573	12.9494	12.1115	12.4741	12.3085	12.6311	13.0039	12.4869	14.111	12.1603	11.8497	12.8538	12.3717	13.1699	14.2145	13.6469	12.9308	12.8108	13.4822	12.7912	12.5518	11.8275	12.641	12.481	13.005	12.4936	12.6796	12.7829	12.2792	12.7736	12.5546	12.5627	12.8027	13.1964	12.8344	13.2435	12.5432	12.4591	12.4469	11.7378	12.2703	12.0129	13.3302	13.0751	12.8343	12.6018	11.7562	12.1147	12.7961	12.9878
ENST00000408587	5.80455	6.36817	5.9187	6.1297	5.70005	7.21343	6.64	7.38548	5.6571	5.22271	6.6178	6.14469	6.14321	6.80244	7.31189	6.13591	5.44849	6.1676	6.13795	5.84238	5.85032	5.51106	5.36793	6.09251	5.69618	6.11959	5.90008	5.73666	5.94469	5.78132	5.73352	5.86805	6.07677	5.51571	5.53794	6.18308	6.24309	5.4447	5.30298	5.64896	6.14938	6.41449	5.85105	5.95107	6.13569	5.34806	6.28223	5.89172	6.32153
ENST00000408612	10.6978	10.8578	11.2511	10.7954	10.7415	11.1818	10.6633	10.8491	12.1265	12.1216	11.6247	11.0582	10.7541	11.661	12.2692	10.4999	10.6653	11.3555	11.9485	10.2699	10.7142	11.0661	10.9519	11.1692	10.1072	10.8506	10.6301	11.3326	10.8998	10.8242	11.2565	11.9646	11.2664	11.1595	10.5916	10.7472	10.9329	11.5502	11.5428	10.5742	11.2096	11.2069	10.7793	11.5396	11.128	10.7676	11.4751	11.2822	11.0461
ENST00000408716	1.4915	-0.282451	0.792805	0.0366552	-0.268071	1.26214	0.782923	0.817983	0.550662	0.947652	0.911536	0.0202174	0.790226	0.882823	-0.304452	1.73223	0.0109424	1.22043	1.31998	0.967349	0.388451	0.919863	-0.293584	0.698605	0.4448	0.067851	0.460543	-0.409333	1.54989	1.22621	-0.260831	0.0429269	0.608526	0.0835457	1.72698	-0.0138659	0.0875478	0.862988	0.4981	2.472	0.700006	0.874327	1.49926	1.48362	1.49942	1.19145	-0.0764767	0.641908	1.56267
ENST00000408749	1.19405	1.61871	1.16254	1.80961	0.428254	2.31158	2.0248	0.885228	0.617455	1.01512	1.40079	1.30854	1.32011	0.628376	1.11107	1.19038	0.432905	0.647605	1.63217	0.550729	0.45497	0.987281	1.13192	0.334425	0.511414	1.87997	0.527184	1.80533	1.81017	1.27497	1.45232	0.115108	0.530952	1.04001	2.96417	0.820082	0.156324	-0.169939	1.61228	1.7776	0.74913	1.84947	1.54336	1.67216	0.626615	0.989514	1.166	-0.465657	0.395703
ENST00000408789	5.06693	4.07974	4.88109	5.44875	4.50939	3.42704	2.71228	3.29736	3.40302	2.6045	4.29919	4.64258	3.12703	3.00655	3.1239	3.76486	3.90814	4.06987	3.84864	4.01435	3.1435	4.00283	3.30884	2.77338	3.56286	4.32344	3.59044	3.06457	3.80344	3.80105	4.24383	2.86902	3.53171	3.25373	2.82077	3.56289	2.95365	3.8702	3.06819	3.49429	3.84309	4.28717	2.99236	3.26207	3.90739	4.99793	3.97534	2.5882	3.31651
ENST00000408813	5.81439	6.98992	5.34325	5.17059	4.92596	6.94904	5.5242	6.17814	6.89022	6.12596	5.81739	5.18263	6.39033	7.79487	7.92421	6.13984	5.48977	5.73803	6.0739	4.9575	5.05101	5.42161	5.38569	6.17807	5.1332	5.01497	5.15653	4.92496	5.58164	4.82394	5.23956	5.3604	6.34357	5.81804	5.93805	5.89044	5.77829	5.39331	5.47137	4.94083	6.1698	6.43893	6.09615	6.25157	6.06257	5.31069	5.60672	5.48673	4.96392
ENST00000410156	6.16124	5.50284	6.53121	6.80725	8.01601	5.26645	6.61341	4.68172	8.0325	8.49986	5.47394	6.5553	6.55127	5.07568	5.85003	6.56308	6.72321	5.6437	5.94617	7.54327	7.91471	6.68001	6.86302	6.39323	6.74138	6.29908	6.91295	7.75235	5.99658	5.51936	5.82357	5.4593	6.02728	6.86958	6.29924	6.50825	6.98823	5.79691	5.56567	8.12151	6.92353	6.13235	7.09489	6.00954	6.54506	8.63624	5.71495	7.06161	5.31613
ENST00000410204	2.56636	1.24441	1.83851	3.60551	1.85583	1.94377	2.27144	1.87639	1.61134	2.00798	2.40854	2.71746	1.51445	1.0812	2.17387	3.08716	3.07631	2.46823	1.75416	2.26395	3.97508	2.91186	2.71327	2.40376	2.29434	3.15957	3.95195	2.55999	1.37147	1.05216	2.78544	1.74328	2.92715	3.24038	1.12191	2.96056	2.55452	1.30774	1.73803	3.34236	3.73438	2.74081	1.00025	2.5596	1.38158	4.53464	1.90805	2.8463	2.35568
ENST00000410205	2.60787	2.49389	2.36787	3.78789	2.75691	2.10339	1.94868	1.85504	1.58821	4.08148	2.68729	2.41752	2.11336	1.36784	1.776	2.44783	2.48266	1.30312	2.42314	3.10491	3.78996	1.95831	1.79538	2.50997	1.49981	1.76823	2.81868	2.86593	2.80945	2.71298	3.13261	1.12957	1.57492	1.68672	3.74123	2.77483	2.53997	2.58872	1.72254	2.16823	3.24005	2.16195	2.18272	1.95644	2.46679	2.63593	2.00222	2.45237	2.70854
ENST00000410253	4.74434	5.37964	4.07216	4.14894	4.09415	4.37086	4.58654	3.54921	5.13293	4.9505	4.97326	3.6382	5.41846	5.07887	5.40283	4.97627	4.00288	5.26431	6.47188	3.08893	2.9673	3.68689	4.79774	2.5966	3.75804	3.34017	4.24023	3.81953	4.54306	3.77608	4.65757	3.28686	5.83366	5.2299	4.89179	4.71305	4.64389	5.52217	5.71643	3.66121	4.56631	5.62204	5.49747	5.40463	5.37234	4.77815	5.06055	4.1875	3.95316
ENST00000410396	12.5267	11.8971	12.306	13.1854	11.8864	11.5571	12.2209	10.8322	12.1076	12.4491	12.23	11.9814	11.5004	11.0487	11.1491	11.9059	12.0361	11.9113	11.6759	12.4465	12.7187	11.969	11.6176	11.4141	11.9263	11.8785	11.9382	12.3496	11.7951	12.1383	12.6059	11.5038	11.1322	11.9335	12.6242	11.5134	11.7864	12.4515	11.8768	12.1672	12.6559	12.1997	11.8092	11.8116	12.4587	12.4959	11.5884	11.6849	11.828
ENST00000410413	10.5005	10.0938	10.7122	10.2753	11.1991	10.4755	10.1667	10.562	11.2006	11.3875	11.1565	10.3343	10.5265	11.416	12.0049	9.71227	10.4932	11.7654	11.1579	10.0675	8.90719	10.2555	10.8257	10.4004	10.4964	9.41409	10.4503	10.9153	11.3051	10.6148	10.8363	12.0474	10.823	11.1958	10.4226	10.536	11.2176	11.5244	11.9833	10.0662	10.0958	11.0188	10.3955	10.4852	10.1861	9.81473	10.5575	11.0029	11.0518
ENST00000410433	10.8516	11.3209	10.6352	10.6361	10.2731	10.0305	11.5883	11.6577	10.1521	9.60313	9.99346	11.1524	10.5335	10.4516	10.1595	9.96271	9.69716	10.3843	10.1405	9.16934	9.56238	8.9836	10.1738	9.94277	9.45165	9.16709	9.63833	10.6331	9.27402	10.1158	10.201	8.84609	10.2128	10.3403	9.68917	10.3676	9.75172	10.5885	10.1815	10.4402	10.0973	9.81798	10.5506	10.3984	10.4978	10.4734	10.7255	10.3217	11.2045
ENST00000410438	1.65591	-0.165559	1.2216	0.922342	-0.144803	-0.238858	0.433404	0.199177	-0.0628454	0.326276	-1.00918	0.904677	-0.579459	0.125866	-0.935941	0.782876	-0.501121	-0.539638	-0.822321	-0.290828	-0.221841	0.299038	0.674498	-0.236328	-0.166609	-0.536296	-0.151178	0.718938	-0.838979	0.771976	0.370626	-0.56726	-0.713551	-0.428832	0.280599	0.824001	-0.51678	-0.877194	-0.830411	-0.0591505	-0.235169	-0.553052	0.12018	0.111397	0.124084	0.802336	-0.588688	-0.52109	-0.17648
ENST00000410482	8.62845	7.65189	8.38365	9.18445	8.17715	6.93013	8.44285	6.77089	6.46361	5.96336	7.01274	8.17664	7.53789	6.95397	6.50716	7.67891	7.07415	6.65703	6.7335	7.26542	8.3285	6.95628	6.8898	6.31584	6.28565	7.55458	7.47973	8.79384	6.57773	8.41133	9.02264	6.75314	6.64197	6.90688	8.08306	6.54851	5.94351	7.10101	6.06727	8.77174	8.34614	6.90344	7.93379	6.64637	8.6399	9.02952	7.95763	7.69555	6.80078
ENST00000410544	3.4057	3.33817	3.42868	3.94875	4.03944	3.7485	3.4527	2.7854	3.17016	2.89748	3.86128	4.08545	3.03925	2.46889	3.58323	4.05046	4.62754	3.07672	3.64671	3.66415	4.41641	5.12988	4.29631	2.96007	4.66538	4.77023	6.24046	3.68022	3.1044	3.41551	4.05598	4.15453	3.61212	4.35173	3.39749	3.15675	2.55765	2.7388	2.98807	4.46229	4.62975	4.49103	3.84277	3.92445	3.31606	5.75446	3.55309	4.03829	3.3228
ENST00000410545	2.02061	1.05972	1.60999	1.65024	0.685961	1.26375	0.870492	1.19431	0.925064	2.27567	2.51524	1.86422	-0.1931	-0.0228595	1.31806	1.63186	1.61635	1.53624	1.24945	2.3342	0.761683	1.29693	0.648298	0.975193	1.70917	0.471157	1.72916	0.843988	1.98942	1.49778	0.121034	0.443912	0.905425	1.42428	1.61544	1.55038	1.74549	2.22253	1.80164	1.18851	1.86865	1.19285	0.962196	1.123	-0.0239064	1.62257	0.566313	0.903422	1.58513
ENST00000410557	4.78046	3.04417	4.035	4.81985	2.66438	2.74896	3.44368	2.97284	2.61852	3.13911	3.77027	2.06296	2.06327	3.2518	2.14555	2.71111	3.83757	3.87017	2.72561	3.54813	3.72255	2.19622	2.48157	2.09574	2.47567	1.96709	1.7666	4.46981	3.15153	3.29196	3.25357	2.84761	2.35997	2.37469	3.43909	2.72223	1.99363	2.95441	3.70427	2.65416	3.29697	3.24494	1.71761	2.48877	2.605	2.02913	3.12642	3.00989	2.34151
ENST00000410687	6.31503	5.96779	5.85202	6.70686	6.12309	6.75572	6.59154	6.40569	5.82206	5.60867	5.92982	6.74004	6.11573	5.23218	5.9374	7.00311	7.28078	5.96315	5.764	6.82474	8.2287	8.50052	7.21886	6.34672	7.9096	7.63063	9.10076	5.6275	6.15334	5.69823	6.91164	6.75489	7.34364	7.12618	5.44372	5.60493	5.85416	5.66252	6.38259	6.57218	7.30297	6.71915	6.32645	6.6309	6.04123	8.82875	6.34275	6.9501	6.17644
ENST00000410707	7.07098	6.89879	6.46009	7.04186	7.229	7.55789	7.21544	6.8432	6.69977	5.65704	7.04792	7.56554	6.77772	5.85953	6.98451	7.36509	7.83541	6.61854	6.47067	7.00132	8.61906	7.63436	7.62012	6.96183	7.95778	7.64117	9.34863	6.60988	6.28276	6.13074	7.47536	7.63352	7.86212	7.70557	6.54406	6.72785	6.50222	6.66707	7.03266	7.31431	8.37593	7.85849	7.4111	7.55009	6.73097	9.40647	7.4284	7.83399	7.11814
ENST00000410874	1.58454	3.3357	2.28361	2.59014	3.28804	2.65403	3.34934	3.30157	2.94029	2.60935	2.42715	4.09663	3.48655	3.08439	2.41923	4.43024	3.64507	2.99909	3.57384	3.75114	2.72028	3.43709	3.57878	3.3023	3.23674	4.46539	4.42029	3.06737	3.80619	5.3074	1.44746	2.60192	3.49184	4.20293	4.67122	5.08469	4.20815	4.7422	2.9439	4.33651	1.9858	2.89589	4.34204	3.66543	3.72349	4.83235	3.47193	3.73854	2.60003
ENST00000410923	9.93042	9.58777	9.37714	9.46241	9.54024	9.43652	9.36869	8.78304	9.58476	10.169	9.17788	9.4329	9.72547	8.96028	9.68172	10.188	9.70181	9.11368	9.36381	10.1339	11.5174	10.8441	10.0444	9.89982	10.3609	11.295	11.4597	9.46505	9.41779	9.80639	8.90248	9.3333	9.46002	10.2036	9.88731	10.0978	10.2111	9.12701	9.44572	9.70443	10.0523	9.54583	10.0757	9.44807	9.71316	10.7233	9.51434	10.082	8.77868
ENST00000410941	2.07763	1.22035	2.20983	2.43425	2.38456	2.38398	2.11198	2.7601	1.58148	1.98071	1.82789	1.41655	1.49442	1.05605	1.18931	2.90073	3.01653	1.70917	2.41995	2.24875	3.7897	1.95252	3.05501	1.15133	2.27139	3.77852	5.0762	2.09853	1.97259	1.58263	2.39961	2.13495	2.56036	3.46668	2.0885	1.62649	2.5367	1.28398	1.36255	3.64902	2.96951	2.15774	2.60798	2.22734	1.96631	4.40302	1.99824	1.98382	1.53968
ENST00000410968	10.5658	10.9049	10.5921	10.6014	10.3598	11.1652	10.2261	10.2586	11.2488	11.7929	10.7807	10.8123	10.5837	10.7057	10.9901	10.727	10.7703	11.2009	11.6854	10.3677	11.4195	11.3787	10.7356	10.9827	11.2405	11.7719	11.1042	10.1895	10.9938	10.8808	11.2816	11.1822	10.7059	10.5696	10.4752	10.9353	11.1833	10.82	11.0495	10.2922	10.9708	11.343	10.8025	11.0936	10.8381	10.5496	10.6816	10.7553	11.0759
ENST00000411005	5.44367	4.5215	6.70473	5.17317	6.31444	5.03788	5.62691	5.91734	7.68164	6.99832	5.73373	5.56767	4.70895	5.30322	6.61342	4.61004	4.84177	5.65457	5.27003	4.38887	4.52803	4.89483	5.59377	4.7635	4.79129	4.60209	5.21751	6.52388	5.22612	4.59741	4.99814	6.34683	4.78944	5.35712	4.72873	5.37843	5.69668	5.29386	5.9416	5.79462	4.99797	4.65704	4.50156	5.07236	4.97413	4.50096	5.58923	5.03027	6.28398
ENST00000411012	7.62366	7.67337	7.44449	8.01668	6.63369	7.24483	6.75092	6.48879	6.90415	7.13107	7.623	7.37936	6.63183	6.55076	6.77811	7.21361	7.45629	6.94213	6.92561	7.81964	7.52762	6.65918	7.02056	6.93871	6.92081	7.48225	7.38521	7.38076	7.13735	7.42619	7.29742	6.98537	6.60552	7.31604	8.33846	7.51781	7.75454	8.1442	7.44619	7.36057	7.21211	7.57281	7.17877	7.23553	7.19882	7.7969	6.77802	6.7494	7.3471
ENST00000411069	5.98805	4.02616	5.47573	6.24101	5.45056	2.46972	5.45783	2.63625	2.3944	2.74613	2.65089	5.19955	3.8241	2.35728	2.13726	3.86193	3.83972	2.94314	2.04816	4.15061	4.19068	2.72238	3.31304	3.06518	3.33537	3.23572	3.68264	4.881	2.30336	5.00305	5.43024	2.3694	2.83409	3.034	4.10944	2.60272	2.43555	3.43092	2.03548	6.08008	4.44481	2.72739	4.97409	2.71958	5.66485	6.47336	4.7888	4.9625	3.46894
ENST00000411192	1.41246	1.38655	0.0700042	1.13452	-0.627923	1.27596	0.722246	0.475611	1.15038	0.604924	0.354551	2.03211	0.571541	-0.11167	0.497577	0.341698	0.435618	0.154055	-0.539138	0.781479	2.20047	0.577211	0.0464603	-0.689274	0.103454	2.42618	3.0129	0.899307	0.194593	0.98177	-0.620976	0.561423	-0.141835	1.32642	1.09975	0.471257	0.626774	-0.599111	1.36946	0.172346	1.46909	0.579877	0.357344	-0.123945	0.326123	1.38558	-0.933352	0.409151	0.0517233
ENST00000411292	12.3312	12.9836	12.4055	12.7845	12.3003	12.9904	11.7859	12.0431	13.9135	14.9469	13.3517	13.5557	12.371	11.9098	12.7319	12.6832	12.9077	13.0328	13.4725	12.5893	13.3731	13.5802	12.9739	13.0652	12.5075	12.8835	13.0043	12.0932	12.5421	12.2828	13.2714	13.3056	13.3458	12.7108	12.2241	13.0113	13.1418	12.6856	12.7853	11.8777	13.2323	12.8188	12.5398	12.9512	13.3329	12.988	12.4997	12.3499	12.6331
ENST00000411307	7.89986	6.41001	7.5894	9.44978	7.31946	6.25039	7.40481	7.15029	5.49567	5.3569	5.81124	7.57009	6.70992	6.60469	6.63997	6.655	6.71744	6.56492	5.36358	6.96435	8.36926	7.09516	6.63324	5.98561	7.42907	7.09767	7.52385	7.67109	6.68491	7.37684	7.70131	5.54824	6.04541	6.36508	5.68508	6.60563	6.52373	5.6247	6.44943	7.54696	7.68364	6.68948	7.36441	6.06212	8.09719	7.53136	7.04261	7.78325	7.24404
ENST00000411315	3.90746	1.66835	3.75372	4.50143	2.21747	1.33498	2.08973	1.29982	1.02913	1.43112	1.23772	2.02618	1.68333	1.20965	1.38928	1.9011	1.54368	1.30635	0.910756	1.51232	3.047	2.3588	0.183793	1.05106	0.921938	0.578271	2.85807	3.58722	0.881257	2.39901	4.18381	1.26123	0.570116	1.09109	1.69294	0.486748	1.33054	1.21343	0.896387	4.20748	3.22	1.28075	1.48744	0.562806	2.68457	2.53204	1.26783	-0.0636482	1.12261
ENST00000411323	4.10313	0.945221	3.49102	4.4335	0.550532	0.452382	0.769792	1.99889	0.769057	1.17213	-0.182879	0.551911	0.102872	0.351913	-0.0967426	1.42613	3.75876	3.9612	0.0407335	4.04984	5.15791	5.29447	2.59081	1.16456	2.2185	2.72851	3.04418	2.86406	1.90957	1.39069	3.9383	1.55755	0.772015	0.256319	0.248404	0.949681	1.11293	-0.0262892	0.0307735	1.07662	4.79813	0.286328	0.134372	-0.207904	0.35039	2.84971	0.92125	1.20061	0.517395
ENST00000411404	4.88766	2.3601	4.87424	6.55405	2.6691	2.26165	3.01432	3.57679	2.62509	2.23156	2.54117	2.18373	2.8724	1.97325	1.40503	2.17948	3.68441	4.27898	2.18296	4.12125	6.16675	4.18878	1.41998	1.36796	2.96897	1.97106	3.35626	5.60832	3.3351	2.66897	5.45041	2.31801	1.68908	2.01332	4.02528	2.20938	1.99773	2.27353	2.55601	4.64652	5.46281	2.63921	1.72021	2.25753	2.39606	2.46351	1.81141	2.14419	1.42489
ENST00000428129	3.15397	0.969393	2.54629	2.22538	1.55726	1.18234	1.1624	1.07303	1.73636	3.59955	0.790156	0.224931	1.13724	1.28923	-0.0579965	2.03999	1.67539	0.411188	0.721704	2.26826	4.2644	2.98676	2.76881	0.485288	0.695965	3.2039	2.26493	0.750052	0.0579378	0.932827	2.37298	1.57898	1.58083	1.90237	1.89758	2.10711	0.354284	0.625379	1.94665	1.67975	3.66908	2.2679	2.16571	1.03922	1.28719	3.3102	1.65204	1.37937	0.547152
ENST00000428934	2.88632	0.795068	1.94563	2.32845	0.380907	0.283482	0.35772	0.83278	1.51346	0.963226	0.206041	0.400777	0.574718	0.183597	-0.300082	2.13639	1.41365	0.246304	-0.167875	2.17704	3.65703	1.88487	1.90942	1.026	1.38923	3.21659	3.20551	0.171555	-0.187503	1.90192	1.64079	0.868383	0.850923	2.0732	0.0297084	1.29328	1.48956	-0.232202	-0.177419	1.53355	2.19926	0.0654701	1.15205	0.573314	1.13628	2.21224	1.13758	1.07271	-0.285337
ENST00000458748	6.02231	6.88929	5.92992	5.71766	6.15178	7.19964	6.46467	5.71304	5.14423	6.6904	7.36704	6.01285	6.2011	6.84782	6.68185	6.70339	6.09657	6.86988	6.7453	5.55696	6.07816	5.62659	5.89842	6.57638	6.64447	6.01437	5.72382	6.04868	6.14861	5.98684	5.66914	5.95849	6.31364	6.07673	5.80032	6.40941	6.14958	5.94293	5.67296	5.91031	5.97033	6.20058	5.7504	6.16624	7.15694	6.14276	6.15014	6.03666	6.72906
ENST00000458770	11.1485	10.9983	11.1962	11.1484	11.1554	11.5131	10.9788	11.8485	12.3854	12.208	12.1748	11.6546	11.2537	11.7067	12.0113	11.2455	11.6557	12.4432	12.3166	11.6472	11.2793	12.0777	11.5355	11.9857	12.2531	12.0585	11.6973	11.1622	12.1099	11.7382	11.3038	12.6082	11.6096	11.5251	11.5585	11.1965	11.6055	11.5142	12.0293	11.3467	11.6055	11.965	11.1256	11.8998	11.225	10.8766	11.4633	11.4488	11.8725
ENST00000458797	3.84527	3.81742	4.94841	4.8155	3.14334	3.0895	3.0992	3.21359	2.14569	3.38431	3.0561	2.64652	3.28651	2.6809	2.16299	3.25823	3.28386	4.04995	3.02775	3.62913	5.89181	3.34802	3.39731	2.29814	4.17364	3.82476	3.18765	2.76081	3.10306	3.44425	3.71464	2.52401	2.72736	3.08515	2.4795	2.68537	3.61916	1.39487	4.10053	2.51807	4.49145	3.05052	2.92933	2.66449	3.49414	4.46641	3.8628	3.41738	3.53264
ENST00000458811	4.22939	2.3407	3.80029	3.71467	2.9122	2.77824	2.95827	3.16299	3.64942	2.44608	2.86132	3.39432	2.93752	3.60303	3.3416	3.09646	1.3416	2.88433	3.70621	1.3793	1.93246	2.41782	2.32063	2.06838	1.98482	1.62783	1.99934	2.5199	3.9507	2.80685	1.95555	2.75946	2.40739	3.68188	3.42899	2.0214	3.07814	1.69354	3.08966	3.62603	3.67567	3.86559	3.0466	3.34604	2.41505	1.52216	1.83764	1.32533	2.62936
ENST00000458838	8.60549	7.84882	9.50072	7.64841	8.332	8.57218	8.942	9.14994	8.46455	7.44528	8.58236	8.54939	8.56483	9.27565	10.4055	8.47733	8.43059	9.20421	8.44842	7.76097	6.80536	7.88455	7.55743	7.62749	9.80513	7.00687	7.721	8.82147	8.69174	8.34326	7.91773	8.75042	8.11858	7.78392	9.09494	8.55061	8.65075	8.4937	8.43274	7.47508	7.88356	8.63915	8.09153	8.46061	7.91786	7.34971	8.19307	7.91326	8.98009
ENST00000458862	4.50665	2.74611	5.75245	7.75759	1.59893	2.21406	1.78418	3.13725	2.03428	2.41096	1.71643	2.29564	1.9431	2.09332	2.07432	2.18911	6.6941	6.63212	2.05257	6.15702	11.5439	6.87655	4.09418	2.75872	5.52097	2.78724	3.12417	6.50422	5.05512	1.44013	6.73946	1.54076	2.04531	2.13055	2.0314	1.97741	1.59112	1.22248	2.49297	1.68192	6.93995	2.7582	2.68684	2.36985	2.24738	2.96234	2.36009	2.14261	2.29319
ENST00000458892	11.4902	11.4164	11.5434	12.1416	10.9917	8.68237	10.8295	9.18731	10.6519	11.7078	9.53779	11.3962	10.2061	8.75748	8.9079	10.6411	10.8672	10.0154	9.5221	9.80355	10.3518	9.96682	10.5233	9.99252	9.53363	8.302	9.34243	12.0309	9.70461	11.1872	12.5025	8.43871	10.182	10.0172	9.02606	10.2654	9.22976	10.9953	9.37538	11.3047	11.8922	9.04824	10.9119	9.82794	12.0819	10.9463	10.9644	10.9697	10.9071
ENST00000458893	11.0296	10.3815	11.6254	11.3733	11.5923	11.1913	11.2892	11.6631	11.7534	11.0418	11.7451	10.6457	12.5781	11.4608	11.7493	10.6317	11.0279	12.0001	11.4478	10.5217	9.79394	10.6893	11.6526	11.377	10.871	10.7896	10.6544	11.3399	11.4193	11.3426	11.4805	12.1728	11.4035	11.9865	10.7491	11.065	11.305	11.4868	11.5685	11.2883	10.7869	11.6512	11.2117	11.3242	10.8402	10.21	11.5274	11.984	11.6384
ENST00000458930	9.55622	9.55258	9.45312	9.19732	8.97841	9.80691	9.40326	10.3053	8.81171	8.66993	9.63342	9.97547	9.75949	10.1797	9.56548	10.1478	9.45175	8.97642	9.1498	9.53257	8.75966	9.12874	8.67866	9.01031	9.14791	9.93911	9.3709	8.41794	9.32638	10.2088	8.83651	9.15664	9.49452	8.84266	10.2078	10.6013	10.0563	9.33944	8.92486	9.137	9.00431	10.1083	9.36008	9.16843	9.29415	9.02448	8.8688	8.56642	9.54247
ENST00000458961	4.88648	5.19347	6.54967	5.28714	5.31233	5.57622	4.0629	5.11226	5.75516	5.33225	6.22478	6.56364	5.06384	6.04139	5.55353	5.17403	4.91354	4.88126	6.0983	4.58558	5.51727	4.98413	5.7095	5.01873	5.54635	6.27843	5.57712	5.17499	5.91594	4.96401	5.82666	5.94105	5.1013	5.75566	4.93351	5.50928	5.78896	6.12034	6.65809	5.75894	5.17526	5.53832	4.70565	5.0081	5.25703	5.03192	4.75378	4.77802	5.10691
ENST00000458974	2.53871	2.51412	0.810771	1.40038	0.827809	2.84139	1.98207	3.20844	0.573973	0.973177	1.37924	0.408849	2.84508	2.13751	2.46081	2.13871	0.397859	1.95609	1.83436	-0.49377	1.32859	0.945233	0.351738	0.295235	0.467521	0.0908796	0.483351	0.581301	0.501495	-0.0198463	0.400709	1.80169	2.72028	1.01434	2.288	1.6761	0.944404	1.87987	2.00186	-0.190459	0.71732	2.91526	1.51998	1.78814	2.31276	1.41581	1.8131	0.374179	0.357042
ENST00000459004	2.09221	1.11257	2.82597	2.52035	1.61428	0.699093	0.829231	0.823101	0.555422	0.952944	0.60852	0.913689	0.793553	1.12997	0.321969	0.302427	1.40401	1.57579	0.516044	1.02288	1.96074	0.925118	0.768579	-0.329117	0.449418	0.0723497	0.465182	2.28113	0.486808	1.60089	1.15454	1.39617	0.611112	1.19766	1.73189	-0.00971032	0.0916866	0.866836	0.963382	-0.205754	1.27144	1.81058	1.14296	1.89313	-0.400149	0.227977	0.780942	0.362355	1.09793
ENST00000459083	7.24014	8.27556	8.25357	7.77697	7.72889	8.13219	7.69354	9.84501	7.21097	7.20186	7.71591	7.38001	8.61752	8.86777	8.82748	7.26567	7.73858	8.30335	7.21398	7.76654	6.48441	7.42435	7.58097	8.0976	7.6632	7.31937	7.42477	7.73614	8.02252	7.25806	6.85504	8.22697	7.40369	7.733	6.6742	7.55041	7.59326	7.62387	7.65747	8.26488	7.02593	8.4149	7.42833	7.22891	7.31098	6.45642	8.02219	8.50849	8.71028
ENST00000459096	7.09814	7.11802	6.53544	6.60588	6.67016	7.85326	7.38191	6.73436	5.44265	6.14368	7.48275	7.34748	7.36481	7.47881	6.71242	7.21276	7.48626	6.69043	7.0364	7.18717	6.74987	7.66888	6.89869	7.55322	8.39293	8.62687	7.69882	6.64539	7.16241	7.85502	6.56002	8.03619	7.68337	7.11561	8.3214	7.19786	7.26166	7.61523	7.56775	7.07981	6.09358	7.83678	7.40913	7.17298	7.13979	7.86313	7.3335	7.19257	7.26566
ENST00000459124	5.1911	6.58091	5.46159	5.47032	5.06792	5.63191	6.17073	5.86516	5.07247	4.64918	5.51319	5.15778	5.2791	5.49218	5.65653	5.34283	4.29368	4.31206	4.91305	4.02845	3.93953	4.05275	4.37908	5.5659	4.00556	4.40534	4.91665	5.51247	4.56386	5.49017	4.70017	4.1065	5.04165	4.56224	4.95013	5.04108	4.89513	5.35108	5.13316	5.10981	5.03638	4.75357	4.6634	5.00388	5.17105	4.3366	5.10366	5.29109	6.05106
ENST00000459128	4.85076	5.02634	6.61866	5.26644	5.27087	5.55737	4.05875	5.08693	5.82003	5.30757	6.18017	6.5443	4.98919	5.90793	5.51895	5.09224	4.80224	4.85284	5.93032	4.57303	5.32939	3.99754	5.69118	4.9481	5.82351	6.2815	5.71613	5.26852	5.85404	4.99104	5.71082	5.89738	5.0787	5.7109	4.84837	5.4898	5.6677	6.04806	6.67388	5.75676	5.17498	5.62754	4.62249	5.10093	5.28432	4.98847	4.69564	4.67698	4.87123
ENST00000459155	1.88517	1.90654	2.08425	3.66416	1.21404	0.736702	1.19121	1.37012	1.1	1.50114	1.50869	1.44696	0.711955	1.6641	1.15165	1.3369	2.62928	2.77909	0.387493	2.3643	2.7666	1.47306	2.54965	0.739254	3.19037	2.19246	1.88336	1.94636	2.2666	0.533161	2.26846	1.78946	2.019	2.25188	1.74213	0.563331	1.38963	0.320225	1.66628	2.06135	2.73269	1.81266	0.482596	1.64725	0.638059	2.37848	1.31424	1.91762	1.17629
ENST00000459159	6.3408	5.85302	6.88032	5.23064	6.82923	6.52612	6.86083	7.58035	7.4078	6.65496	6.63599	6.29235	5.51561	7.88865	8.08588	5.46007	5.70956	6.63392	6.08674	5.31725	5.77478	5.0841	5.95785	5.83625	6.80907	6.13814	5.98046	6.32416	6.68719	6.31315	5.95863	7.20039	5.66851	6.1827	6.38677	5.85843	5.85332	6.09245	6.88022	5.84228	6.03809	6.13227	6.11238	6.68998	5.86296	5.56626	5.77971	5.86343	7.64153
ENST00000459163	14.3078	14.1044	14.1734	14.0868	14.1017	14.4307	14.2344	15.0358	14.9441	14.9065	14.6976	14.1562	13.8597	14.3858	14.7863	13.7836	14.5332	14.6551	14.65	14.0291	13.6811	13.8922	14.2878	14.6831	13.7389	13.5159	14.1447	14.137	13.9092	14.2643	14.959	14.9789	14.6052	14.4094	13.9822	14.3925	14.4422	14.5952	14.451	14.0335	14.3665	14.6669	13.9746	14.493	14.4715	13.6981	14.2335	14.1875	14.9728
ENST00000459174	10.3883	10.4897	11.6012	10.6202	10.4896	11.0945	10.5301	10.9019	10.9191	10.9628	11.544	10.7572	11.3276	10.5321	10.969	10.6784	10.5238	11.4279	10.846	10.1303	9.66898	10.2939	10.6581	10.7231	10.5402	9.84491	10.5468	10.4393	11.4023	10.6698	10.2318	11.4111	10.7584	11.0433	10.0748	11.1207	11.2663	11.0078	10.6324	10.3679	10.3598	10.6874	10.0568	10.8288	10.5471	9.82961	10.946	10.642	10.7649
ENST00000459187	4.70017	3.62618	4.84677	4.9701	3.93995	4.09287	3.69082	3.52744	3.16443	2.88997	4.26379	3.66103	3.59733	3.31399	3.64101	3.67401	3.64689	4.51538	3.00115	4.44477	5.57954	4.58147	3.53653	3.45676	3.98875	4.58877	4.40206	4.85632	3.09995	3.76112	4.46917	3.85128	3.74242	3.55406	4.09146	3.15212	3.14483	3.50745	2.82867	3.85034	4.98486	3.87899	3.44062	3.29699	4.10665	3.44464	4.22453	3.46007	3.60994
ENST00000459250	4.70315	5.29402	5.5681	5.01673	4.75577	5.12002	5.47264	5.35241	3.83097	3.72312	4.61937	4.57022	5.13091	4.8267	4.06747	4.77088	4.05282	4.506	4.32113	4.0287	3.20776	4.75267	4.03124	4.78897	4.27838	3.26671	4.04569	5.15432	4.33866	5.43725	4.39999	4.22265	4.10345	4.31137	4.17286	4.78713	4.68475	4.49095	3.96139	4.63573	4.52474	4.53495	4.44277	4.45655	4.92678	4.18557	5.00192	4.981	4.9571
ENST00000459255	5.09831	3.94533	5.08437	6.10013	3.85484	4.45655	4.06256	4.67635	2.99039	3.36238	4.37131	3.87994	3.97288	4.9406	3.10855	4.18768	5.04992	4.89789	4.28353	4.14691	5.17721	4.50661	3.80384	4.32758	5.29484	4.91962	4.48209	4.48488	3.70615	4.83958	5.53168	4.21103	4.59852	4.10571	4.15629	4.4743	4.09076	3.43734	4.41133	4.0388	5.31502	4.76948	4.16739	3.84155	4.30543	4.6514	4.48023	4.28882	4.03689
ENST00000459299	8.11574	8.95911	8.09621	8.11884	9.40335	7.49706	8.16535	7.52015	7.66917	8.38992	7.79413	7.95531	8.77006	8.83013	8.03339	8.50814	8.50091	7.86409	7.99685	8.43307	7.46387	8.5717	8.05279	8.44591	7.52521	8.03923	7.88508	8.78094	8.33961	9.32628	8.72812	7.84986	7.95703	8.34779	8.27626	8.50152	7.27192	7.62658	7.55914	8.74409	9.00827	8.23671	8.67849	8.04596	8.45793	8.69362	9.2825	8.18611	8.06357
ENST00000459342	12.3613	12.6557	12.1416	11.8162	11.7117	12.8352	12.2635	13.4255	13.2719	13.4265	12.8289	12.2326	11.9927	12.4671	13.1604	11.896	12.3299	12.631	12.5495	11.9915	11.8359	11.9198	12.5254	13.1724	11.2769	11.4436	11.9089	12.753	13.0923	11.5076	12.5086	12.5782	12.6875	12.7581	11.9764	12.3741	12.2093	11.754	11.8704	11.7786	12.6435	12.4068	11.923	12.7339	12.7547	12.0076	12.1419	12.5404	12.3955
ENST00000459363	9.22432	9.19957	8.89671	8.98189	9.16109	8.83241	8.78737	8.2901	9.44465	10.2001	8.70026	9.01828	9.37179	8.48202	9.35114	9.63144	9.46944	8.76528	8.91672	9.96276	11.3041	10.771	9.9101	9.69721	10.3401	10.9245	11.2535	9.03511	8.97035	9.2313	8.58291	8.85579	9.06083	9.97203	9.36232	9.75056	9.93373	8.75671	9.11879	9.22479	9.77636	9.23362	9.56892	9.01558	9.26505	10.2352	9.09632	9.74916	8.37418
ENST00000459386	6.27529	5.26939	6.63753	4.75939	5.06646	6.31807	7.18472	7.17446	5.32654	5.0123	5.21439	5.31036	5.28471	7.03585	7.45041	5.26437	5.30767	5.41621	5.21518	4.81222	4.4091	4.00182	4.29326	4.49238	6.39033	4.47851	4.8846	5.67435	4.84326	5.13657	5.29598	5.46019	4.94482	5.04151	5.86991	5.4312	5.34398	4.58939	4.82444	4.69064	4.70551	5.27217	4.85095	5.22972	5.38248	4.25664	4.79021	4.90512	5.74856
ENST00000459433	6.2333	7.6268	6.62709	6.14245	6.33215	6.7693	5.99398	6.89788	5.88318	6.45058	7.71537	6.80542	6.63377	6.95267	5.41804	5.88629	5.89493	5.812	6.41461	4.71138	5.62188	5.33288	6.08374	7.25	5.48658	5.70509	5.37576	6.08046	6.23542	5.99832	7.03481	5.65367	7.03364	6.35187	6.28392	6.38076	6.33527	7.36632	7.11019	6.23258	6.42489	6.23914	7.14931	6.74977	7.10765	6.31776	6.59021	6.44855	6.38068
ENST00000459473	7.52092	7.30617	5.90898	5.97571	5.42848	7.63352	6.70434	7.75879	6.52664	5.53908	5.93489	6.2871	7.15169	7.924	7.79694	7.44396	6.00987	6.50133	7.0156	5.55077	6.6052	6.291	6.09376	5.78317	6.01365	5.91551	6.59079	4.91845	6.74571	6.27622	7.4594	5.82222	7.16782	6.31438	6.47848	6.78011	6.92462	6.22694	6.44332	6.21363	6.3454	7.53179	7.70157	7.18539	6.97946	6.28857	6.46212	6.03361	6.44553
ENST00000459475	7.32423	9.19206	7.25056	7.35915	7.56559	8.28678	7.93158	8.46808	8.50638	8.72985	8.39461	8.07535	8.46674	8.87538	9.52953	7.67228	8.70436	8.77729	8.52882	7.97649	6.72654	7.98748	8.79217	8.77922	7.99053	7.74715	8.71319	7.80532	8.52427	7.80744	6.97094	9.09877	8.99748	8.74364	8.86511	8.51989	8.82398	8.37041	8.67634	7.98395	7.04549	8.42692	8.26831	8.14395	8.31837	7.60364	8.35549	8.63093	8.50674
ENST00000459494	0.382901	-0.028259	-0.021252	0.454838	0.481565	-0.102883	0.379849	0.365306	0.100127	0.493937	-0.179341	0.624114	-0.0465945	0.247742	-0.773148	1.0384	-0.369469	-0.428262	-0.652975	0.233522	-0.0607839	0.46637	-0.762947	-0.798761	-0.00488657	2.14055	1.731	0.233479	0.987487	1.30552	-0.732336	0.464744	-0.0837001	-0.296048	2.01744	1.93586	1.5825	0.0372332	0.116946	1.85082	0.717357	-0.395985	-0.567449	-0.213749	-0.865839	1.48235	-0.458357	-0.389744	-0.759613
ENST00000459522	13.8781	13.7641	13.8321	14.537	14.3022	13.1916	12.9589	13.3907	16.1928	16.9242	13.3987	13.7041	14.1334	13.3854	14.3007	14.0993	15.1807	15.4704	14.6905	15.9252	15.9012	16.7694	15.4213	14.5443	15.2049	14.4456	15.5999	15.006	14.4121	13.0901	14.1253	13.5722	14.4576	14.8192	14.2572	14.5783	14.6804	13.5374	13.6776	13.9366	14.8937	14.1735	14.2537	13.9744	13.6726	14.427	13.1684	13.9777	13.3404
ENST00000459577	5.88676	5.8949	6.40861	5.45646	5.6396	6.33835	7.26967	5.9619	5.34882	6.0415	6.30353	6.32757	7.8896	6.54331	5.71464	6.06693	5.54573	6.16006	5.43026	5.29149	5.52669	5.31535	5.19425	6.26612	5.71559	6.0668	4.87587	5.54032	6.04887	5.93263	6.13451	6.41975	6.27094	5.80941	5.9467	6.11276	6.42508	6.22152	5.8755	6.6737	5.39587	5.17246	6.55876	5.93274	5.89783	4.94578	5.31648	5.14767	6.62891
ENST00000459579	7.42175	7.39843	6.99231	8.69598	6.60505	7.47926	6.43364	6.99296	5.10536	6.25104	7.3238	5.96718	6.57369	6.88677	6.10616	6.13993	8.42995	8.73119	6.10439	8.65673	8.14886	8.19475	7.0053	6.75384	8.0182	6.69479	7.29711	8.10332	7.60246	6.36301	7.55251	7.5067	7.56185	6.78354	7.98857	6.72427	6.86309	7.44238	7.79817	6.71479	7.81816	7.41752	6.30323	6.40298	6.97848	7.03517	7.17451	6.96271	6.758
ENST00000459584	10.1378	9.47315	12.2701	11.0795	11.1429	9.71976	10.3034	10.4006	12.4332	13.1116	11.53	10.3675	11.6562	10.4616	10.9931	9.99263	10.4819	11.4164	11.5508	9.43592	9.4298	10.1614	11.1333	9.9275	10.1176	9.65192	9.87257	11.4382	11.0165	10.5584	11.2209	11.1058	10.6231	11.5197	10.2457	10.5081	11.0413	11.1608	11.2833	10.1335	11.2863	10.8273	10.1584	10.8369	10.4709	9.95734	11.0535	10.9775	10.5245
ENST00000459623	8.81541	8.84227	9.28776	8.70635	8.95702	9.72241	8.76369	10.915	9.19996	9.41029	8.88518	8.5939	8.30159	9.78746	9.95372	8.69534	8.44396	9.98053	8.87977	8.33731	7.71147	7.97986	8.35926	8.94655	8.29049	7.29144	8.36682	8.86866	8.76116	8.49018	8.78979	8.79271	8.60738	8.65155	7.9064	8.64938	8.6205	8.66066	8.59607	8.46496	9.04152	9.13366	8.57978	8.30166	8.48972	7.9625	8.01786	8.35082	9.01251
ENST00000459949	9.29231	8.98494	8.81056	9.15308	8.85926	8.98872	8.63805	8.93846	9.40144	9.76681	9.22653	8.52167	9.5461	8.83968	9.54771	9.70981	10.1804	9.24251	9.67204	10.6217	11.8116	12.1414	9.89811	9.86772	11.6651	11.4326	12.0979	8.77689	9.69719	9.53817	9.25994	9.64624	9.25682	9.0726	8.97249	8.98966	9.38906	8.91731	9.40814	8.77521	9.86879	9.67469	9.35191	9.16001	8.96354	9.91417	9.18064	9.68778	8.71902
ENST00000461372	4.82302	2.22054	4.32847	5.83266	2.54089	2.5225	2.32361	3.86735	1.61596	2.01292	3.00304	1.92099	1.92289	1.38416	2.0008	1.93305	3.91472	4.18593	2.25303	3.26745	2.72244	1.98468	2.19837	1.7446	1.52652	1.7887	1.54008	5.46744	3.04258	3.30221	4.31661	3.25636	2.06407	2.44168	3.84573	1.65206	1.81553	0.83611	2.2343	1.96663	3.6575	2.95297	1.91215	2.36243	2.13264	2.90225	1.91021	2.4681	2.02821
ENST00000462360	2.94567	2.08273	1.06477	1.98569	0.584613	2.7885	2.08261	2.59191	1.3896	1.79179	0.463788	0.341325	1.89524	2.55023	2.33553	2.2669	2.65339	0.966524	1.87957	2.81811	4.02437	3.91379	1.87609	1.80282	3.35526	4.23648	3.84398	1.19951	2.43089	2.14582	1.7177	1.56283	1.47221	1.35114	1.52305	2.66319	2.41412	1.1225	1.57556	2.04282	1.32711	2.02116	2.05205	1.82993	1.66943	2.06441	1.98323	1.73931	2.06736
ENST00000463081	7.43239	7.49264	7.62327	7.17827	8.88848	8.14996	8.86617	8.33967	8.96373	8.55793	8.23774	9.04846	8.61313	8.95998	8.62422	7.68643	7.19277	7.70218	7.59879	7.97875	7.44121	7.0454	8.30051	8.13508	7.59496	8.25458	8.69671	7.68125	7.67491	6.70039	6.20623	7.98043	8.51684	8.60146	8.86977	9.46722	9.32553	7.70604	8.00953	7.77529	7.26813	8.56749	7.92633	9.14282	8.30693	8.31058	7.57232	8.52086	7.61377
ENST00000463397	2.39741	2.28626	2.4603	2.69382	2.75155	3.16664	2.73296	2.23723	2.73976	2.36907	3.24663	3.4709	1.78684	1.40751	3.0748	3.47604	3.82558	2.39448	2.66217	2.96412	3.802	2.34081	3.3924	2.62296	4.10311	4.4242	5.30468	2.85079	2.00039	2.26393	2.49272	3.89539	2.5881	3.49741	2.37543	1.4513	3.03003	1.92924	1.69906	3.77144	3.77372	4.17852	3.00079	3.40852	2.48384	5.17983	2.82567	3.30863	3.01888
ENST00000463508	7.88127	5.95256	7.25982	8.51116	6.34645	5.9597	5.75422	5.78781	6.03941	5.7444	5.45354	5.80894	6.52153	5.59886	5.61463	6.88354	8.55659	7.71953	5.53099	8.63524	12.9542	9.41094	7.31801	6.3501	8.7159	8.3228	8.84794	7.38783	6.83564	6.42362	8.3563	5.32495	5.48788	6.06593	6.00431	6.52289	6.43566	4.59559	6.31992	6.88423	9.30111	6.39106	6.39107	6.2803	6.12509	7.58518	6.40379	7.09192	5.92163
ENST00000463737	3.60909	2.6111	3.23353	3.04515	2.98269	3.03705	2.79349	2.45321	2.2517	2.54862	2.44939	2.37336	3.54855	2.98182	3.17752	3.7053	3.90189	2.61391	2.47236	4.57117	5.99314	5.60441	3.89703	2.75995	5.48041	5.67066	6.00339	2.71907	3.76964	2.8878	3.1852	3.0584	2.89845	2.78224	2.55416	3.26997	3.33286	2.2015	2.91739	2.99106	3.51725	2.86835	2.96598	2.52377	2.53537	4.20691	3.40326	3.31819	2.31188
ENST00000463780	2.85801	1.44165	2.28241	2.02111	1.11542	1.02146	1.15807	1.70884	1.43718	1.84061	1.2711	1.80961	1.54948	1.2464	2.48891	2.21543	2.74081	0.995935	1.25362	3.61388	6.035	5.04684	2.09077	2.16999	4.43945	5.62325	5.58491	2.14434	2.60565	1.4627	2.69839	0.973835	1.67256	1.58176	2.30615	1.50704	2.11565	1.15947	1.89436	1.56698	2.82256	3.03936	2.52755	2.011	1.4952	3.30735	0.967873	1.89546	0.602032
ENST00000463796	9.7016	9.61799	9.5102	9.38887	9.44225	9.21746	8.98638	8.93175	9.30816	9.0821	9.68541	9.49931	9.69488	8.83204	9.59022	10.1094	10.1019	9.20996	9.05527	10.1951	11.7651	11.2695	9.54121	9.4012	10.61	11.6687	11.8369	9.73302	9.65492	9.45837	9.50878	8.92668	9.18403	9.36857	9.18632	9.96036	10.0127	8.65833	10.054	9.50591	10.7868	10.2287	9.76606	9.56582	9.50333	11.476	9.80863	10.7188	9.42172
ENST00000464639	1.30846	-0.457063	-0.452306	1.98105	1.03454	0.137785	0.936491	2.50714	0.389378	0.78754	0.0603087	-0.687105	0.882003	-0.576151	0.180772	1.33695	1.31621	-1.12726	-0.350314	1.77752	3.19881	1.7064	1.25017	0.910548	1.22898	2.31165	3.55224	0.761376	1.18154	-0.21892	0.706917	-0.126756	0.0939842	-0.0576291	-0.156466	0.626938	-0.0751026	-0.412802	0.84533	-0.384031	1.8726	1.3038	0.511256	0.0254972	0.775063	1.48926	-0.756627	0.768955	-0.464623
ENST00000466665	3.1471	0.340213	0.347353	0.0225212	0.804028	-0.353206	1.96918	3.1948	0.541016	0.940289	0.597406	0.673025	1.40874	-0.422482	0.307354	-0.592749	0.893366	0.789745	-0.191818	-0.531453	0.377872	0.91234	0.323569	-0.351406	0.434545	1.44114	0.450379	-0.430893	0.473572	1.22386	0.372637	1.39023	-0.301818	-0.489289	0.00490199	-0.0285657	0.916424	-0.255947	-0.20133	1.25084	0.268128	0.040462	-0.102724	0.862425	-0.42354	-0.389039	1.1242	0.348879	-0.308947
ENST00000467883	-0.596327	-0.830169	0.776691	-0.489721	-0.816861	-0.877678	-0.124131	0.294208	0.0288784	0.422911	-0.927175	-0.42141	-1.10749	-0.941703	-0.850616	-0.503233	1.37494	-0.728765	0.0701884	0.277	0.804792	1.33224	-0.840502	-0.876026	-0.0761949	1.06439	2.60585	0.181863	-0.749172	-0.584526	-0.0570675	0.402746	-0.189809	0.670981	0.365634	-0.551742	0.46674	0.48478	-0.740202	1.44519	0.949255	0.420828	0.762117	0.181546	-0.942687	1.72278	0.823276	-0.451215	-0.0999918
ENST00000470516	3.53445	2.49665	2.6586	3.29356	2.812	3.94645	4.55535	5.19215	5.02424	2.65919	3.86377	4.51536	4.78146	4.20847	4.05339	3.41828	3.12339	3.68095	2.68921	3.68737	3.75326	2.63091	2.88287	3.10039	3.59819	3.36478	3.88633	3.55809	3.47687	3.12371	2.35431	3.60524	3.63062	3.11275	5.59353	4.78408	4.39119	2.39184	3.72514	3.26496	2.69369	3.87066	3.17645	4.16124	3.89911	2.185	2.75797	4.32977	3.09606
ENST00000471006	6.99786	6.2609	6.67556	7.25329	6.79318	6.45209	6.5757	5.85756	5.32512	5.81748	6.18037	5.99096	6.80763	5.88012	6.53998	7.02114	7.30228	6.70394	6.17097	7.68616	9.09864	8.81126	6.64948	6.91434	8.13953	8.23492	8.53391	6.88361	6.52912	6.59223	6.59627	5.90235	5.79169	6.18341	6.3599	5.93098	6.16818	5.36251	6.25122	6.80114	7.99332	6.65642	6.27817	6.41314	6.19903	8.00629	6.41589	7.23981	6.19534
ENST00000471086	-0.162697	-0.0457752	-0.769486	0.436747	1.53855	-0.821434	-0.177447	0.344644	0.0794544	0.47328	-0.196793	0.359714	-1.04894	-0.885254	0.402124	0.701714	0.984116	-0.0748976	-0.67507	0.130037	0.854961	0.445712	1.48021	-0.117789	0.91086	1.53658	1.71706	0.218401	-0.692618	-0.533629	-0.753878	-0.431059	0.55183	1.25326	1.00239	0.357835	-0.379968	-0.732802	0.099325	0.57268	-0.11661	0.464791	-0.588149	0.218085	0.23088	2.33274	0.231252	0.570096	-0.78095
ENST00000471237	3.94975	2.33996	1.56875	3.46621	3.40884	3.26976	3.70428	4.27756	3.45993	3.53768	2.82632	2.27789	3.84355	3.67985	3.65116	3.53743	4.3748	2.93067	2.0119	5.01662	4.57375	4.77441	2.49666	2.93136	5.75368	4.83992	5.57748	2.56893	3.84387	4.14825	2.70741	1.86199	2.46364	2.34978	2.28557	3.0211	2.73744	2.1966	2.69015	2.94342	2.58107	3.77149	3.81657	3.11186	2.69364	2.95417	2.63348	3.47309	2.78738
ENST00000473313	0.849448	-0.020329	1.29232	1.06665	1.31077	1.94877	1.76212	2.82934	2.87802	1.21025	0.416159	1.42434	1.94618	1.8003	2.26838	0.495621	0.577706	1.52504	0.729675	1.60923	0.64735	1.18228	0.955839	0.890012	0.704072	1.11909	0.719919	1.63658	1.92424	0.939398	0.00205401	0.321532	1.02029	0.661999	0.296225	2.10594	2.33636	0.0257449	1.14932	1.4255	1.43194	1.6046	1.671	1.78206	1.29038	0.441418	-0.322464	1.95358	0.556511
ENST00000473498	2.42969	1.12267	1.6678	2.07066	1.14775	1.32329	1.28109	1.28278	1.01186	1.4142	0.94544	1.21167	1.09482	1.42274	1.81122	1.27966	2.33657	0.418116	0.895671	3.27113	4.98217	4.08249	2.51203	1.32659	4.60708	4.61913	5.25262	1.89994	2.51373	0.437512	1.70197	2.08464	0.921649	1.07854	1.68126	0.467683	1.31621	0.799481	1.29644	2.4791	1.56125	1.26637	1.47533	1.89955	0.557188	2.23339	1.25662	1.64073	1.1095
ENST00000474870	5.3836	3.17862	4.45158	4.90447	3.96371	3.76867	3.49567	3.56357	2.57395	2.93542	3.15459	3.23888	3.7479	3.33943	3.39495	3.66576	4.03881	2.78648	2.69402	3.99956	8.97836	5.15261	3.85606	2.74706	4.68618	4.94343	5.8223	4.48321	3.12726	3.97032	5.23368	3.75698	3.10654	3.3831	3.42024	3.62673	4.08537	2.91257	3.56369	4.04639	5.44305	3.64977	3.94395	3.38517	3.66927	4.84343	3.60733	4.23991	3.63463
ENST00000474885	13.8773	13.7625	13.8335	14.5355	14.3007	13.1918	12.958	13.369	16.1913	16.925	13.3991	13.7037	14.1325	13.388	14.3007	14.1001	15.1809	15.4703	14.6923	15.9252	15.9021	16.7685	15.4214	14.5444	15.2059	14.4468	15.5994	15.0052	14.4107	13.0883	14.1237	13.5736	14.4576	14.8194	14.2568	14.5787	14.6782	13.5391	13.6792	13.9402	14.8919	14.1714	14.2517	13.9751	13.6701	14.4243	13.1692	13.9785	13.3419
ENST00000474898	2.17991	0.929215	2.71835	2.54534	2.94589	1.29356	1.95258	2.0162	2.55462	2.14803	2.59469	2.01037	2.52833	1.9152	2.41212	2.31074	2.64658	1.33287	2.81917	2.68857	6.28736	3.6813	2.11254	2.0418	3.99227	4.03825	5.73304	1.48076	3.37202	1.72243	1.71607	1.29059	1.58443	2.32716	2.21085	3.18778	3.27632	0.975493	1.84367	2.97783	2.60572	2.58349	2.01328	2.88111	1.91335	2.52721	2.19901	2.54434	0.921417
ENST00000476674	1.87645	1.46642	1.90699	2.11298	1.49361	1.59983	1.14043	1.35253	1.98443	2.43881	1.27449	1.05	2.16828	1.81405	1.65708	1.83116	2.13036	1.12063	0.36669	2.4475	3.07436	3.19643	1.87383	0.722153	3.18357	4.47036	4.64904	1.45186	1.63567	1.16643	2.11209	1.77757	1.23365	1.81663	1.26563	1.66504	2.49883	0.860378	0.941561	1.3037	2.64377	1.32499	1.52533	1.23134	1.8119	3.50012	2.07605	2.40461	0.24394
ENST00000476780	2.64042	1.45121	2.1292	2.81777	2.30807	1.8382	1.44607	1.71947	1.4482	1.85105	1.28149	1.67381	1.8201	1.50605	1.89363	2.13529	2.32859	1.8829	1.63528	3.05731	5.75747	4.31734	3.13862	2.43461	3.39109	3.9899	4.78945	2.26875	1.23563	0.889349	2.1635	0.986843	1.73777	2.91882	2.31225	1.93004	1.68089	1.1708	0.729966	1.576	3.29522	2.647	1.39955	1.24348	1.50424	3.20492	1.38758	2.45365	1.70467
ENST00000479524	7.10847	5.94789	6.55026	6.35379	6.17967	6.31716	5.83993	6.48907	6.65147	6.33354	5.56762	5.97654	6.4593	5.73759	6.92254	7.15657	7.52411	5.2967	5.62847	8.54585	10.6656	9.97682	7.71571	6.62819	9.5411	10.1407	10.5645	6.111	6.97007	6.17782	6.48201	6.06746	6.40811	6.3597	6.9111	6.26106	6.44131	5.66724	6.66177	6.00902	7.0486	6.64987	6.62761	5.91058	5.89986	7.73603	6.08555	6.67971	6.06714
ENST00000479623	1.15972	0.787835	1.12295	0.0381193	1.14167	0.698393	0.692756	0.822753	0.554322	0.95296	-0.390031	0.682121	1.14443	0.177072	0.319494	1.74053	1.09466	0.498407	0.514556	1.89972	2.77086	0.925055	0.768194	0.701469	2.05362	3.68908	3.62881	0.871138	1.28753	1.23201	0.384554	0.0444543	0.255615	1.19922	0.0205109	1.28499	0.0892858	-0.239787	-0.185345	0.918991	1.02034	1.42136	1.50627	0.870795	0.57928	1.73317	0.28002	0.644126	-0.292588
ENST00000479998	5.99215	6.98906	6.06415	6.45423	6.60435	7.30015	7.56424	7.68869	6.25358	5.79425	7.35011	8.11932	6.73788	7.63538	6.98117	6.37702	6.94811	6.85527	5.96213	7.25478	5.51888	5.98872	6.18521	7.1875	6.77347	5.5482	7.20034	6.30793	7.06005	6.47616	5.28096	6.81124	7.19401	6.14987	7.96414	6.95352	6.86247	6.38616	6.53678	5.91759	5.41037	7.03375	6.91431	6.99557	6.96587	6.24048	7.16577	7.16661	7.47478
ENST00000480248	6.25665	6.82212	5.79131	5.5281	6.88215	6.22453	6.82139	5.90088	5.62996	5.66266	5.99536	7.53799	7.55084	6.47345	6.04839	8.20312	6.83887	5.98056	6.363	7.02062	5.502	7.41521	7.26304	6.82435	6.50873	7.47662	7.3494	6.21922	6.89621	8.60087	5.6214	5.76926	7.18425	7.63208	8.42908	8.55628	7.71845	8.20098	7.0594	7.78891	5.40435	6.17043	7.78955	7.04404	7.14043	7.90063	7.00778	6.96627	6.30583
ENST00000482373	0.632967	-0.353858	0.301947	0.789697	1.35824	-0.404834	0.745754	0.752776	0.484986	0.882673	0.556551	-0.582465	1.77934	-0.472717	0.262204	-0.119362	0.332503	1.12625	0.93005	1.57158	1.24661	0.854835	0.717418	0.222036	1.31476	0.00111336	2.86384	2.24801	0.427341	1.84997	0.327068	1.34666	-0.776587	0.717166	1.29913	-0.0865493	0.866933	0.361256	0.442355	1.70448	0.973541	0.818862	0.592017	0.823767	0.528425	1.36096	1.08879	1.58206	-0.361433
ENST00000482877	7.97326	6.48495	4.05027	6.32275	4.97445	6.66808	6.90453	7.83839	6.35199	4.16112	5.51512	5.73357	6.77501	7.14049	6.51486	4.82675	6.30172	7.04452	5.10488	7.18059	4.00911	5.35746	5.06225	4.98421	6.56177	5.04828	6.52145	6.49165	5.42455	5.43638	4.33631	6.30186	5.67931	5.29826	5.67988	7.26696	7.24469	5.71372	6.40653	6.07992	4.87743	6.47754	5.76405	6.73215	7.15019	4.68416	5.93924	6.90424	5.16938
ENST00000482884	4.12165	2.57197	3.4561	2.18965	3.25389	3.11435	3.177	3.2504	3.71462	4.43039	2.38311	2.95551	4.46391	3.04889	3.73944	3.53339	2.81032	2.50755	2.17433	2.87498	4.24308	4.3798	3.48585	2.48107	4.19677	5.23057	5.3788	2.78717	3.41636	3.57922	2.61259	1.70149	2.99549	3.16774	3.48665	5.15364	4.77505	3.13876	2.90538	3.74148	3.33867	3.69872	4.15511	3.71683	3.18426	5.28282	3.21469	3.23119	3.2066
ENST00000483932	2.93313	1.30036	2.55827	1.7893	2.29001	1.78771	1.28493	2.84669	1.68607	2.07759	1.89296	1.66949	2.16822	1.67045	2.62134	2.56732	3.15703	1.27604	0.968387	3.79579	6.26273	5.47254	2.75303	2.4455	5.01625	5.77922	5.96371	2.01527	2.73756	2.04438	2.59395	1.79986	1.79958	1.56029	2.70462	2.09549	2.2863	0.900633	1.78895	1.40581	3.02123	2.22801	2.24433	2.01493	2.17325	3.50876	1.37575	2.4266	0.846017
ENST00000484260	6.33606	6.9123	5.93482	5.65118	6.96445	6.28677	6.86955	6.08856	5.89333	6.13918	6.10613	7.56394	7.58222	6.54155	6.12238	8.22299	6.84942	6.00314	6.47335	7.04453	5.72609	7.43234	7.3058	6.82451	6.48077	7.48361	7.43296	6.725	6.92202	8.59237	5.84794	5.94498	7.21	7.6725	8.4795	8.58371	7.72611	8.21045	7.09725	7.81734	5.679	6.13352	7.82266	7.09362	7.13439	7.90682	7.02812	6.99377	6.28285
ENST00000484771	5.46135	4.39373	3.99353	4.56982	5.5423	4.64075	5.2548	5.14165	6.57758	5.78018	5.46796	5.6718	5.05948	4.46864	4.39013	4.75072	4.11252	4.68085	4.52779	4.66948	3.18623	3.68677	5.08369	5.37623	4.27199	4.56075	4.97954	4.96335	4.43811	4.53754	3.44889	4.65967	5.3948	5.59429	5.28277	5.19966	5.59917	4.56867	4.6844	5.00261	4.51959	5.1566	4.37067	4.99935	4.49601	4.47422	4.05512	5.31615	4.67172
ENST00000485393	3.09255	4.0127	3.34324	2.97522	5.17919	4.27501	4.93806	3.35522	7.89267	5.97561	4.82353	6.2038	3.92175	4.63485	4.77847	4.24991	5.97949	3.01942	4.29244	5.67161	4.83796	5.19717	5.09869	5.45894	4.82218	5.07885	6.32375	3.38842	3.86032	2.53654	3.25792	5.6108	5.85771	5.66843	6.41723	7.85811	7.3276	4.59435	3.61161	3.83125	3.1472	5.30629	4.74001	5.18993	4.95693	4.84247	4.15437	5.05684	3.51482
ENST00000485831	8.18218	6.16638	7.76953	8.13073	7.59677	6.61573	8.01249	8.42246	7.70249	7.13574	7.90372	7.80963	9.34015	8.2844	9.12481	7.17765	7.70307	8.59537	8.16632	8.50203	8.78384	8.20755	8.42807	6.66721	7.54608	7.22548	9.17135	8.44088	7.66825	8.24287	7.81886	9.82544	7.1178	8.76172	8.94045	7.27983	7.43838	7.69038	7.15873	8.19631	8.30515	8.55414	8.15264	8.70313	7.13264	7.13844	7.91948	9.01904	6.91222
ENST00000486830	-0.543785	-0.164928	0.902915	0.181181	2.20928	0.384064	-0.328507	0.972361	5.84018	5.84675	0.304276	2.22797	0.385049	0.987346	-0.18877	-0.473934	0.480083	0.791542	1.43575	-0.689164	0.535202	1.07605	0.445094	0.386757	0.592552	0.215143	1.54553	0.268742	0.599662	0.0966858	0.495645	0.188006	-0.422435	0.183065	1.85279	9.30847	6.99343	2.90548	2.86688	3.45655	-0.217366	0.200506	1.25899	5.61428	0.279588	0.740264	0.0156231	0.969694	-0.173137
ENST00000488123	10.79	11.0793	10.3506	10.6875	11.066	9.9465	11.3388	11.0841	10.1104	9.87737	10.387	11.2049	11.9659	10.8897	10.4897	11.4553	10.9313	10.5878	10.2035	11.8325	12.6333	11.8172	10.9422	10.9054	11.3589	11.2852	11.485	10.5484	10.6359	10.8099	10.8954	9.09951	10.8014	10.8594	10.5017	11.0214	9.84096	10.2937	10.1096	11.2799	11.6671	10.3075	11.1862	11.0565	11.1043	11.687	10.5148	11.4031	10.7131
ENST00000488867	2.63148	2.63557	1.7558	1.91757	1.77101	2.40366	5.024	2.09431	2.61995	2.22605	2.30127	3.36355	3.39456	3.13783	3.72715	2.43936	2.9907	3.2296	2.18116	3.84884	1.7053	2.19782	2.48274	2.84886	2.4772	3.10645	4.23349	3.4775	1.89082	1.7929	1.06806	3.04727	2.31202	1.86028	3.4398	4.14074	4.34247	2.27136	1.58058	2.78978	2.09926	3.07439	2.56888	3.7837	4.12405	2.33501	2.95258	4.39378	1.73639
ENST00000489101	9.2179	9.16769	8.85893	8.9481	9.13681	8.77954	8.77678	8.15334	9.37577	10.082	8.68871	8.99237	9.37554	8.43742	9.3044	9.6092	9.44818	8.75942	8.91359	9.96069	11.283	10.7621	9.87505	9.67361	10.2532	10.8903	11.2467	9.0246	8.90932	9.24899	8.60691	8.8637	9.06041	9.97598	9.35732	9.77117	9.982	8.77543	9.11147	9.23821	9.7703	9.21854	9.59213	9.04688	9.25683	10.2343	9.07487	9.75186	8.36107
ENST00000489195	6.28994	5.86942	6.83302	5.08553	6.78579	6.52885	6.82392	7.53284	7.49264	6.64241	6.65877	6.26825	5.61171	7.90275	8.09162	5.43337	5.76363	6.62561	6.12031	5.31246	5.68145	4.60567	5.97112	5.82249	6.76394	6.20579	6.16558	6.26743	6.72697	6.35319	5.91577	7.18019	5.6451	6.09499	6.35495	5.7529	5.87662	6.02392	6.75923	5.77184	5.9418	6.06381	5.95595	6.59785	5.83785	5.46599	5.66326	5.77124	7.58693
ENST00000489202	3.84601	3.24591	3.83132	3.85381	4.29136	3.55101	3.7941	3.87612	3.54561	4.04518	3.27847	3.57616	3.44028	4.01551	4.43268	4.35606	4.50494	3.63603	3.57641	4.89373	6.5165	6.95068	4.84662	3.84099	5.35644	6.59414	6.93258	3.99919	4.11188	4.00657	4.38625	3.86652	3.66164	4.08866	4.13655	4.15213	4.28419	3.20152	3.72972	4.46184	4.40723	4.74335	4.5112	3.74797	3.61326	4.76215	3.86595	4.73993	3.55212
ENST00000490522	5.39124	3.95759	4.46841	4.13681	4.82512	4.52108	4.47139	4.7612	4.61298	5.27549	4.58559	3.91804	5.5277	4.27753	5.22665	5.61103	5.75124	4.56484	5.31439	5.98872	8.08206	8.51263	5.8233	5.16663	7.21311	8.33054	8.9145	4.56916	4.80321	4.47582	4.66553	5.20783	4.78445	5.10188	5.73141	5.89684	6.06207	4.10406	5.21411	5.10322	5.79346	5.60347	5.28908	5.37412	4.95305	6.8475	5.15894	6.21185	3.78992
ENST00000491051	3.11764	1.0133	2.19298	1.91199	3.37611	2.74696	2.9793	2.08942	3.80206	3.77628	2.29774	3.47068	2.25862	3.24993	3.07586	2.64704	2.68719	2.55705	2.98233	3.65514	2.3966	2.19289	3.24925	2.40378	2.47285	1.39832	3.3469	2.2524	2.93983	2.15252	2.54556	1.92243	3.01141	3.73936	3.15792	3.92849	4.40434	2.44142	2.96161	2.49934	2.09503	4.50098	2.91365	3.11634	2.603	2.67318	1.93513	2.02268	2.61686
ENST00000491213	6.62107	5.93498	5.93006	6.01219	6.29352	6.50932	6.02282	5.05795	6.28651	6.4842	5.57275	5.83087	6.5509	6.08729	6.75191	7.12484	6.49374	5.57642	6.01782	6.81038	8.60781	8.43768	7.02807	5.91701	7.68833	9.10874	9.34984	5.64997	6.47091	6.4578	6.05206	6.2194	5.87391	6.54638	6.16264	6.79793	7.09269	5.79467	6.11392	5.96235	6.71638	6.83741	6.86244	6.33193	5.99465	7.62503	6.34545	7.12	6.01735
ENST00000492060	5.47663	4.96569	4.94576	5.08814	5.49978	4.94549	4.40077	4.02591	6.44761	6.94983	5.05043	4.79919	5.40666	5.03981	5.78427	5.74392	5.78379	4.12104	4.74344	5.98475	8.56813	7.82658	6.28632	5.30456	6.75264	8.14	8.40143	4.56691	5.39235	4.44205	5.55202	5.10252	5.52522	5.81042	4.64336	6.06625	6.63391	4.7082	5.43834	4.72183	6.25359	5.42672	5.47715	5.52096	5.37048	6.95995	5.3116	5.74365	4.97898
ENST00000492114	1.25861	-0.322073	1.09436	-0.00409183	0.783232	-0.373023	0.847495	1.72606	2.68236	0.911221	1.80369	1.2485	0.955688	-0.440821	0.287215	0.55061	0.874289	1.3668	0.481195	0.092319	0.351638	0.883413	0.738271	-0.37126	0.408025	1.41682	0.423779	1.75073	0.451985	0.68885	0.351917	1.75788	-0.00329977	0.051275	1.3187	-0.0542987	0.891349	0.386028	1.55017	1.22911	1.45586	0.84325	-0.127174	1.871	1.10183	-0.408109	0.25163	1.03946	1.07044
ENST00000493956	6.33548	5.50732	6.17691	6.30565	6.20967	6.29804	5.74074	6.0155	6.39142	5.91143	5.32499	5.72667	6.69102	5.73141	6.46508	6.88597	6.61837	5.42564	5.306	6.88589	8.44144	8.49176	6.84593	5.57884	8.09523	9.06072	9.25804	5.92064	6.00385	6.679	5.9769	5.69393	5.88261	6.50546	6.36452	6.98746	7.32457	5.27663	6.29498	6.04801	6.62111	6.68542	6.90444	6.20217	6.26567	7.69939	6.28318	6.95505	5.89952
ENST00000494879	2.10155	2.8999	1.09229	1.43774	2.70876	3.12913	2.29895	3.03697	2.68066	2.29838	2.04999	2.87447	2.85508	2.44064	2.5063	3.47398	3.17605	2.06941	1.6497	3.164	5.307	4.56168	2.87611	2.14692	4.5138	5.55041	5.35078	1.33054	2.73002	2.21011	2.72375	1.44526	2.13225	2.19499	1.41698	3.7154	2.74627	1.56005	1.63619	2.95166	3.27201	2.68362	2.80006	2.96198	2.54873	3.98126	2.45895	3.38908	2.77902
ENST00000496399	7.80263	6.75497	5.60569	5.85317	6.25368	7.73799	7.13696	7.70007	5.89752	5.15482	5.75008	6.065	6.99185	7.51819	7.01741	7.55716	7.35027	6.04909	5.80215	7.78561	8.56688	8.57676	6.51841	6.35192	8.92812	9.1202	8.76461	5.597	7.59849	7.39915	6.07012	5.64411	6.29315	6.15021	6.12478	6.55332	6.74825	5.9434	6.58671	6.26327	6.42178	7.21069	7.32911	6.27109	6.25823	7.33486	6.6939	7.11646	6.72286
ENST00000497625	1.85868	-0.67792	0.87428	1.53096	0.893255	1.4463	1.02547	1.38354	1.1169	0.571342	0.927373	1.34687	-0.389579	0.634191	1.51118	0.561023	0.10269	-0.377618	0.706769	0.645759	0.955108	1.48516	0.842988	-0.0382337	0.0697724	0.572373	1.79451	0.61842	-0.593965	-0.441069	0.907579	-0.337938	0.174216	0.509596	-0.367486	1.41889	1.20574	0.10049	0.180929	-0.607973	-0.0370439	-0.323479	-0.4939	-0.15259	0.893987	-0.760967	-0.968776	-0.32991	-0.685185
ENST00000498999	4.81073	2.50673	2.91889	2.56753	2.53865	2.27097	2.52947	2.58737	3.24343	1.78301	1.22476	2.12232	2.58619	2.35788	1.35957	2.26412	2.29257	2.48927	2.10718	2.32772	4.61083	1.75479	2.79389	1.79587	2.65387	7.5096	4.18978	2.23106	1.17408	2.77712	2.66948	2.32097	2.02144	2.11027	2.74092	2.45214	1.62276	1.97953	1.56625	2.54206	3.47405	3.31359	3.46922	2.23067	2.24641	3.9575	2.44958	2.73813	1.65571
ENST00000499237	5.45298	4.52378	6.70611	5.22242	6.32409	5.03986	5.62273	5.91917	7.69859	6.99977	5.77622	5.58726	4.71109	5.3198	6.60318	4.59278	4.87803	5.64463	5.27191	4.36356	4.53053	4.89743	5.58073	4.73632	4.79361	4.6044	5.21956	6.52041	5.22801	4.59969	5.00014	6.34832	4.77314	5.35893	4.73094	5.38028	5.732	5.29571	5.91498	5.76593	5.02294	4.65931	4.5039	5.09218	4.95585	4.50324	5.59843	5.03223	6.28547
ENST00000499298	7.96633	8.27417	8.74096	9.66692	6.91028	6.89489	9.31694	6.45719	7.23559	6.6628	6.76134	8.40107	8.06684	6.34816	5.3812	7.53885	7.50964	7.78699	6.4652	8.34088	8.89853	7.63671	7.18098	7.43484	7.47415	8.31809	7.57517	8.96278	5.27264	8.55806	5.16631	5.59868	6.61662	5.20148	6.63867	6.60992	6.13068	6.23755	5.90819	8.32491	8.91913	7.58456	7.4984	7.48355	8.3295	7.82616	7.92867	8.52789	8.90838
ENST00000499388	4.67068	5.22947	4.9004	4.59927	4.57311	5.29195	5.45756	6.15292	4.53323	4.98857	4.60598	5.11414	4.5291	5.161	5.21293	4.2843	3.75978	4.48541	4.97772	3.65148	3.7731	3.47415	4.20332	4.07907	3.50893	3.53977	3.52917	4.73833	3.50651	4.00827	4.48079	4.68284	4.18235	4.40526	4.91306	4.83102	5.12918	4.05863	3.96992	3.92076	4.21263	4.56944	4.379	4.64976	4.59484	3.80263	4.28135	4.04871	4.74037
ENST00000499508	3.76317	3.17557	5.58604	5.85604	3.67813	2.78935	5.49115	2.33237	2.10019	3.34909	4.04338	3.40403	5.09247	2.75135	1.90185	2.65743	3.16873	4.46593	2.72344	3.70599	3.04282	3.31291	4.35749	1.86057	3.96454	3.55841	3.50143	5.01511	3.0791	3.63616	3.94208	3.4969	1.92496	4.63802	3.43953	2.65595	2.19539	2.74373	3.1004	3.49633	3.58633	2.14671	2.25521	3.12142	2.74927	4.08536	3.52701	3.60635	3.57108
ENST00000499525	-0.276081	0.232031	-0.427776	-0.11264	0.253464	-0.483321	0.262671	0.678209	0.410538	0.808049	0.0793222	1.47196	2.17318	0.0569355	0.199341	0.710628	-0.111725	-0.429154	0.876657	0.238398	0.248114	0.780223	0.215474	0.923221	1.24701	-0.0731217	1.26549	-0.559445	0.36456	-0.194593	-0.411027	-0.104753	-0.393065	1.28596	0.697739	1.87053	-0.0531846	-0.388362	-0.335214	0.342135	0.160299	0.755063	1.7036	0.0446549	0.473639	0.532115	0.17226	-0.132024	0.220762
ENST00000499635	8.4581	6.5475	7.62318	8.09773	6.94767	6.66109	7.33655	7.3755	7.49154	6.39997	6.51608	7.93438	6.94691	5.83079	5.95685	6.93805	7.2134	7.04047	5.95955	7.64177	9.72432	8.60668	7.58686	5.66786	7.78437	9.15491	10.2543	7.58605	6.83386	7.0278	7.01277	6.04832	6.01401	7.06183	6.52885	6.95906	6.7455	6.40672	7.64895	7.43308	8.34246	7.041	6.64791	6.65155	6.59679	8.44403	6.51203	7.81494	6.97829
ENST00000500103	0.195568	0.358728	0.365915	0.0467688	1.6305	-0.33401	-0.942934	0.835089	3.10711	2.84609	0.61472	1.97583	1.83093	0.895583	-0.304064	0.304004	1.87021	-0.964119	0.522585	-0.322319	0.401441	0.937946	-0.29283	-0.332186	3.94089	0.078722	0.474223	0.169565	-0.190284	-0.0329401	-0.259006	0.0531941	-0.292429	0.475695	0.0289079	4.03888	1.49416	0.425996	0.973916	3.50226	-0.33135	0.889712	1.51921	3.19567	-0.405302	-0.370329	-0.0781242	-0.00899375	0.347324
ENST00000500259	3.79156	3.85214	4.88778	4.71296	3.0349	3.0748	3.00752	3.19183	2.11701	3.36227	2.9643	2.62977	3.23307	2.66412	2.13953	3.15993	3.22463	4.00624	3.12951	3.60873	5.96973	3.32605	3.4495	2.27721	4.16025	3.69555	3.16938	2.74457	3.08805	3.43025	3.64576	2.50383	2.69269	3.07071	2.95676	2.66698	3.4595	1.32979	4.04074	2.66648	4.4551	3.0341	2.91298	2.64762	3.52845	4.47615	3.77991	3.44204	3.51964
ENST00000500605	10.5724	10.9017	10.603	10.6277	10.3656	11.1518	10.2254	10.2677	11.257	11.8132	10.7805	10.8228	10.5824	10.6889	10.9766	10.7119	10.7783	11.2006	11.6787	10.3597	11.418	11.3786	10.7409	10.9857	11.2302	11.7595	11.102	10.2197	10.9897	10.8653	11.2804	11.1821	10.6917	10.5618	10.4845	10.9384	11.1807	10.8167	11.0445	10.3002	10.98	11.3375	10.8077	11.0959	10.8483	10.5637	10.6873	10.7617	11.0699
ENST00000500895	5.65724	4.63845	4.87772	5.46928	5.20494	5.57265	5.33777	5.03132	5.50066	3.92596	5.08814	5.62992	4.91399	4.33221	4.87808	5.42	6.10798	4.93587	4.55565	5.27528	7.14599	5.83554	6.15834	4.99722	6.34737	5.38903	7.61196	4.87636	4.56623	4.83971	5.92229	5.55703	6.69068	5.98016	4.30893	5.10004	4.94694	4.93247	5.3958	5.66879	6.70869	6.17166	5.67361	5.49975	4.82423	7.56503	5.55193	5.7542	5.26133
ENST00000501016	3.48059	3.17436	4.59172	4.24254	4.26363	4.00027	4.32787	4.78117	2.25618	2.61221	3.37625	3.72568	3.22119	3.28424	3.49479	3.65679	2.70181	3.89867	2.82074	3.35799	3.93635	2.58395	2.44096	3.07203	3.8289	3.9836	2.17261	3.38105	3.05235	4.17864	2.65655	3.27861	2.35568	3.20326	3.04259	2.97277	2.95881	3.57808	2.94578	3.64374	3.43668	3.94896	3.27992	3.32494	3.21987	3.52438	2.41687	2.67464	3.85133
ENST00000501074	0.356718	0.760641	0.769225	1.35147	-0.689694	0.668811	0.762074	1.2677	0.0713634	0.46346	0.573927	0.346947	-0.0584098	-0.77852	-0.0747434	0.670163	0.0312031	0.500623	-0.623655	0.0300009	0.843465	0.436013	0.740595	-0.733018	-0.0331937	-0.405707	-0.0176448	0.531301	0.576402	1.20103	0.462142	0.431007	-0.265642	0.669751	1.31707	-0.504125	0.493069	0.0182666	-0.630415	0.0594476	-0.111092	1.01332	-0.559147	-0.217394	0.222336	1.50651	0.457339	-0.374138	0.747002
ENST00000501495	9.66953	10.9001	10.2174	10.1482	9.91085	9.14048	10.7773	9.65422	10.4184	10.6041	9.42732	11.6823	10.383	9.55693	9.90651	9.75005	9.49371	9.47591	9.67514	10.07	10.6316	10.0625	10.1727	9.62443	9.97288	11.2298	10.4458	10.9031	9.52325	9.83736	9.76594	9.30723	9.61042	10.2181	9.92148	10.4012	9.73216	9.7805	9.93346	10.2431	10.104	9.14171	9.747	9.832	10.5812	9.94469	10.8536	11.0631	10.1216
ENST00000501580	1.32277	-0.239772	0.284829	0.871373	-0.218807	0.185935	0.186282	0.115637	-0.148815	0.243915	-1.11382	-1.23066	0.0905748	-1.12792	-0.271809	0.904833	-0.580343	-0.223448	-0.0823195	0.331719	1.96559	1.15024	-0.255989	-1.06432	-0.253541	0.283257	2.49735	0.904835	-0.937765	-0.760193	0.314934	0.244774	-0.235195	0.2934	-0.687214	0.158044	-0.60696	-0.980747	0.453132	0.408232	1.72415	-0.643568	0.0478681	0.0520991	-1.12887	0.763546	-0.669754	-0.159595	-1.02689
ENST00000501800	4.60782	4.66192	4.7319	4.44	4.20056	4.90341	4.86851	5.00911	4.00595	4.63335	5.2752	4.89811	4.48514	4.88849	5.41448	4.1575	3.56806	4.50622	4.44871	3.73003	2.95332	3.45741	3.747	4.31953	4.52307	3.03219	3.51465	4.04241	4.92458	4.33747	4.64769	4.07196	4.639	4.44605	5.00251	4.32307	4.37475	4.21408	4.37948	3.75465	3.92004	4.39788	4.23565	4.46739	4.48341	3.84662	4.91098	4.258	5.16679
mir-1248	4.46585	2.37209	3.9076	4.51965	1.59713	3.30567	2.91332	2.78561	1.61232	2.00911	2.61168	2.51002	1.6674	2.48255	2.17452	3.57113	2.23998	2.44051	2.86658	3.92433	2.21955	1.9809	1.81034	2.12105	1.52316	2.52117	2.83606	3.72354	2.39746	3.83731	2.98025	1.15013	1.35367	0.994737	2.41595	2.04564	1.81296	2.12612	1.73836	3.18691	3.65429	2.17837	1.53342	1.36996	1.38147	1.4346	1.114	0.911361	2.02605
mir-1291	8.77028	5.94404	9.43537	10.1398	5.77437	5.35581	5.22648	6.04585	5.90332	7.01949	5.98843	6.09553	5.18232	4.87743	5.00688	5.06488	9.20982	9.88647	5.0417	8.75074	9.49299	7.55409	6.52173	5.55755	7.8848	5.70151	5.90918	10.107	8.02618	5.46427	9.57545	6.2335	5.6554	6.19275	6.97644	5.13442	5.12326	6.26927	6.55405	6.213	9.4866	5.92822	5.20228	5.40576	5.48752	6.79847	6.242	5.64397	5.91382
mir-182	1.61961	-0.600164	0.10767	1.59	1.64543	0.481958	0.868962	0.523958	2.00283	1.60178	0.389371	1.99093	0.603921	1.88735	2.11891	0.814629	-0.246831	1.01025	0.262863	0.560965	0.0927433	1.57389	2.44196	-0.648821	0.149313	-0.229328	0.165118	0.348152	0.732634	0.470027	-0.578897	2.88693	0.477141	2.247	0.565953	0.513094	1.6971	0.652807	0.248606	1.35235	-0.648019	1.63033	1.86469	1.3294	-0.719257	-0.0275859	1.82531	0.441914	-0.607633
mir-3535	7.07458	5.44291	9.1329	9.06169	8.09811	4.31315	7.33849	4.88226	6.10602	8.10844	3.97612	6.0789	5.04303	3.96177	3.74795	5.38571	6.13197	5.56197	4.53415	6.07929	9.81783	6.559	5.88669	4.99057	5.66073	4.94775	5.48745	8.49212	4.5722	6.17915	7.98404	4.36973	4.4781	5.42934	4.18804	7.03279	7.49286	4.37316	5.00383	8.11431	9.69027	4.38645	4.74408	4.79548	7.46682	7.57263	5.8939	6.34454	4.64513
mir-3607	5.52449	4.84588	5.94978	5.22651	5.88907	6.24046	6.57036	7.79648	4.97758	4.96801	6.6216	5.25251	5.84041	5.60232	6.50232	5.82236	5.21007	6.21504	6.53048	5.18289	4.55403	4.44902	4.71139	5.32732	5.50349	4.48375	4.84767	5.78262	5.67555	5.63376	5.83131	5.57525	5.38343	4.96616	4.61776	5.5962	5.32893	4.80314	5.23495	5.33434	5.56976	5.95178	5.12355	6.00514	5.48526	4.47518	5.32582	5.19769	5.88227
mir-3651	0.528435	0.858389	2.12773	0.142876	1.46161	-0.237171	1.30011	2.70914	0.651024	1.05037	0.678616	1.16706	1.94763	0.652406	-0.207634	1.35366	2.15389	2.70534	0.595599	2.38154	2.03493	1.97198	1.40918	-0.235373	2.93374	3.13025	0.560369	0.936375	0.566172	2.38007	-0.163062	0.942227	0.02016	0.163737	0.124853	0.0906718	1.55078	0.499768	1.63694	-0.11	1.86971	0.961367	0.015182	0.638042	1.84461	1.78599	1.85123	0.710738	1.41647
mir-3653	8.30379	8.55926	7.87314	7.83287	7.67741	9.0264	8.248	8.79995	7.77188	8.15564	8.56386	8.14257	7.80111	8.20935	8.99922	8.07526	7.55298	7.84156	8.61082	7.96957	9.19079	8.0575	7.48003	8.25937	8.01922	9.24778	8.01265	8.34806	7.73629	7.94878	8.51594	8.21124	8.1807	7.60517	7.60177	7.80221	7.65476	7.3575	7.94556	7.75311	8.22976	8.28907	7.57292	8.04414	8.20285	7.61808	7.72602	7.78708	8.63284
mir-6240	2.93191	2.42618	1.74817	3.39715	3.17833	2.33666	3.01423	2.44157	4.00109	4.02199	2.64349	3.331	3.78684	3.19638	2.91069	3.29107	3.4018	2.73093	2.7901	4.33206	5.08007	3.97671	4.28141	3.73342	4.75217	5.94193	6.23193	2.59886	3.24293	3.47839	2.99959	4.23904	2.90346	3.28516	3.93183	3.41888	3.34498	3.24274	3.92543	3.30566	3.58545	2.86602	3.83478	3.24096	2.71709	4.55517	3.22434	4.58794	2.70756
mir-6516	0.280742	0.596486	1.21497	1.59328	-0.528617	1.31577	1.01558	0.55998	0.294228	0.688887	0.738565	0.503993	0.389616	1.17321	0.557795	0.399223	-0.202543	0.808372	-0.440962	-0.0544439	0.13297	0.661261	0.576883	1.10432	0.188988	-0.18596	0.204639	-0.0482876	0.267212	1.42524	-0.521798	-0.217365	-0.0809036	-0.130109	2.32811	0.543271	0.699074	1.02421	0.771893	-0.473	0.0655676	1.22567	-0.358673	-0.0485498	1.17105	0.446278	0.805324	0.704417	1.40794
mir-7641-1	0.446858	1.35812	-0.298217	0.0170074	0.79805	0.260619	0.773659	0.801807	0.533895	0.931763	-0.406952	1.53708	1.71526	0.161431	0.303353	1.89786	0.887531	0.594923	0.497763	1.28277	0.371326	1.84995	0.319456	1.80164	0.427799	1.82877	1.37822	0.149475	0.468486	2.11486	0.810879	0.841787	0.520192	1.18558	1.71947	1.64695	2.17268	2.60032	0.948273	2.3519	-0.351629	0.860737	2.20246	0.551875	1.49279	1.97757	1.50079	1.36261	-0.31062
[truncated: 68 more columns]
