# Supplementary material for: Small Non-Coding RNAs and Their Role in Locoregional Metastasis and Outcomes in Early-Stage Breast Cancer Patients
Source: Int J Mol Sci. 2024 Apr 3;25(7):3982. doi: 10.3390/ijms25073982 (PMC11011815; doi:10.3390/ijms25073982)
Supplement: Supplementary file 1 [file ijms-25-03982-s001.zip › Table S2.xlsx]

## Sheet: Spearman's rho
		T.001	N.067	T.002	N.102	T.006	N.061	T.009	N.010	T.011	N.012	T.013	N.014	T.015	N.016	T.017	N.018	T.019	N.020	T.021	N.022	T.023	N.024	T.025	N.026	T.027	N.028	T.029	N.030	T.031	N.032	T.033	N.034	T.035	N.036	T.037	N.038	T.039	N.040	T.041	N.042	T.043	N.003	T.046	N.047	T.048	N.049	T.050	N.051
T.001	Correlation Coefficient	--
	Sig. (2-tailed)
	N	536
N.067	Correlation Coefficient	.968**	--
	Sig. (2-tailed)	0
	N	536	536
T.002	Correlation Coefficient	.955**	.931**	--
	Sig. (2-tailed)	1.52706e-283	6.79483e-236
	N	536	536	536
N.102	Correlation Coefficient	.943**	.931**	.959**	--
	Sig. (2-tailed)	5.7065e-257	3.02046e-235	2.84691e-295
	N	536	536	536	536
T.006	Correlation Coefficient	.962**	.966**	.945**	.924**	--
	Sig. (2-tailed)	3.07341e-304	0	3.7101e-261	3.50448e-225
	N	536	536	536	536	536
N.061	Correlation Coefficient	.968**	.983**	.947**	.943**	.969**	--
	Sig. (2-tailed)	0	0	7.91997e-266	7.86572e-257	0
	N	536	536	536	536	536	536
T.009	Correlation Coefficient	.955**	.975**	.915**	.892**	.974**	.963**	--
	Sig. (2-tailed)	2.89916e-285	0	8.12231e-213	2.3879e-186	0	2.58964e-306
	N	536	536	536	536	536	536	536
N.010	Correlation Coefficient	.940**	.937**	.971**	.975**	.933**	.954**	.904**	--
	Sig. (2-tailed)	6.7955e-251	3.46846e-245	0	0	6.1986e-240	7.54594e-282	6.52096e-199
	N	536	536	536	536	536	536	536	536
T.011	Correlation Coefficient	.963**	.950**	.960**	.952**	.959**	.964**	.932**	.957**	--
	Sig. (2-tailed)	1.8467e-306	2.53674e-272	9.24517e-298	1.10692e-277	8.61044e-296	0	1.27083e-237	4.14445e-290
	N	536	536	536	536	536	536	536	536	536
N.012	Correlation Coefficient	.941**	.932**	.968**	.981**	.923**	.945**	.893**	.983**	.953**	--
	Sig. (2-tailed)	6.5295e-253	1.00851e-236	0	0	1.03174e-223	1.10049e-261	7.64419e-187	0	1.8687e-279
	N	536	536	536	536	536	536	536	536	536	536
T.013	Correlation Coefficient	.949**	.910**	.972**	.972**	.915**	.928**	.882**	.962**	.948**	.976**	--
	Sig. (2-tailed)	1.49296e-269	2.05714e-206	0	0	1.39519e-212	1.06935e-230	4.71285e-177	1.16283e-304	5.73935e-268	0
	N	536	536	536	536	536	536	536	536	536	536	536
N.014	Correlation Coefficient	.940**	.949**	.942**	.951**	.941**	.961**	.922**	.974**	.960**	.962**	.934**	--
	Sig. (2-tailed)	8.00115e-251	2.35195e-269	3.81416e-256	8.01362e-275	5.78231e-254	3.414e-299	9.54667e-222	0	1.93055e-297	5.58155e-303	1.74012e-241
	N	536	536	536	536	536	536	536	536	536	536	536	536
T.015	Correlation Coefficient	.959**	.936**	.962**	.957**	.932**	.949**	.911**	.964**	.973**	.961**	.964**	.966**	--
	Sig. (2-tailed)	3.29761e-295	7.31152e-245	5.49842e-303	1.32468e-289	2.45635e-238	2.17046e-269	2.18393e-207	0	0	3.22323e-299	0	0
	N	536	536	536	536	536	536	536	536	536	536	536	536	536
N.016	Correlation Coefficient	.934**	.898**	.957**	.953**	.911**	.908**	.878**	.952**	.926**	.951**	.967**	.922**	.949**	--
	Sig. (2-tailed)	1.83225e-240	3.66193e-192	2.31591e-289	3.43652e-279	2.28131e-207	2.22268e-203	2.62508e-173	3.09883e-277	1.59186e-227	3.93289e-274	0	1.0588e-222	1.19479e-269
	N	536	536	536	536	536	536	536	536	536	536	536	536	536	536
T.017	Correlation Coefficient	.941**	.910**	.959**	.963**	.915**	.924**	.885**	.957**	.937**	.961**	.971**	.928**	.952**	.977**	--
	Sig. (2-tailed)	2.15045e-253	1.00903e-206	1.42149e-293	4.12054e-306	7.33665e-213	2.68023e-225	8.97878e-180	9.73916e-290	2.87751e-245	3.22093e-301	0	4.59798e-231	3.01135e-276	0
	N	536	536	536	536	536	536	536	536	536	536	536	536	536	536	536
N.018	Correlation Coefficient	.936**	.929**	.960**	.977**	.922**	.943**	.891**	.985**	.954**	.985**	.964**	.975**	.965**	.946**	.952**	--
	Sig. (2-tailed)	4.49487e-244	1.65753e-232	5.04874e-297	0	4.41554e-222	2.96339e-258	2.11356e-185	0	1.00897e-282	0	0	0	0	2.38891e-264	7.63684e-276
	N	536	536	536	536	536	536	536	536	536	536	536	536	536	536	536	536
T.019	Correlation Coefficient	.939**	.901**	.955**	.951**	.915**	.924**	.875**	.942**	.954**	.945**	.957**	.908**	.947**	.940**	.948**	.935**	--
	Sig. (2-tailed)	1.0867e-249	6.11506e-196	5.88782e-283	3.41037e-274	2.21471e-212	8.02212e-226	4.07725e-170	2.20572e-255	7.39371e-282	3.90285e-261	2.62243e-290	2.03353e-203	1.10709e-265	1.14188e-250	3.5428e-268	3.09195e-243
	N	536	536	536	536	536	536	536	536	536	536	536	536	536	536	536	536	536
N.020	Correlation Coefficient	.936**	.914**	.956**	.975**	.915**	.927**	.879**	.965**	.949**	.973**	.969**	.934**	.951**	.954**	.962**	.965**	.964**	--
	Sig. (2-tailed)	6.03008e-244	3.48007e-211	4.99318e-287	0	1.29156e-212	3.26381e-230	2.5298e-174	0	1.22997e-270	0	0	3.92355e-240	3.23408e-275	2.75985e-282	4.48766e-304	0	4.65804e-308
	N	536	536	536	536	536	536	536	536	536	536	536	536	536	536	536	536	536	536
T.021	Correlation Coefficient	.937**	.903**	.958**	.939**	.928**	.932**	.887**	.939**	.951**	.936**	.947**	.907**	.937**	.926**	.933**	.925**	.976**	.946**	--
	Sig. (2-tailed)	7.74819e-246	1.79563e-198	5.70444e-292	4.07954e-249	6.7415e-231	8.58805e-237	2.61689e-181	1.39951e-249	1.70777e-273	4.60478e-244	1.46983e-264	2.32812e-202	1.98925e-246	8.4066e-229	6.04618e-239	3.32196e-227	0	7.84255e-264
	N	536	536	536	536	536	536	536	536	536	536	536	536	536	536	536	536	536	536	536
N.022	Correlation Coefficient	.940**	.930**	.957**	.978**	.927**	.944**	.897**	.972**	.959**	.974**	.961**	.952**	.956**	.944**	.955**	.972**	.953**	.972**	.945**	--
	Sig. (2-tailed)	3.25267e-251	9.54121e-234	3.85266e-288	0	1.52711e-229	5.39477e-260	2.43697e-191	0	3.11809e-295	0	1.34985e-301	5.66363e-277	2.37859e-285	9.08301e-260	9.06212e-285	0	3.95327e-279	0	5.5559e-261
	N	536	536	536	536	536	536	536	536	536	536	536	536	536	536	536	536	536	536	536	536
T.023	Correlation Coefficient	.945**	.918**	.975**	.968**	.943**	.935**	.905**	.964**	.954**	.967**	.974**	.938**	.952**	.960**	.962**	.963**	.954**	.967**	.957**	.963**	--
	Sig. (2-tailed)	6.28065e-262	3.40262e-216	0	0	9.41672e-258	6.21011e-243	1.81162e-200	0	6.03894e-281	0	0	6.01136e-248	3.39663e-277	1.16836e-298	3.5482e-302	9.96438e-306	1.28904e-281	0	9.87445e-290	1.34673e-307
	N	536	536	536	536	536	536	536	536	536	536	536	536	536	536	536	536	536	536	536	536	536
N.024	Correlation Coefficient	.938**	.923**	.968**	.978**	.917**	.943**	.884**	.981**	.958**	.987**	.973**	.954**	.961**	.947**	.958**	.982**	.956**	.977**	.947**	.978**	.970**	--
	Sig. (2-tailed)	5.57861e-247	4.03785e-224	0	0	9.11313e-216	2.10825e-256	2.10568e-178	0	4.49649e-292	0	0	1.14995e-282	3.1907e-300	3.5142e-266	6.97105e-293	0	1.64392e-287	0	9.68699e-266	0	0
	N	536	536	536	536	536	536	536	536	536	536	536	536	536	536	536	536	536	536	536	536	536	536
T.025	Correlation Coefficient	.937**	.924**	.969**	.947**	.948**	.940**	.915**	.961**	.962**	.953**	.948**	.946**	.951**	.937**	.936**	.958**	.947**	.950**	.949**	.951**	.972**	.962**	--
	Sig. (2-tailed)	1.07085e-246	8.63549e-225	0	5.5951e-265	2.12324e-268	7.05458e-251	6.67506e-213	1.40227e-301	6.11794e-304	2.74117e-280	8.78895e-268	1.52363e-263	4.04326e-274	2.89491e-245	1.01322e-244	4.93221e-291	7.88365e-266	1.3458e-272	2.13131e-269	3.81959e-275	0	5.68722e-303
	N	536	536	536	536	536	536	536	536	536	536	536	536	536	536	536	536	536	536	536	536	536	536	536
N.026	Correlation Coefficient	.934**	.916**	.956**	.980**	.908**	.934**	.873**	.973**	.954**	.979**	.971**	.948**	.957**	.947**	.960**	.976**	.960**	.980**	.946**	.979**	.963**	.984**	.949**	--
	Sig. (2-tailed)	1.28819e-241	4.42473e-214	3.2577e-286	0	2.37841e-204	1.60588e-241	1.4482e-168	0	1.29343e-280	0	0	7.78371e-267	6.51959e-290	4.80753e-266	1.78789e-298	0	2.70605e-298	0	5.91401e-263	0	2.25823e-305	0	1.03414e-269
	N	536	536	536	536	536	536	536	536	536	536	536	536	536	536	536	536	536	536	536	536	536	536	536	536
T.027	Correlation Coefficient	.946**	.916**	.976**	.957**	.929**	.935**	.894**	.962**	.957**	.956**	.965**	.930**	.958**	.955**	.956**	.952**	.956**	.953**	.956**	.957**	.973**	.966**	.967**	.957**	--
	Sig. (2-tailed)	4.76935e-264	6.87055e-214	0	7.85041e-290	5.93008e-233	2.49366e-242	6.52448e-188	3.30308e-303	5.20748e-288	2.52005e-287	0	4.59451e-234	5.14404e-292	8.81413e-285	4.0377e-286	1.41147e-277	8.39281e-288	8.67858e-279	1.40613e-287	4.25127e-288	0	0	0	4.11532e-289
	N	536	536	536	536	536	536	536	536	536	536	536	536	536	536	536	536	536	536	536	536	536	536	536	536	536
N.028	Correlation Coefficient	.945**	.944**	.964**	.967**	.940**	.962**	.911**	.983**	.970**	.971**	.952**	.977**	.967**	.935**	.942**	.981**	.943**	.957**	.944**	.971**	.959**	.974**	.963**	.970**	.962**	--
	Sig. (2-tailed)	4.26838e-261	1.06566e-259	6.36478e-308	0	9.7855e-252	7.99044e-303	1.34241e-207	0	0	0	6.00676e-276	0	0	1.02704e-242	4.35568e-255	0	1.47952e-256	2.90059e-288	1.02753e-258	0	9.19899e-295	0	1.25171e-307	0	3.0173e-304
	N	536	536	536	536	536	536	536	536	536	536	536	536	536	536	536	536	536	536	536	536	536	536	536	536	536	536
T.029	Correlation Coefficient	.947**	.913**	.964**	.974**	.911**	.926**	.879**	.965**	.951**	.974**	.981**	.937**	.966**	.964**	.967**	.967**	.956**	.971**	.940**	.967**	.964**	.973**	.941**	.974**	.964**	.958**	--
	Sig. (2-tailed)	5.8622e-266	1.06291e-209	4.47368e-308	0	1.7113e-207	1.30364e-227	1.3607e-173	0	3.13456e-274	0	0	1.11886e-245	0	0	0	0	2.25366e-286	0	5.97039e-252	0	0	0	3.40185e-254	0	0	6.32563e-292
	N	536	536	536	536	536	536	536	536	536	536	536	536	536	536	536	536	536	536	536	536	536	536	536	536	536	536	536
N.030	Correlation Coefficient	.943**	.939**	.960**	.973**	.925**	.955**	.899**	.982**	.962**	.978**	.958**	.970**	.963**	.934**	.946**	.982**	.942**	.960**	.936**	.972**	.959**	.982**	.957**	.976**	.963**	.985**	.964**	--
	Sig. (2-tailed)	6.09615e-257	1.99516e-249	2.23239e-297	0	1.34596e-226	1.17993e-283	4.03206e-193	0	2.48235e-302	0	9.49229e-291	0	6.0419e-305	7.5484e-241	1.74322e-263	0	2.07822e-255	1.11252e-298	4.13016e-245	0	4.99128e-294	0	1.65284e-289	0	1.66986e-305	0	0
	N	536	536	536	536	536	536	536	536	536	536	536	536	536	536	536	536	536	536	536	536	536	536	536	536	536	536	536	536
T.031	Correlation Coefficient	.938**	.898**	.958**	.968**	.900**	.919**	.861**	.954**	.947**	.965**	.979**	.919**	.958**	.956**	.965**	.954**	.967**	.970**	.947**	.959**	.960**	.968**	.934**	.970**	.960**	.947**	.979**	.956**	--
	Sig. (2-tailed)	5.91056e-248	2.85942e-192	7.8295e-291	0	1.28965e-194	9.12083e-218	6.86503e-159	7.50222e-281	2.2972e-265	0	0	1.96196e-218	1.36094e-290	6.88023e-287	0	3.52741e-282	0	0	3.85409e-265	8.30594e-294	2.54597e-297	0	4.62104e-240	0	8.31643e-298	3.65267e-265	0	6.57458e-287
	N	536	536	536	536	536	536	536	536	536	536	536	536	536	536	536	536	536	536	536	536	536	536	536	536	536	536	536	536	536
N.032	Correlation Coefficient	.958**	.958**	.963**	.966**	.949**	.968**	.930**	.968**	.969**	.966**	.952**	.956**	.958**	.933**	.947**	.962**	.946**	.957**	.945**	.967**	.958**	.968**	.955**	.961**	.960**	.972**	.953**	.973**	.952**	--
	Sig. (2-tailed)	5.54667e-291	4.19671e-292	1.46719e-305	0	2.84237e-269	0	7.74537e-235	0	0	0	1.44064e-277	2.07686e-286	4.95362e-291	1.5502e-239	1.08156e-265	7.45284e-302	1.31967e-263	6.69581e-288	1.02082e-260	0	2.64636e-291	0	2.89387e-285	2.87554e-301	1.15221e-298	0	2.9563e-280	0	2.81626e-277
	N	536	536	536	536	536	536	536	536	536	536	536	536	536	536	536	536	536	536	536	536	536	536	536	536	536	536	536	536	536	536
T.033	Correlation Coefficient	.948**	.912**	.972**	.958**	.921**	.938**	.887**	.966**	.959**	.967**	.973**	.942**	.961**	.941**	.948**	.967**	.953**	.953**	.952**	.957**	.968**	.973**	.964**	.960**	.974**	.965**	.962**	.971**	.962**	.959**	--
	Sig. (2-tailed)	3.92309e-267	1.2227e-208	0	2.99996e-291	1.42262e-220	2.51499e-247	4.5979e-181	0	2.69087e-294	0	0	3.87889e-256	1.08299e-301	6.29664e-254	1.864e-267	0	1.39438e-279	4.61332e-280	8.63815e-278	6.34192e-289	0	0	0	1.84772e-297	0	0	6.28552e-304	0	1.35557e-304	1.01027e-293
	N	536	536	536	536	536	536	536	536	536	536	536	536	536	536	536	536	536	536	536	536	536	536	536	536	536	536	536	536	536	536	536
N.034	Correlation Coefficient	.940**	.929**	.957**	.980**	.919**	.942**	.891**	.981**	.953**	.985**	.967**	.965**	.963**	.947**	.956**	.989**	.944**	.971**	.930**	.975**	.963**	.982**	.952**	.978**	.953**	.974**	.970**	.980**	.961**	.964**	.964**	--
	Sig. (2-tailed)	2.10408e-252	3.83996e-233	3.16889e-290	0	1.25729e-217	3.04633e-255	1.50584e-185	0	5.79904e-280	0	0	0	2.56962e-305	2.13795e-266	1.79868e-287	0	2.08416e-258	0	1.66412e-233	0	5.29466e-305	0	1.05306e-276	0	1.83339e-279	0	0	0	3.92097e-301	2.43521e-308	5.90117e-308
	N	536	536	536	536	536	536	536	536	536	536	536	536	536	536	536	536	536	536	536	536	536	536	536	536	536	536	536	536	536	536	536	536
T.035	Correlation Coefficient	.967**	.957**	.953**	.951**	.939**	.958**	.932**	.940**	.956**	.946**	.947**	.918**	.945**	.920**	.938**	.934**	.945**	.947**	.939**	.950**	.943**	.948**	.935**	.943**	.949**	.944**	.946**	.951**	.945**	.970**	.950**	.942**	--
	Sig. (2-tailed)	0	5.08695e-288	3.2726e-279	1.28033e-273	2.57595e-250	3.75438e-293	3.49704e-238	7.26746e-251	1.07484e-286	1.86908e-262	1.27764e-264	4.85239e-216	1.84776e-260	5.29937e-220	3.99834e-248	4.04731e-241	1.22101e-260	7.28819e-266	1.20429e-249	2.40805e-271	2.94754e-258	8.60247e-268	1.6124e-242	1.36296e-257	3.73534e-270	4.5089e-259	3.93064e-264	3.6347e-275	1.50244e-260	0	2.29444e-272	1.64041e-255
	N	536	536	536	536	536	536	536	536	536	536	536	536	536	536	536	536	536	536	536	536	536	536	536	536	536	536	536	536	536	536	536	536	536
N.036	Correlation Coefficient	.940**	.926**	.960**	.982**	.918**	.942**	.886**	.978**	.953**	.984**	.974**	.959**	.963**	.951**	.961**	.985**	.950**	.975**	.936**	.976**	.967**	.982**	.948**	.982**	.955**	.973**	.973**	.977**	.969**	.963**	.963**	.988**	.947**	--
	Sig. (2-tailed)	4.92492e-251	8.4456e-229	3.35059e-298	0	1.41841e-216	3.66891e-255	1.18359e-180	0	4.09396e-278	0	0	4.27964e-294	3.90839e-305	1.8786e-274	4.37516e-301	0	6.3295e-273	0	5.64864e-245	0	0	0	5.41908e-268	0	1.86199e-283	0	0	0	0	1.87301e-307	3.62841e-307	0	4.39959e-266
	N	536	536	536	536	536	536	536	536	536	536	536	536	536	536	536	536	536	536	536	536	536	536	536	536	536	536	536	536	536	536	536	536	536	536
T.037	Correlation Coefficient	.964**	.945**	.950**	.944**	.935**	.941**	.928**	.926**	.935**	.936**	.951**	.899**	.939**	.942**	.950**	.922**	.941**	.939**	.933**	.936**	.946**	.931**	.919**	.931**	.945**	.923**	.949**	.926**	.945**	.952**	.934**	.930**	.971**	.936**	--
	Sig. (2-tailed)	0	4.16474e-261	1.32729e-272	6.32461e-260	6.83002e-242	5.1251e-254	1.07173e-230	1.39357e-228	2.6533e-242	1.00463e-244	1.76613e-274	1.62463e-193	7.74786e-249	4.99925e-255	4.70455e-271	9.59791e-222	1.06122e-253	6.1396e-250	1.5546e-238	1.67703e-244	1.81254e-263	3.11682e-236	1.99471e-218	7.78095e-236	7.17442e-261	3.28356e-224	2.71177e-269	2.82421e-228	9.26657e-262	7.66573e-276	2.64368e-240	1.24811e-234	0	4.40863e-245
	N	536	536	536	536	536	536	536	536	536	536	536	536	536	536	536	536	536	536	536	536	536	536	536	536	536	536	536	536	536	536	536	536	536	536	536
N.038	Correlation Coefficient	.941**	.922**	.958**	.979**	.916**	.939**	.881**	.971**	.957**	.980**	.970**	.948**	.957**	.943**	.954**	.974**	.956**	.970**	.946**	.977**	.966**	.983**	.950**	.981**	.964**	.972**	.970**	.980**	.968**	.967**	.970**	.979**	.951**	.980**	.939**	--
	Sig. (2-tailed)	3.22018e-253	7.50708e-223	1.6625e-292	0	2.07875e-213	1.87194e-250	9.81813e-176	0	1.4327e-289	0	0	9.80665e-269	1.21701e-288	3.35975e-257	6.73701e-281	0	2.80574e-286	0	2.12879e-264	0	0	0	2.75691e-271	0	0	0	0	0	0	0	0	0	1.3489e-274	0	3.57095e-249
	N	536	536	536	536	536	536	536	536	536	536	536	536	536	536	536	536	536	536	536	536	536	536	536	536	536	536	536	536	536	536	536	536	536	536	536	536
T.039	Correlation Coefficient	.942**	.899**	.970**	.960**	.918**	.923**	.876**	.952**	.948**	.960**	.976**	.920**	.950**	.950**	.955**	.952**	.964**	.958**	.962**	.955**	.976**	.965**	.953**	.962**	.970**	.953**	.967**	.952**	.971**	.950**	.973**	.953**	.938**	.960**	.947**	.967**	--
	Sig. (2-tailed)	1.36253e-254	1.73255e-193	0	1.50778e-298	2.61599e-216	5.20687e-224	3.32021e-171	1.49669e-276	3.00687e-268	7.23938e-297	0	4.89789e-219	4.25882e-273	3.25034e-273	2.25479e-283	4.0926e-276	0	1.21649e-290	2.6434e-302	1.9546e-283	0	0	6.12079e-280	3.89642e-302	0	9.27394e-279	0	1.05217e-276	0	5.59798e-271	0	1.04221e-278	1.81623e-248	3.32489e-298	7.22232e-265	0
	N	536	536	536	536	536	536	536	536	536	536	536	536	536	536	536	536	536	536	536	536	536	536	536	536	536	536	536	536	536	536	536	536	536	536	536	536	536
N.040	Correlation Coefficient	.938**	.929**	.957**	.978**	.915**	.944**	.884**	.978**	.958**	.985**	.965**	.958**	.960**	.935**	.947**	.983**	.949**	.969**	.936**	.976**	.958**	.988**	.953**	.981**	.956**	.975**	.968**	.984**	.961**	.967**	.969**	.985**	.951**	.981**	.927**	.985**	.957**	--
	Sig. (2-tailed)	1.11312e-248	5.11383e-232	1.54511e-288	0	3.08464e-213	6.56729e-259	2.30401e-178	0	8.33389e-293	0	0	4.48164e-291	3.66578e-296	2.61751e-242	1.50873e-264	0	3.57515e-270	0	3.62295e-244	0	6.89277e-292	0	1.47807e-278	0	1.05943e-285	0	0	0	2.89839e-299	0	0	0	1.03854e-274	0	6.80322e-230	0	3.91274e-288
	N	536	536	536	536	536	536	536	536	536	536	536	536	536	536	536	536	536	536	536	536	536	536	536	536	536	536	536	536	536	536	536	536	536	536	536	536	536	536
T.041	Correlation Coefficient	.960**	.953**	.939**	.942**	.927**	.951**	.926**	.934**	.947**	.940**	.936**	.915**	.943**	.916**	.930**	.931**	.932**	.936**	.922**	.942**	.927**	.941**	.924**	.934**	.940**	.937**	.939**	.947**	.936**	.958**	.944**	.938**	.985**	.939**	.966**	.944**	.925**	.948**	--
	Sig. (2-tailed)	1.48773e-298	7.91261e-280	3.64951e-250	9.13752e-255	3.3049e-229	5.86215e-274	1.11688e-227	3.27004e-240	1.91933e-265	7.96383e-251	7.73948e-245	1.15328e-212	1.22337e-256	2.0769e-214	8.22829e-235	1.47214e-235	6.21389e-238	1.59761e-244	1.77371e-222	3.16938e-256	5.17051e-230	7.41234e-254	5.31023e-225	7.553e-241	9.44239e-252	2.83802e-246	1.40584e-250	9.92719e-266	4.6407e-245	6.18927e-293	1.89905e-259	1.15809e-248	0	2.78455e-249	0	1.19745e-259	3.583e-227	6.40247e-268
	N	536	536	536	536	536	536	536	536	536	536	536	536	536	536	536	536	536	536	536	536	536	536	536	536	536	536	536	536	536	536	536	536	536	536	536	536	536	536	536
N.042	Correlation Coefficient	.955**	.952**	.958**	.966**	.942**	.964**	.923**	.964**	.967**	.965**	.952**	.952**	.955**	.926**	.942**	.963**	.945**	.954**	.942**	.969**	.956**	.966**	.952**	.959**	.957**	.971**	.950**	.974**	.948**	.978**	.965**	.966**	.972**	.965**	.948**	.970**	.948**	.971**	.969**	--
	Sig. (2-tailed)	1.71954e-284	2.01856e-277	3.4869e-291	0	5.64678e-256	0	5.85423e-223	0	0	0	1.87127e-277	3.61647e-276	7.21591e-284	9.6298e-229	6.35106e-255	5.16469e-306	1.68917e-260	3.34488e-281	1.01426e-255	0	1.95497e-286	0	1.58782e-276	8.00545e-296	3.45221e-288	0	8.29085e-273	0	3.53593e-267	0	0	0	0	0	1.07678e-267	0	5.11461e-268	0	0
	N	536	536	536	536	536	536	536	536	536	536	536	536	536	536	536	536	536	536	536	536	536	536	536	536	536	536	536	536	536	536	536	536	536	536	536	536	536	536	536	536
T.043	Correlation Coefficient	.939**	.932**	.908**	.894**	.928**	.940**	.926**	.891**	.922**	.890**	.891**	.880**	.894**	.858**	.883**	.874**	.899**	.892**	.907**	.902**	.894**	.897**	.900**	.886**	.906**	.898**	.882**	.907**	.887**	.928**	.910**	.884**	.950**	.883**	.915**	.902**	.889**	.899**	.947**	.934**	--
	Sig. (2-tailed)	2.82332e-249	8.53412e-238	3.88981e-204	3.34008e-188	1.36987e-230	8.32265e-251	6.27679e-228	1.02756e-185	1.48021e-221	1.34286e-184	2.60328e-185	3.24159e-175	7.84853e-188	1.45005e-156	3.17101e-177	1.06519e-169	1.66308e-193	1.38365e-186	8.84641e-203	9.10104e-197	2.28478e-188	4.79703e-191	3.10392e-195	1.95498e-180	1.09893e-201	2.17109e-192	2.78804e-176	1.26205e-202	9.88685e-182	1.18001e-231	2.13291e-206	4.74883e-178	3.98355e-271	6.0828e-178	9.59447e-213	2.36663e-197	6.66401e-183	1.26645e-193	5.88294e-265	7.31973e-241
	N	536	536	536	536	536	536	536	536	536	536	536	536	536	536	536	536	536	536	536	536	536	536	536	536	536	536	536	536	536	536	536	536	536	536	536	536	536	536	536	536	536
N.003	Correlation Coefficient	.961**	.981**	.944**	.944**	.972**	.988**	.961**	.956**	.964**	.947**	.923**	.968**	.946**	.910**	.924**	.948**	.920**	.928**	.925**	.946**	.934**	.941**	.941**	.934**	.928**	.965**	.924**	.955**	.916**	.966**	.930**	.947**	.946**	.943**	.932**	.938**	.918**	.943**	.941**	.960**	.927**	--
	Sig. (2-tailed)	5.58021e-301	0	1.70699e-259	7.22286e-260	0	0	5.57141e-301	1.10207e-287	5.30809e-308	2.32453e-265	2.50414e-223	0	1.98091e-263	6.21014e-206	5.07151e-225	6.9494e-268	1.56201e-219	8.9001e-232	3.47833e-226	8.43929e-264	1.69734e-240	5.74888e-253	5.49243e-253	2.28918e-240	8.35201e-232	0	1.24376e-224	2.71678e-284	2.13349e-214	0	3.40991e-234	7.3302e-266	2.59991e-264	1.08375e-256	4.06661e-238	3.13513e-247	1.11113e-216	2.39166e-256	2.22524e-253	4.17264e-296	7.54706e-229
	N	536	536	536	536	536	536	536	536	536	536	536	536	536	536	536	536	536	536	536	536	536	536	536	536	536	536	536	536	536	536	536	536	536	536	536	536	536	536	536	536	536	536
T.046	Correlation Coefficient	.951**	.924**	.971**	.948**	.939**	.943**	.911**	.948**	.960**	.948**	.957**	.915**	.946**	.935**	.941**	.939**	.962**	.952**	.962**	.951**	.965**	.958**	.965**	.949**	.973**	.951**	.950**	.954**	.955**	.965**	.970**	.942**	.967**	.942**	.951**	.957**	.964**	.953**	.956**	.963**	.940**	.934**	--
	Sig. (2-tailed)	2.5158e-273	5.80191e-225	0	4.51214e-267	1.11581e-249	1.52054e-257	3.40579e-207	9.96999e-269	1.9593e-297	2.82347e-267	4.45526e-288	3.56224e-213	1.2554e-263	3.07596e-242	2.97419e-254	8.34429e-250	1.51416e-302	4.12219e-277	5.33872e-303	1.1758e-274	0	1.07642e-290	0	4.13646e-269	0	1.29516e-274	6.2577e-272	1.93107e-281	2.80332e-283	0	0	1.93906e-255	0	1.59363e-255	3.69121e-275	1.92887e-290	0	3.22604e-280	5.19895e-287	7.3895e-306	1.09869e-251	3.45192e-241
	N	536	536	536	536	536	536	536	536	536	536	536	536	536	536	536	536	536	536	536	536	536	536	536	536	536	536	536	536	536	536	536	536	536	536	536	536	536	536	536	536	536	536	536
N.047	Correlation Coefficient	.938**	.933**	.962**	.979**	.924**	.946**	.893**	.981**	.957**	.986**	.966**	.961**	.960**	.943**	.953**	.984**	.948**	.973**	.937**	.977**	.964**	.987**	.959**	.981**	.958**	.975**	.968**	.982**	.963**	.969**	.965**	.986**	.947**	.983**	.932**	.981**	.956**	.986**	.941**	.970**	.896**	.949**	.953**	--
	Sig. (2-tailed)	1.26012e-248	7.80559e-239	6.94631e-304	0	1.25722e-225	3.17854e-263	8.2043e-187	0	2.34019e-289	0	0	1.03222e-300	2.31463e-298	1.26811e-256	2.04105e-278	0	5.87543e-268	0	2.79031e-245	0	0	0	5.37346e-295	0	4.89201e-291	0	0	0	4.87582e-305	0	0	0	7.13073e-266	0	6.26196e-238	0	3.95661e-287	0	6.09444e-254	0	7.72981e-191	5.3963e-270	2.206e-278
	N	536	536	536	536	536	536	536	536	536	536	536	536	536	536	536	536	536	536	536	536	536	536	536	536	536	536	536	536	536	536	536	536	536	536	536	536	536	536	536	536	536	536	536	536
T.048	Correlation Coefficient	.951**	.942**	.972**	.977**	.936**	.956**	.908**	.979**	.967**	.982**	.968**	.955**	.962**	.943**	.954**	.979**	.955**	.971**	.948**	.975**	.970**	.984**	.965**	.977**	.970**	.978**	.968**	.982**	.964**	.977**	.975**	.980**	.966**	.979**	.945**	.980**	.963**	.984**	.959**	.980**	.917**	.954**	.969**	.984**	--
	Sig. (2-tailed)	5.34474e-274	1.68738e-255	0	0	9.77532e-244	1.22465e-286	2.49861e-204	0	0	0	0	1.36791e-284	1.80571e-302	6.73441e-257	3.83808e-282	0	3.28141e-283	0	1.53818e-267	0	0	0	0	0	0	0	0	0	0	0	0	0	0	0	5.74313e-262	0	1.33774e-307	0	7.44391e-294	0	1.41856e-215	1.5908e-281	0	0
	N	536	536	536	536	536	536	536	536	536	536	536	536	536	536	536	536	536	536	536	536	536	536	536	536	536	536	536	536	536	536	536	536	536	536	536	536	536	536	536	536	536	536	536	536	536
N.049	Correlation Coefficient	.967**	.957**	.953**	.951**	.939**	.958**	.932**	.940**	.956**	.946**	.947**	.918**	.945**	.920**	.938**	.934**	.945**	.947**	.939**	.950**	.943**	.948**	.935**	.943**	.949**	.944**	.946**	.951**	.945**	.970**	.950**	.942**	1.000**	.947**	.971**	.951**	.938**	.951**	.985**	.972**	.950**	.946**	.967**	.947**	.966**	--
	Sig. (2-tailed)	0	5.08695e-288	3.2726e-279	1.28033e-273	2.57595e-250	3.75438e-293	3.49704e-238	7.26746e-251	1.07484e-286	1.86908e-262	1.27764e-264	4.85239e-216	1.84776e-260	5.29937e-220	3.99834e-248	4.04731e-241	1.22101e-260	7.28819e-266	1.20429e-249	2.40805e-271	2.94754e-258	8.60247e-268	1.6124e-242	1.36296e-257	3.73534e-270	4.5089e-259	3.93064e-264	3.6347e-275	1.50244e-260	0	2.29444e-272	1.64041e-255	0	4.39959e-266	0	1.3489e-274	1.81623e-248	1.03854e-274	0	0	3.98355e-271	2.59991e-264	0	7.13073e-266	0
	N	536	536	536	536	536	536	536	536	536	536	536	536	536	536	536	536	536	536	536	536	536	536	536	536	536	536	536	536	536	536	536	536	536	536	536	536	536	536	536	536	536	536	536	536	536	536
T.050	Correlation Coefficient	.948**	.931**	.945**	.950**	.921**	.940**	.901**	.939**	.951**	.947**	.949**	.915**	.941**	.918**	.936**	.934**	.944**	.951**	.938**	.951**	.943**	.954**	.934**	.949**	.951**	.944**	.947**	.953**	.949**	.962**	.954**	.940**	.977**	.942**	.951**	.956**	.940**	.955**	.970**	.966**	.945**	.930**	.965**	.948**	.962**	.977**	--
	Sig. (2-tailed)	4.77098e-267	2.04488e-235	9.80936e-261	1.12215e-271	1.93314e-220	1.78881e-252	3.74863e-196	5.81692e-250	8.54332e-275	2.84447e-266	2.77109e-270	1.8918e-212	1.23776e-253	2.01749e-216	1.21859e-243	1.58973e-241	1.00821e-259	5.76147e-274	2.36436e-247	7.10679e-274	7.23722e-257	5.21825e-282	4.729e-241	1.76599e-269	2.78181e-275	1.70021e-259	7.71553e-265	4.09205e-280	3.34361e-270	9.25293e-302	1.21274e-281	2.71683e-251	0	5.0571e-256	2.10369e-275	3.18496e-286	3.13607e-252	8.82758e-284	0	0	4.11184e-262	1.0214e-234	0	1.78247e-268	4.1029e-303	0
	N	536	536	536	536	536	536	536	536	536	536	536	536	536	536	536	536	536	536	536	536	536	536	536	536	536	536	536	536	536	536	536	536	536	536	536	536	536	536	536	536	536	536	536	536	536	536	536
N.051	Correlation Coefficient	.939**	.935**	.956**	.981**	.923**	.947**	.895**	.982**	.954**	.986**	.964**	.969**	.962**	.942**	.950**	.992**	.935**	.967**	.924**	.975**	.962**	.983**	.955**	.977**	.955**	.978**	.968**	.983**	.954**	.966**	.965**	.989**	.944**	.985**	.926**	.977**	.948**	.985**	.940**	.968**	.885**	.949**	.941**	.985**	.982**	.944**	.944**	--
	Sig. (2-tailed)	3.77998e-249	6.44983e-243	2.35336e-287	0	2.91924e-223	8.94965e-265	1.01578e-189	0	7.99676e-282	0	5.89786e-308	0	4.76616e-302	9.13987e-256	1.76788e-272	0	9.41939e-242	0	9.42566e-226	0	9.89826e-304	0	2.43249e-284	0	1.0749e-283	0	0	0	1.38067e-280	0	0	0	2.80146e-260	0	6.52219e-228	0	6.92587e-267	0	2.37253e-251	0	8.74003e-180	1.35374e-269	5.35015e-254	0	0	2.80146e-260	1.59597e-259
	N	536	536	536	536	536	536	536	536	536	536	536	536	536	536	536	536	536	536	536	536	536	536	536	536	536	536	536	536	536	536	536	536	536	536	536	536	536	536	536	536	536	536	536	536	536	536	536	536
T.052	Correlation Coefficient	.916**	.892**	.929**	.932**	.888**	.902**	.863**	.923**	.925**	.932**	.931**	.891**	.913**	.897**	.915**	.921**	.920**	.931**	.910**	.933**	.928**	.941**	.925**	.933**	.936**	.920**	.927**	.941**	.927**	.933**	.946**	.928**	.948**	.925**	.910**	.947**	.923**	.947**	.948**	.941**	.932**	.892**	.955**	.938**	.950**	.948**	.962**	.929**
	Sig. (2-tailed)	1.97568e-214	1.40577e-186	4.25134e-233	1.00517e-237	1.5976e-182	5.0093e-197	4.08096e-160	2.0984e-223	8.63363e-227	6.12591e-237	2.60849e-235	4.17642e-185	1.1189e-210	5.81072e-192	2.61617e-212	3.68287e-220	1.79813e-219	3.00517e-236	3.19076e-206	1.71834e-238	4.74608e-231	3.75778e-254	4.87654e-227	1.60594e-238	1.00621e-244	3.68435e-219	1.61053e-229	2.76846e-254	4.04047e-230	2.00773e-239	5.78399e-264	7.56573e-232	5.36077e-267	9.6383e-227	4.43241e-206	9.38768e-266	3.30403e-223	6.06805e-266	7.29986e-267	9.44755e-254	1.28404e-237	1.25254e-186	2.40509e-284	6.23633e-248	1.6367e-271	5.36077e-267	1.36567e-303	4.70751e-232
	N	536	536	536	536	536	536	536	536	536	536	536	536	536	536	536	536	536	536	536	536	536	536	536	536	536	536	536	536	536	536	536	536	536	536	536	536	536	536	536	536	536	536	536	536	536	536	536	536
N.053	Correlation Coefficient	.952**	.928**	.964**	.962**	.940**	.944**	.909**	.968**	.971**	.965**	.962**	.957**	.964**	.941**	.947**	.969**	.950**	.958**	.947**	.963**	.971**	.971**	.978**	.962**	.967**	.970**	.959**	.975**	.953**	.965**	.979**	.966**	.952**	.963**	.929**	.970**	.962**	.969**	.944**	.964**	.916**	.945**	.967**	.967**	.973**	.952**	.955**	.969**
	Sig. (2-tailed)	2.57135e-276	2.4745e-231	0	2.41452e-302	1.93319e-252	2.60847e-260	2.408e-205	0	0	0	1.12875e-302	3.79011e-289	0	9.59779e-254	1.12362e-264	0	1.46068e-271	4.95762e-293	5.31926e-265	2.48342e-307	0	0	0	1.45241e-302	0	0	1.80767e-294	0	1.3099e-279	0	0	0	5.36905e-277	1.23034e-306	3.92217e-232	0	1.55346e-302	0	7.18748e-259	0	1.57235e-213	2.14335e-260	0	0	0	5.36905e-277	8.0482e-284	0
	N	536	536	536	536	536	536	536	536	536	536	536	536	536	536	536	536	536	536	536	536	536	536	536	536	536	536	536	536	536	536	536	536	536	536	536	536	536	536	536	536	536	536	536	536	536	536	536	536
T.054	Correlation Coefficient	.928**	.893**	.926**	.931**	.881**	.908**	.859**	.919**	.933**	.929**	.934**	.887**	.923**	.895**	.916**	.914**	.936**	.935**	.919**	.936**	.921**	.943**	.915**	.937**	.939**	.921**	.932**	.941**	.943**	.941**	.946**	.928**	.954**	.926**	.917**	.950**	.930**	.947**	.954**	.946**	.939**	.897**	.957**	.936**	.950**	.954**	.965**	.922**
	Sig. (2-tailed)	2.35046e-230	2.78623e-187	5.22044e-228	8.72506e-236	6.23928e-176	7.94156e-204	2.2699e-157	6.41991e-218	1.59973e-238	9.82059e-233	5.70125e-241	2.91338e-181	4.48498e-224	1.64869e-189	6.3301e-214	1.98642e-211	5.56687e-244	3.62611e-243	7.33316e-218	5.76036e-244	1.6553e-220	2.56503e-257	9.96545e-213	2.95959e-246	1.15329e-249	8.27864e-221	9.46848e-238	1.16934e-252	1.0845e-257	6.24262e-253	3.63128e-264	1.21843e-230	4.03025e-282	1.68086e-228	1.04077e-214	3.30539e-273	2.33801e-234	1.41995e-266	1.50202e-281	2.19591e-262	8.0808e-250	2.14884e-191	2.99267e-289	9.11092e-244	1.43671e-271	4.03025e-282	0	3.73436e-222
	N	536	536	536	536	536	536	536	536	536	536	536	536	536	536	536	536	536	536	536	536	536	536	536	536	536	536	536	536	536	536	536	536	536	536	536	536	536	536	536	536	536	536	536	536	536	536	536	536
N.055	Correlation Coefficient	.958**	.953**	.966**	.970**	.943**	.963**	.921**	.966**	.963**	.971**	.961**	.948**	.956**	.934**	.951**	.965**	.948**	.960**	.946**	.968**	.962**	.972**	.955**	.966**	.963**	.970**	.957**	.972**	.954**	.979**	.968**	.968**	.974**	.968**	.956**	.973**	.956**	.975**	.968**	.981**	.933**	.959**	.968**	.972**	.982**	.974**	.969**	.969**
	Sig. (2-tailed)	4.83999e-293	1.95233e-279	0	0	1.79727e-257	1.42647e-307	1.74546e-221	0	3.37874e-306	0	3.23606e-300	3.6227e-268	2.79412e-286	1.87745e-241	2.47894e-273	0	1.1037e-266	1.0064e-297	5.35824e-264	0	3.36076e-302	0	8.25973e-283	0	1.28974e-305	0	1.41444e-289	0	7.24776e-282	0	0	0	0	0	1.27738e-285	0	1.38468e-285	0	0	0	1.46113e-238	1.11801e-294	0	0	0	0	0	0
	N	536	536	536	536	536	536	536	536	536	536	536	536	536	536	536	536	536	536	536	536	536	536	536	536	536	536	536	536	536	536	536	536	536	536	536	536	536	536	536	536	536	536	536	536	536	536	536	536
T.056	Correlation Coefficient	.966**	.976**	.943**	.924**	.980**	.973**	.975**	.929**	.958**	.924**	.916**	.935**	.939**	.911**	.918**	.922**	.917**	.916**	.924**	.927**	.938**	.920**	.944**	.911**	.932**	.938**	.916**	.930**	.907**	.955**	.922**	.921**	.957**	.921**	.952**	.919**	.916**	.920**	.950**	.951**	.931**	.970**	.943**	.926**	.940**	.957**	.931**	.926**
	Sig. (2-tailed)	0	0	6.60025e-257	2.29053e-225	0	0	0	3.91556e-232	4.13999e-292	6.62656e-225	4.95225e-214	1.97153e-243	1.24226e-249	1.0601e-207	7.59339e-217	7.91901e-222	1.13246e-215	1.78384e-213	1.61001e-224	1.51584e-229	3.70609e-248	7.57838e-219	7.75095e-259	5.45493e-207	6.7316e-238	2.64251e-247	1.50981e-213	1.64645e-234	1.51531e-202	1.29868e-283	2.4662e-222	9.75093e-221	2.61224e-288	6.25128e-221	5.36724e-276	3.73518e-218	1.05996e-213	6.66761e-219	5.21398e-271	2.29403e-273	1.17879e-235	0	3.08883e-258	1.11903e-228	4.37648e-252	2.61224e-288	1.41438e-235	4.26791e-228
	N	536	536	536	536	536	536	536	536	536	536	536	536	536	536	536	536	536	536	536	536	536	536	536	536	536	536	536	536	536	536	536	536	536	536	536	536	536	536	536	536	536	536	536	536	536	536	536	536
N.007	Correlation Coefficient	.963**	.980**	.941**	.952**	.965**	.984**	.956**	.960**	.960**	.953**	.928**	.969**	.947**	.913**	.929**	.953**	.917**	.936**	.918**	.952**	.936**	.946**	.937**	.941**	.930**	.963**	.930**	.960**	.917**	.967**	.931**	.953**	.952**	.949**	.934**	.944**	.915**	.949**	.949**	.965**	.928**	.988**	.932**	.953**	.958**	.952**	.936**	.957**
	Sig. (2-tailed)	1.31122e-306	0	2.96485e-253	5.64238e-276	0	0	5.01641e-287	3.83783e-296	1.53666e-296	6.29651e-278	6.96551e-232	0	1.8376e-265	6.92231e-210	2.50446e-233	5.50853e-280	2.30107e-215	3.71511e-244	3.54257e-217	1.0414e-277	1.05274e-243	1.85923e-264	1.62422e-246	1.29635e-253	1.12797e-234	8.52024e-308	1.39938e-234	2.25411e-297	4.67718e-215	0	4.54277e-236	3.06964e-279	1.35777e-277	1.96523e-269	4.98832e-240	1.39555e-259	3.22566e-213	4.26914e-269	1.36451e-269	0	3.58336e-231	0	8.45805e-237	4.36484e-280	1.54294e-291	1.35777e-277	1.78214e-244	6.90317e-290
	N	536	536	536	536	536	536	536	536	536	536	536	536	536	536	536	536	536	536	536	536	536	536	536	536	536	536	536	536	536	536	536	536	536	536	536	536	536	536	536	536	536	536	536	536	536	536	536	536
T.057	Correlation Coefficient	.964**	.945**	.964**	.966**	.938**	.957**	.917**	.961**	.964**	.967**	.968**	.938**	.958**	.944**	.956**	.959**	.957**	.961**	.952**	.966**	.965**	.969**	.949**	.965**	.962**	.961**	.971**	.967**	.966**	.973**	.966**	.965**	.975**	.968**	.966**	.969**	.963**	.968**	.968**	.973**	.925**	.952**	.967**	.966**	.974**	.975**	.969**	.962**
	Sig. (2-tailed)	0	1.80641e-261	6.79962e-308	0	3.77479e-247	7.05271e-289	3.3639e-215	2.32757e-299	0	0	0	5.47883e-247	5.87622e-293	5.35748e-259	9.77072e-287	7.53635e-294	2.88836e-288	7.39783e-301	4.41367e-277	0	0	0	3.0112e-269	0	1.75382e-304	6.37146e-301	0	0	0	0	0	0	0	0	0	0	4.90182e-307	0	0	0	4.34203e-226	5.93896e-277	0	0	0	0	0	6.6417e-304
	N	536	536	536	536	536	536	536	536	536	536	536	536	536	536	536	536	536	536	536	536	536	536	536	536	536	536	536	536	536	536	536	536	536	536	536	536	536	536	536	536	536	536	536	536	536	536	536	536
N.058	Correlation Coefficient	.941**	.936**	.958**	.964**	.931**	.956**	.902**	.978**	.963**	.972**	.952**	.972**	.960**	.927**	.936**	.979**	.939**	.954**	.937**	.968**	.956**	.977**	.962**	.967**	.957**	.982**	.952**	.981**	.945**	.969**	.973**	.973**	.944**	.971**	.915**	.972**	.951**	.978**	.938**	.969**	.906**	.955**	.953**	.975**	.975**	.944**	.945**	.979**
	Sig. (2-tailed)	3.0426e-254	1.10986e-243	8.97251e-293	0	4.72913e-236	2.32657e-286	6.602e-197	0	8.66446e-308	0	3.32102e-277	0	1.05879e-298	6.85309e-229	5.3376e-245	0	1.83066e-250	4.10836e-281	4.72703e-246	0	3.84068e-287	0	2.06297e-304	0	2.00978e-288	0	7.76001e-278	0	6.23439e-262	0	0	0	1.0743e-258	0	2.22663e-212	0	4.77133e-274	0	1.80926e-247	0	4.43621e-201	3.52506e-285	4.85036e-278	0	0	1.0743e-258	4.69451e-262	0
	N	536	536	536	536	536	536	536	536	536	536	536	536	536	536	536	536	536	536	536	536	536	536	536	536	536	536	536	536	536	536	536	536	536	536	536	536	536	536	536	536	536	536	536	536	536	536	536	536
T.059	Correlation Coefficient	.950**	.934**	.956**	.953**	.930**	.945**	.908**	.961**	.963**	.959**	.953**	.960**	.964**	.931**	.936**	.969**	.928**	.940**	.924**	.953**	.952**	.959**	.956**	.951**	.955**	.968**	.954**	.971**	.939**	.959**	.973**	.963**	.950**	.959**	.929**	.959**	.947**	.965**	.947**	.964**	.895**	.940**	.946**	.959**	.968**	.950**	.944**	.967**
	Sig. (2-tailed)	7.74449e-273	1.66569e-240	2.98455e-286	1.57721e-278	4.04302e-234	4.69972e-262	2.83175e-204	1.66902e-300	6.53296e-306	1.19267e-294	1.0431e-278	2.34213e-296	0	1.73966e-236	5.33929e-245	0	6.86281e-232	2.13382e-251	7.52036e-225	7.44081e-279	1.18199e-275	3.44552e-294	2.23006e-285	6.85365e-274	1.40187e-284	0	2.07601e-281	0	3.87307e-249	2.4783e-294	0	4.25371e-305	2.45111e-271	1.10677e-295	3.96871e-232	3.23229e-294	1.02436e-265	0	2.40059e-266	0	1.25573e-189	1.12187e-250	1.45496e-262	1.38429e-295	0	2.45111e-271	3.51263e-259	0
	N	536	536	536	536	536	536	536	536	536	536	536	536	536	536	536	536	536	536	536	536	536	536	536	536	536	536	536	536	536	536	536	536	536	536	536	536	536	536	536	536	536	536	536	536	536	536	536	536
N.060	Correlation Coefficient	.955**	.953**	.956**	.969**	.939**	.962**	.920**	.962**	.959**	.968**	.956**	.946**	.951**	.929**	.946**	.963**	.947**	.960**	.942**	.969**	.958**	.968**	.950**	.963**	.955**	.965**	.956**	.971**	.954**	.974**	.961**	.965**	.970**	.967**	.956**	.971**	.953**	.972**	.964**	.978**	.928**	.959**	.963**	.971**	.976**	.970**	.965**	.968**
	Sig. (2-tailed)	5.14801e-283	2.03792e-279	6.14827e-286	0	4.80296e-250	3.2381e-303	4.74681e-220	2.77564e-304	1.54746e-294	0	7.4755e-287	3.59737e-263	6.1639e-275	5.54528e-233	5.87661e-263	2.5995e-307	7.2498e-265	1.95937e-298	4.00319e-255	0	5.88727e-292	0	1.10416e-271	1.74588e-307	6.90422e-283	0	6.43451e-286	0	5.98084e-281	0	1.49025e-301	0	0	0	1.73546e-285	0	2.24076e-279	0	3.0783e-308	0	2.70462e-231	7.70933e-296	1.85717e-305	0	0	0	0	0
	N	536	536	536	536	536	536	536	536	536	536	536	536	536	536	536	536	536	536	536	536	536	536	536	536	536	536	536	536	536	536	536	536	536	536	536	536	536	536	536	536	536	536	536	536	536	536	536	536
T.062	Correlation Coefficient	.972**	.966**	.944**	.919**	.973**	.973**	.967**	.923**	.954**	.919**	.922**	.925**	.929**	.908**	.916**	.910**	.919**	.914**	.933**	.924**	.936**	.918**	.934**	.911**	.933**	.935**	.916**	.926**	.909**	.955**	.927**	.913**	.957**	.914**	.948**	.918**	.923**	.916**	.943**	.944**	.948**	.964**	.949**	.919**	.937**	.957**	.937**	.915**
	Sig. (2-tailed)	0	0	2.63789e-259	2.59352e-218	0	0	0	7.66653e-224	7.11098e-282	3.48609e-218	3.179e-222	2.1253e-226	2.71012e-232	1.68781e-203	1.33763e-213	2.33779e-206	4.48991e-218	5.96949e-212	1.75404e-238	1.23907e-225	9.97921e-244	3.63014e-217	2.91873e-241	1.17396e-207	1.25796e-239	7.91844e-242	3.64848e-214	2.15352e-228	1.9555e-205	3.42824e-285	1.82143e-229	6.21889e-210	4.07579e-290	6.45883e-212	1.57332e-268	2.67364e-216	6.04441e-223	1.52917e-213	4.82472e-257	1.279e-259	1.12393e-267	0	2.26252e-269	1.02364e-217	2.38011e-245	4.07579e-290	1.74116e-245	4.86706e-212
	N	536	536	536	536	536	536	536	536	536	536	536	536	536	536	536	536	536	536	536	536	536	536	536	536	536	536	536	536	536	536	536	536	536	536	536	536	536	536	536	536	536	536	536	536	536	536	536	536
N.008	Correlation Coefficient	.972**	.978**	.948**	.955**	.968**	.985**	.958**	.960**	.968**	.956**	.936**	.967**	.953**	.917**	.932**	.956**	.925**	.937**	.930**	.956**	.944**	.950**	.942**	.944**	.939**	.965**	.937**	.961**	.927**	.974**	.944**	.956**	.957**	.952**	.941**	.951**	.929**	.954**	.951**	.968**	.936**	.985**	.942**	.955**	.962**	.957**	.942**	.960**
	Sig. (2-tailed)	0	0	1.39027e-268	8.4068e-285	0	0	4.14743e-293	1.02915e-296	0	6.1965e-286	3.81443e-245	0	4.98079e-278	6.49106e-216	3.21792e-237	2.75066e-286	5.98507e-227	1.74805e-246	2.96596e-234	5.68342e-286	3.19946e-259	6.49519e-272	8.86311e-256	1.10857e-259	4.18135e-249	0	1.56872e-245	2.89089e-299	1.9807e-229	0	1.12556e-259	8.04714e-287	1.06308e-288	2.58983e-276	3.18087e-254	2.32751e-275	3.88156e-233	1.59784e-281	4.07792e-275	0	1.70366e-244	0	8.7615e-256	1.43211e-284	1.11318e-302	1.06308e-288	1.94379e-255	2.43547e-298
	N	536	536	536	536	536	536	536	536	536	536	536	536	536	536	536	536	536	536	536	536	536	536	536	536	536	536	536	536	536	536	536	536	536	536	536	536	536	536	536	536	536	536	536	536	536	536	536	536
T.063	Correlation Coefficient	.947**	.908**	.955**	.962**	.918**	.923**	.883**	.942**	.952**	.953**	.970**	.912**	.951**	.948**	.954**	.941**	.961**	.963**	.951**	.956**	.967**	.955**	.939**	.959**	.960**	.941**	.969**	.947**	.971**	.955**	.958**	.948**	.956**	.958**	.953**	.962**	.967**	.952**	.941**	.954**	.898**	.915**	.961**	.950**	.960**	.956**	.952**	.944**
	Sig. (2-tailed)	1.96959e-266	2.11805e-203	4.28635e-283	4.19864e-304	3.33577e-216	1.38333e-223	7.28869e-178	7.93082e-255	2.20818e-277	2.78725e-279	0	1.92355e-209	2.99766e-274	1.09455e-267	2.06295e-282	4.46929e-253	1.09759e-299	1.8199e-305	8.66849e-275	5.55168e-286	0	1.28773e-284	1.91273e-249	2.34674e-294	4.09088e-298	6.55261e-254	0	1.66076e-265	0	7.05086e-283	8.89481e-292	1.91095e-267	8.1264e-288	1.55731e-292	1.14891e-279	3.30309e-304	0	3.65933e-276	1.08253e-253	1.59739e-280	3.61642e-192	1.22734e-212	1.28026e-301	3.61261e-273	2.65315e-296	8.1264e-288	8.42682e-278	9.33327e-260
	N	536	536	536	536	536	536	536	536	536	536	536	536	536	536	536	536	536	536	536	536	536	536	536	536	536	536	536	536	536	536	536	536	536	536	536	536	536	536	536	536	536	536	536	536	536	536	536	536
N.064	Correlation Coefficient	.939**	.928**	.948**	.972**	.918**	.939**	.890**	.963**	.960**	.973**	.960**	.950**	.956**	.928**	.941**	.975**	.942**	.962**	.930**	.971**	.959**	.974**	.950**	.972**	.953**	.968**	.963**	.975**	.954**	.965**	.967**	.974**	.955**	.974**	.933**	.978**	.954**	.980**	.948**	.971**	.898**	.936**	.952**	.974**	.980**	.955**	.955**	.980**
	Sig. (2-tailed)	5.05077e-249	7.01067e-231	1.40233e-268	0	3.89243e-216	4.1303e-250	5.31049e-184	5.38539e-306	1.1738e-298	0	2.97067e-297	2.71396e-271	1.41677e-285	1.98909e-230	2.19877e-253	0	9.29063e-255	1.49021e-303	1.72882e-234	0	6.81598e-296	0	4.58809e-272	0	1.52062e-278	0	8.64993e-308	0	1.89142e-281	0	0	0	1.33175e-284	0	9.96959e-239	0	3.29408e-282	0	8.88197e-268	0	2.44909e-192	7.52973e-244	1.67103e-276	0	0	1.33175e-284	5.17111e-283	0
	N	536	536	536	536	536	536	536	536	536	536	536	536	536	536	536	536	536	536	536	536	536	536	536	536	536	536	536	536	536	536	536	536	536	536	536	536	536	536	536	536	536	536	536	536	536	536	536	536
T.068	Correlation Coefficient	.949**	.912**	.979**	.962**	.926**	.935**	.890**	.957**	.957**	.963**	.979**	.921**	.955**	.953**	.960**	.952**	.967**	.961**	.964**	.958**	.978**	.971**	.961**	.962**	.980**	.954**	.968**	.958**	.974**	.963**	.981**	.954**	.960**	.961**	.953**	.967**	.980**	.961**	.944**	.962**	.911**	.926**	.979**	.962**	.975**	.960**	.956**	.952**
	Sig. (2-tailed)	1.0074e-269	1.96325e-209	0	2.10825e-304	2.54811e-227	1.83942e-242	4.68066e-184	1.33542e-289	1.07113e-288	1.2572e-306	0	2.50774e-220	1.91891e-283	4.63323e-278	1.72654e-297	2.42506e-276	0	2.95397e-301	0	2.64126e-291	0	0	3.44913e-300	2.26134e-302	0	1.32584e-282	0	4.11192e-292	0	6.55816e-306	0	3.93999e-282	3.25564e-298	1.10339e-300	2.58677e-278	0	0	6.98122e-299	1.79495e-259	1.80475e-302	1.32516e-207	1.23379e-228	0	4.8376e-302	0	3.25564e-298	1.42129e-286	9.10782e-278
	N	536	536	536	536	536	536	536	536	536	536	536	536	536	536	536	536	536	536	536	536	536	536	536	536	536	536	536	536	536	536	536	536	536	536	536	536	536	536	536	536	536	536	536	536	536	536	536	536
N.069	Correlation Coefficient	.944**	.944**	.966**	.979**	.937**	.955**	.909**	.980**	.964**	.983**	.963**	.962**	.959**	.939**	.950**	.984**	.945**	.968**	.940**	.977**	.968**	.984**	.966**	.976**	.963**	.980**	.965**	.982**	.953**	.974**	.965**	.981**	.956**	.981**	.937**	.977**	.956**	.985**	.951**	.977**	.903**	.955**	.958**	.985**	.990**	.956**	.953**	.986**
	Sig. (2-tailed)	4.5216e-260	4.17714e-260	0	0	1.75367e-246	1.11044e-284	5.51597e-205	0	3.0939e-308	0	5.65292e-305	1.23808e-303	1.26239e-293	1.35706e-250	2.1434e-271	0	1.77478e-261	0	3.98819e-252	0	0	0	0	0	8.77667e-308	0	0	0	2.7406e-279	0	0	0	2.10842e-287	0	1.83607e-245	0	1.13592e-285	0	9.4662e-274	0	8.62851e-198	3.43137e-285	5.72285e-293	0	0	2.10842e-287	2.48132e-278	0
	N	536	536	536	536	536	536	536	536	536	536	536	536	536	536	536	536	536	536	536	536	536	536	536	536	536	536	536	536	536	536	536	536	536	536	536	536	536	536	536	536	536	536	536	536	536	536	536	536
T.070	Correlation Coefficient	.943**	.910**	.972**	.953**	.928**	.931**	.892**	.950**	.960**	.954**	.964**	.916**	.951**	.943**	.945**	.948**	.964**	.955**	.961**	.954**	.971**	.962**	.967**	.955**	.976**	.953**	.957**	.954**	.963**	.961**	.974**	.950**	.954**	.951**	.945**	.962**	.974**	.958**	.941**	.958**	.910**	.924**	.985**	.958**	.968**	.954**	.952**	.948**
	Sig. (2-tailed)	1.08565e-257	6.44737e-207	0	1.23265e-279	3.07705e-231	7.028e-236	1.32248e-186	5.55299e-272	3.76358e-297	8.48943e-282	0	1.54125e-214	1.17682e-273	9.21215e-257	2.38626e-262	5.61299e-268	0	4.33261e-285	1.00185e-301	9.35619e-283	0	2.98962e-304	0	8.77329e-283	0	5.13883e-278	5.16648e-290	1.00044e-282	2.65683e-305	1.20145e-301	0	3.06472e-271	7.43972e-282	3.09336e-274	1.59797e-261	3.24807e-304	0	1.17972e-290	2.56779e-253	8.6813e-291	1.08303e-206	1.04489e-224	0	1.0713e-291	0	7.43972e-282	5.14398e-277	9.76542e-267
	N	536	536	536	536	536	536	536	536	536	536	536	536	536	536	536	536	536	536	536	536	536	536	536	536	536	536	536	536	536	536	536	536	536	536	536	536	536	536	536	536	536	536	536	536	536	536	536	536
N.071	Correlation Coefficient	.940**	.927**	.960**	.976**	.923**	.944**	.892**	.971**	.962**	.975**	.962**	.947**	.957**	.941**	.951**	.973**	.959**	.969**	.947**	.976**	.965**	.977**	.955**	.975**	.960**	.973**	.967**	.972**	.964**	.969**	.965**	.976**	.950**	.978**	.939**	.979**	.963**	.978**	.944**	.967**	.900**	.945**	.962**	.978**	.980**	.950**	.949**	.973**
	Sig. (2-tailed)	3.85176e-252	9.38442e-230	3.34029e-298	0	2.61111e-224	8.38547e-259	2.74473e-186	0	1.12488e-304	0	6.11133e-304	4.00819e-265	1.95677e-290	4.09715e-253	1.92531e-275	0	2.61461e-293	0	2.38924e-265	0	0	0	6.73532e-285	0	1.154e-298	0	0	0	0	0	0	0	6.46541e-273	0	6.06416e-249	0	7.00397e-305	0	7.6461e-260	0	2.50567e-194	4.52059e-262	7.43746e-303	0	0	6.46541e-273	1.59069e-270	0
	N	536	536	536	536	536	536	536	536	536	536	536	536	536	536	536	536	536	536	536	536	536	536	536	536	536	536	536	536	536	536	536	536	536	536	536	536	536	536	536	536	536	536	536	536	536	536	536	536
T.072	Correlation Coefficient	.940**	.905**	.950**	.951**	.902**	.916**	.874**	.941**	.947**	.955**	.962**	.919**	.953**	.930**	.937**	.950**	.944**	.945**	.931**	.949**	.957**	.960**	.938**	.952**	.957**	.942**	.964**	.950**	.954**	.943**	.965**	.952**	.946**	.953**	.938**	.961**	.959**	.960**	.941**	.952**	.880**	.906**	.946**	.953**	.961**	.946**	.942**	.954**
	Sig. (2-tailed)	2.52713e-252	1.80146e-200	1.25752e-271	1.61722e-275	9.00092e-197	4.12374e-214	3.18314e-169	1.61894e-253	7.20589e-265	1.34327e-283	3.31196e-303	1.54514e-217	2.35521e-279	3.02604e-234	6.49919e-246	1.61245e-271	1.32088e-258	1.02072e-261	1.508e-235	6.22616e-271	3.42479e-288	2.81033e-297	2.35749e-247	8.94135e-276	1.05093e-289	5.74045e-256	0	4.25185e-273	3.60171e-281	1.16235e-257	0	4.25551e-277	3.0445e-264	1.42435e-279	1.95352e-247	1.40585e-299	1.18794e-294	9.46619e-297	4.83409e-254	7.02465e-278	4.48488e-175	2.43507e-201	5.15819e-264	6.03295e-278	1.0647e-300	3.0445e-264	2.031e-255	3.17195e-282
	N	536	536	536	536	536	536	536	536	536	536	536	536	536	536	536	536	536	536	536	536	536	536	536	536	536	536	536	536	536	536	536	536	536	536	536	536	536	536	536	536	536	536	536	536	536	536	536	536
N.073	Correlation Coefficient	.950**	.949**	.966**	.974**	.936**	.958**	.912**	.980**	.963**	.980**	.959**	.968**	.965**	.935**	.945**	.982**	.940**	.962**	.933**	.971**	.958**	.980**	.959**	.970**	.959**	.977**	.961**	.982**	.948**	.974**	.967**	.978**	.957**	.975**	.934**	.972**	.946**	.981**	.952**	.973**	.909**	.958**	.952**	.980**	.983**	.957**	.951**	.985**
	Sig. (2-tailed)	3.30286e-271	1.20909e-269	0	0	1.54125e-243	9.46358e-293	3.21041e-209	0	2.14983e-306	0	4.53466e-294	0	0	2.60783e-242	6.73407e-261	0	3.69117e-252	6.37791e-304	5.47491e-240	0	7.26694e-292	0	1.18079e-295	0	1.38035e-294	0	2.22948e-299	0	1.33462e-268	0	0	0	6.25947e-288	0	9.29862e-241	0	7.37612e-264	0	2.92388e-276	0	1.55408e-205	1.22822e-290	2.3795e-276	0	0	6.25947e-288	8.15814e-275	0
	N	536	536	536	536	536	536	536	536	536	536	536	536	536	536	536	536	536	536	536	536	536	536	536	536	536	536	536	536	536	536	536	536	536	536	536	536	536	536	536	536	536	536	536	536	536	536	536	536
T.074	Correlation Coefficient	.934**	.906**	.957**	.954**	.908**	.928**	.872**	.955**	.956**	.960**	.959**	.923**	.950**	.929**	.941**	.955**	.964**	.958**	.954**	.961**	.952**	.972**	.957**	.969**	.965**	.956**	.962**	.958**	.956**	.953**	.970**	.957**	.946**	.958**	.928**	.963**	.960**	.966**	.939**	.955**	.895**	.920**	.958**	.963**	.968**	.946**	.948**	.957**
	Sig. (2-tailed)	2.92342e-240	2.83507e-201	4.79538e-288	1.3685e-282	4.09482e-204	3.48886e-231	4.4921e-168	8.41997e-283	3.09545e-287	1.23148e-297	1.41943e-295	1.09381e-223	1.47616e-272	1.58086e-232	5.39784e-253	7.07297e-283	0	4.88287e-293	1.17266e-281	4.39133e-301	1.19781e-277	0	1.28051e-288	0	0	3.17418e-287	1.94022e-304	2.01076e-291	4.11599e-287	5.75638e-279	0	1.00652e-288	1.98686e-263	2.76624e-292	1.90829e-230	6.07865e-306	4.80458e-296	0	1.71156e-249	1.41337e-284	4.95922e-189	7.38169e-219	6.94721e-293	9.82535e-307	0	1.98686e-263	2.83533e-268	3.18755e-288
	N	536	536	536	536	536	536	536	536	536	536	536	536	536	536	536	536	536	536	536	536	536	536	536	536	536	536	536	536	536	536	536	536	536	536	536	536	536	536	536	536	536	536	536	536	536	536	536	536
N.075	Correlation Coefficient	.936**	.936**	.947**	.962**	.920**	.951**	.895**	.960**	.961**	.961**	.940**	.950**	.949**	.909**	.927**	.964**	.940**	.951**	.934**	.968**	.943**	.970**	.948**	.965**	.950**	.972**	.943**	.975**	.937**	.969**	.957**	.964**	.957**	.962**	.921**	.969**	.936**	.975**	.950**	.977**	.910**	.946**	.948**	.969**	.977**	.957**	.953**	.970**
	Sig. (2-tailed)	4.88452e-244	4.06412e-244	3.35711e-266	3.27078e-302	2.69501e-219	5.4155e-275	3.48467e-189	7.45772e-298	2.23209e-300	1.46708e-300	8.22872e-251	1.40915e-271	2.6553e-270	5.79521e-205	2.68619e-229	0	3.22426e-252	2.81568e-275	1.17704e-240	0	2.19905e-256	0	1.24205e-266	0	3.03039e-271	0	3.39321e-257	0	6.26098e-246	0	3.8882e-289	0	5.53527e-289	9.49751e-303	2.00907e-220	0	2.2006e-244	0	3.64049e-271	0	2.69961e-206	1.87265e-264	1.69067e-267	0	0	5.53527e-289	3.25668e-278	0
	N	536	536	536	536	536	536	536	536	536	536	536	536	536	536	536	536	536	536	536	536	536	536	536	536	536	536	536	536	536	536	536	536	536	536	536	536	536	536	536	536	536	536	536	536	536	536	536	536
T.076	Correlation Coefficient	.939**	.908**	.957**	.962**	.911**	.929**	.874**	.953**	.958**	.961**	.964**	.921**	.951**	.934**	.945**	.952**	.970**	.965**	.957**	.964**	.958**	.972**	.952**	.973**	.965**	.955**	.966**	.960**	.966**	.958**	.967**	.959**	.953**	.962**	.940**	.971**	.966**	.969**	.945**	.959**	.901**	.921**	.962**	.964**	.970**	.953**	.955**	.956**
	Sig. (2-tailed)	7.16145e-250	6.039e-204	1.17864e-288	1.95261e-303	7.74507e-208	3.85121e-232	2.31487e-169	8.26435e-280	8.73444e-293	1.61331e-301	0	3.4639e-221	1.63299e-273	1.56747e-241	7.48295e-262	9.28518e-276	0	0	2.50596e-290	4.3232e-308	1.27054e-292	0	1.27798e-276	0	0	2.73282e-284	0	6.94913e-298	0	1.14279e-292	0	2.74348e-295	2.275e-279	2.07194e-304	3.74031e-251	0	0	0	2.97645e-261	2.83129e-295	1.49069e-195	1.86096e-221	1.29999e-304	0	0	2.275e-279	6.23995e-284	5.38811e-287
	N	536	536	536	536	536	536	536	536	536	536	536	536	536	536	536	536	536	536	536	536	536	536	536	536	536	536	536	536	536	536	536	536	536	536	536	536	536	536	536	536	536	536	536	536	536	536	536	536
N.077	Correlation Coefficient	.943**	.952**	.951**	.949**	.948**	.970**	.927**	.964**	.972**	.951**	.930**	.964**	.956**	.907**	.919**	.953**	.940**	.940**	.940**	.955**	.941**	.957**	.954**	.947**	.945**	.975**	.933**	.966**	.927**	.969**	.947**	.952**	.946**	.948**	.916**	.950**	.932**	.958**	.937**	.965**	.916**	.970**	.949**	.956**	.965**	.946**	.939**	.954**
	Sig. (2-tailed)	3.6615e-257	6.17246e-277	9.45096e-275	1.15793e-269	4.71221e-267	0	3.00989e-229	5.32298e-308	0	1.15117e-274	1.03769e-234	0	1.9128e-287	3.47637e-202	1.5357e-217	2.13885e-278	7.34555e-251	8.31432e-251	3.93864e-252	1.90431e-283	1.08368e-252	6.0408e-289	9.19051e-283	8.70238e-266	4.56305e-261	0	1.74369e-239	0	4.66949e-230	0	3.94653e-266	3.3824e-276	2.34641e-263	2.31359e-268	2.27722e-213	3.90106e-272	1.60066e-237	8.03766e-293	8.3831e-246	0	4.8997e-214	0	2.51304e-270	2.38313e-287	0	2.34641e-263	2.12701e-250	1.25932e-280
	N	536	536	536	536	536	536	536	536	536	536	536	536	536	536	536	536	536	536	536	536	536	536	536	536	536	536	536	536	536	536	536	536	536	536	536	536	536	536	536	536	536	536	536	536	536	536	536	536
T.078	Correlation Coefficient	.935**	.905**	.968**	.943**	.932**	.926**	.893**	.948**	.950**	.946**	.957**	.921**	.941**	.937**	.939**	.945**	.950**	.942**	.956**	.945**	.974**	.955**	.972**	.945**	.971**	.951**	.948**	.949**	.945**	.951**	.970**	.943**	.939**	.945**	.930**	.947**	.965**	.945**	.922**	.950**	.889**	.922**	.966**	.949**	.962**	.939**	.935**	.944**
	Sig. (2-tailed)	5.6577e-243	7.02546e-200	0	4.40516e-258	3.0276e-237	3.50185e-228	1.93252e-187	5.3256e-267	8.19017e-272	2.97406e-264	7.36864e-290	1.53052e-220	9.66716e-254	2.01011e-245	1.7707e-249	3.61598e-261	8.19017e-272	3.31026e-255	2.06443e-286	2.26209e-262	0	6.31932e-284	0	4.78926e-262	0	3.17128e-275	9.90355e-269	7.27699e-270	2.31991e-262	4.44245e-274	0	4.96976e-258	7.73549e-250	4.98282e-261	8.28962e-234	1.94996e-266	0	1.67566e-260	1.12809e-221	2.67542e-272	1.03257e-183	1.5199e-221	0	2.78895e-269	1.6539e-304	7.73549e-250	2.63941e-242	3.83922e-260
	N	536	536	536	536	536	536	536	536	536	536	536	536	536	536	536	536	536	536	536	536	536	536	536	536	536	536	536	536	536	536	536	536	536	536	536	536	536	536	536	536	536	536	536	536	536	536	536	536
N.079	Correlation Coefficient	.945**	.938**	.956**	.976**	.926**	.950**	.898**	.969**	.961**	.972**	.958**	.951**	.953**	.930**	.944**	.970**	.952**	.964**	.945**	.977**	.962**	.977**	.950**	.976**	.959**	.973**	.962**	.980**	.954**	.971**	.962**	.973**	.960**	.972**	.938**	.981**	.952**	.980**	.953**	.978**	.914**	.948**	.956**	.975**	.981**	.960**	.961**	.975**
	Sig. (2-tailed)	2.71409e-262	3.41859e-247	3.33766e-287	0	8.35411e-229	5.09454e-273	4.2793e-192	0	4.23679e-301	0	4.83583e-291	2.25877e-274	2.7616e-280	2.7326e-234	1.36322e-258	0	1.06446e-275	0	1.94597e-260	0	1.38132e-302	0	2.19143e-271	0	1.39969e-294	0	8.94429e-302	0	1.81694e-281	0	5.91723e-303	0	9.13707e-298	0	3.69164e-247	0	3.4607e-277	0	3.09899e-279	0	1.17408e-211	2.76169e-267	7.02528e-287	0	0	9.13707e-298	6.4707e-299	0
	N	536	536	536	536	536	536	536	536	536	536	536	536	536	536	536	536	536	536	536	536	536	536	536	536	536	536	536	536	536	536	536	536	536	536	536	536	536	536	536	536	536	536	536	536	536	536	536	536
T.080	Correlation Coefficient	.938**	.904**	.967**	.945**	.930**	.925**	.894**	.940**	.946**	.944**	.959**	.903**	.932**	.943**	.948**	.933**	.957**	.949**	.962**	.946**	.975**	.954**	.962**	.947**	.972**	.939**	.951**	.942**	.953**	.950**	.961**	.935**	.948**	.940**	.944**	.950**	.967**	.941**	.930**	.948**	.910**	.917**	.975**	.943**	.960**	.948**	.950**	.935**
	Sig. (2-tailed)	3.32818e-247	3.81042e-199	0	2.96231e-262	1.28452e-234	3.20067e-226	6.94333e-188	2.10112e-251	4.08332e-263	1.84027e-259	1.84753e-295	5.8272e-198	2.64385e-237	2.27369e-256	2.84547e-267	1.41425e-239	4.45414e-290	3.36635e-270	2.16694e-302	3.14615e-264	0	1.4757e-280	4.54141e-304	9.68804e-265	0	1.39884e-250	2.33725e-275	9.92903e-255	9.71091e-280	4.37986e-271	1.14129e-301	9.68614e-243	2.45368e-268	4.18561e-252	3.2518e-259	3.13842e-272	0	1.03074e-253	6.88597e-234	8.94103e-268	1.28173e-206	4.47349e-215	0	2.64965e-258	4.22552e-296	2.45368e-268	4.67629e-271	2.18828e-242
	N	536	536	536	536	536	536	536	536	536	536	536	536	536	536	536	536	536	536	536	536	536	536	536	536	536	536	536	536	536	536	536	536	536	536	536	536	536	536	536	536	536	536	536	536	536	536	536	536
N.081	Correlation Coefficient	.924**	.915**	.931**	.960**	.893**	.928**	.868**	.952**	.943**	.961**	.941**	.932**	.933**	.905**	.923**	.956**	.929**	.948**	.918**	.962**	.937**	.970**	.929**	.966**	.943**	.952**	.945**	.972**	.938**	.955**	.954**	.959**	.947**	.957**	.910**	.973**	.931**	.975**	.944**	.962**	.909**	.922**	.942**	.965**	.970**	.947**	.958**	.966**
	Sig. (2-tailed)	2.1674e-224	4.5e-212	2.13101e-236	3.09451e-296	8.63869e-188	5.85432e-231	3.21928e-164	1.12829e-275	3.23142e-257	7.04108e-301	3.54789e-253	5.64472e-238	7.4055e-239	7.28187e-200	1.4634e-223	1.0013e-285	1.80681e-232	6.05006e-268	1.41188e-216	5.60449e-302	1.97215e-245	0	1.79492e-233	0	1.11143e-257	5.47711e-277	4.11009e-261	0	4.67166e-248	2.96479e-285	1.11195e-280	9.20816e-295	1.1302e-265	2.58175e-288	3.30588e-206	0	1.96814e-236	0	8.30452e-259	3.31374e-303	3.01949e-205	1.5555e-221	6.96835e-256	0	0	1.1302e-265	1.12499e-291	0
	N	536	536	536	536	536	536	536	536	536	536	536	536	536	536	536	536	536	536	536	536	536	536	536	536	536	536	536	536	536	536	536	536	536	536	536	536	536	536	536	536	536	536	536	536	536	536	536	536
T.082	Correlation Coefficient	.944**	.936**	.949**	.933**	.949**	.951**	.924**	.946**	.973**	.939**	.932**	.953**	.952**	.909**	.917**	.948**	.934**	.930**	.935**	.944**	.948**	.947**	.970**	.939**	.951**	.960**	.929**	.954**	.922**	.955**	.958**	.941**	.934**	.938**	.907**	.944**	.938**	.945**	.924**	.953**	.911**	.952**	.952**	.948**	.955**	.934**	.930**	.946**
	Sig. (2-tailed)	2.09313e-258	9.78646e-245	1.71758e-270	1.11753e-239	4.05157e-270	1.80734e-273	9.6031e-225	3.6625e-263	0	1.51677e-250	2.22502e-237	3.13073e-278	9.02268e-278	5.37615e-205	1.18148e-215	9.68279e-267	1.67583e-240	4.66413e-235	3.41182e-242	8.32244e-259	3.14875e-267	3.18858e-266	0	4.56028e-249	1.70146e-273	1.34486e-298	3.46431e-233	5.54298e-281	1.55986e-221	6.31932e-284	1.01034e-291	8.2871e-254	2.14755e-241	2.023e-247	1.75873e-202	7.88833e-260	2.77187e-248	3.1259e-262	2.02987e-225	4.57495e-279	3.78931e-208	1.67587e-277	2.69673e-276	9.46839e-268	2.37964e-283	2.14755e-241	2.82091e-234	7.64737e-264
	N	536	536	536	536	536	536	536	536	536	536	536	536	536	536	536	536	536	536	536	536	536	536	536	536	536	536	536	536	536	536	536	536	536	536	536	536	536	536	536	536	536	536	536	536	536	536	536	536
N.083	Correlation Coefficient	.951**	.963**	.947**	.954**	.947**	.971**	.932**	.965**	.973**	.962**	.936**	.976**	.961**	.910**	.925**	.965**	.925**	.940**	.921**	.961**	.941**	.961**	.950**	.952**	.942**	.974**	.939**	.969**	.927**	.971**	.952**	.962**	.946**	.959**	.917**	.957**	.931**	.965**	.943**	.969**	.915**	.973**	.939**	.966**	.967**	.946**	.938**	.966**
	Sig. (2-tailed)	2.75868e-275	7.36002e-307	5.53587e-265	1.95474e-282	2.41821e-266	0	2.96843e-237	0	0	1.26856e-304	5.82467e-245	0	7.3166e-301	7.58581e-207	2.49799e-226	0	1.41895e-226	5.43214e-252	3.76237e-221	3.78532e-300	4.152e-253	5.01041e-300	2.58284e-271	6.14195e-276	1.51817e-254	0	2.28229e-249	0	6.487e-230	0	4.13934e-276	2.60643e-304	1.31868e-263	9.85182e-294	6.59259e-215	2.45983e-288	2.83429e-235	0	1.40344e-256	0	1.71903e-212	0	3.23115e-249	0	0	1.31868e-263	1.96692e-248	0
	N	536	536	536	536	536	536	536	536	536	536	536	536	536	536	536	536	536	536	536	536	536	536	536	536	536	536	536	536	536	536	536	536	536	536	536	536	536	536	536	536	536	536	536	536	536	536	536	536
T.084	Correlation Coefficient	.974**	.969**	.947**	.931**	.970**	.975**	.962**	.930**	.958**	.926**	.927**	.929**	.938**	.904**	.920**	.919**	.930**	.922**	.939**	.933**	.936**	.926**	.935**	.918**	.934**	.937**	.917**	.935**	.918**	.959**	.937**	.924**	.965**	.925**	.950**	.931**	.925**	.928**	.956**	.959**	.968**	.968**	.955**	.930**	.945**	.965**	.945**	.924**
	Sig. (2-tailed)	0	0	8.72834e-265	2.87728e-236	0	0	1.03236e-303	4.42935e-234	2.13591e-292	9.42239e-229	2.26017e-229	3.79109e-232	9.81124e-248	1.13968e-199	1.17784e-219	1.91928e-218	8.74874e-235	1.42957e-222	1.67666e-250	1.13654e-239	3.79887e-244	9.23198e-229	4.2321e-242	7.60634e-217	3.25126e-241	1.69884e-246	1.11559e-214	6.29552e-243	3.9675e-216	2.14588e-293	2.42126e-245	5.59531e-225	0	2.80522e-227	1.55894e-272	3.60942e-236	5.78908e-226	1.49925e-230	2.57459e-287	2.58238e-295	0	0	2.56493e-283	1.18687e-234	2.79375e-262	0	3.39397e-262	6.60051e-225
	N	536	536	536	536	536	536	536	536	536	536	536	536	536	536	536	536	536	536	536	536	536	536	536	536	536	536	536	536	536	536	536	536	536	536	536	536	536	536	536	536	536	536	536	536	536	536	536	536
N.004	Correlation Coefficient	.956**	.971**	.941**	.943**	.967**	.977**	.955**	.956**	.954**	.943**	.921**	.966**	.944**	.917**	.924**	.942**	.911**	.924**	.918**	.941**	.932**	.934**	.931**	.929**	.926**	.957**	.922**	.946**	.910**	.956**	.917**	.940**	.934**	.938**	.926**	.931**	.909**	.934**	.930**	.949**	.907**	.981**	.919**	.941**	.944**	.934**	.918**	.943**
	Sig. (2-tailed)	2.4398e-286	0	1.82553e-253	1.12856e-256	0	0	3.10621e-285	9.53328e-286	2.18303e-280	2.14838e-257	9.29176e-221	0	4.09891e-260	1.81629e-215	3.05682e-225	5.94819e-255	5.75713e-208	5.4359e-225	1.99028e-216	3.88488e-253	2.45928e-238	3.10369e-241	3.11318e-236	2.87664e-232	1.40346e-227	2.67682e-288	3.81159e-222	1.15187e-262	1.76939e-206	2.73388e-287	1.10819e-215	3.4921e-251	1.90993e-241	2.20508e-248	9.09232e-229	1.66083e-235	3.93775e-205	1.89362e-241	2.17624e-234	1.90171e-269	1.03565e-202	0	2.06849e-218	2.19427e-253	2.66661e-259	1.90993e-241	4.72141e-217	4.58687e-257
	N	536	536	536	536	536	536	536	536	536	536	536	536	536	536	536	536	536	536	536	536	536	536	536	536	536	536	536	536	536	536	536	536	536	536	536	536	536	536	536	536	536	536	536	536	536	536	536	536
T.085	Correlation Coefficient	.951**	.907**	.967**	.964**	.918**	.926**	.883**	.951**	.951**	.961**	.980**	.919**	.950**	.954**	.962**	.952**	.962**	.964**	.952**	.959**	.974**	.967**	.949**	.963**	.970**	.946**	.971**	.954**	.976**	.952**	.973**	.957**	.957**	.964**	.951**	.967**	.974**	.959**	.945**	.955**	.909**	.920**	.966**	.958**	.967**	.957**	.955**	.954**
	Sig. (2-tailed)	6.2775e-274	3.56511e-202	0	0	2.10442e-216	5.68893e-228	6.83485e-178	3.88124e-274	3.0238e-274	3.39895e-301	0	7.73104e-218	3.78989e-273	6.09492e-281	3.74741e-304	6.21181e-277	2.0037e-303	0	7.98873e-278	5.89306e-294	0	0	3.62979e-269	2.39831e-306	0	4.74425e-264	0	1.04897e-281	0	7.07285e-278	0	2.47373e-288	3.60276e-288	0	1.838e-275	0	0	1.083e-293	7.01341e-261	8.22657e-283	7.43496e-205	5.23256e-219	0	1.50901e-291	0	3.60276e-288	3.77833e-285	2.7421e-281
	N	536	536	536	536	536	536	536	536	536	536	536	536	536	536	536	536	536	536	536	536	536	536	536	536	536	536	536	536	536	536	536	536	536	536	536	536	536	536	536	536	536	536	536	536	536	536	536	536
N.086	Correlation Coefficient	.936**	.933**	.957**	.965**	.922**	.950**	.894**	.972**	.959**	.974**	.951**	.957**	.952**	.919**	.934**	.978**	.936**	.958**	.930**	.966**	.953**	.980**	.959**	.968**	.956**	.977**	.952**	.980**	.943**	.969**	.967**	.974**	.952**	.972**	.918**	.969**	.942**	.982**	.947**	.973**	.902**	.947**	.952**	.980**	.985**	.952**	.950**	.981**
	Sig. (2-tailed)	5.92889e-244	9.23154e-240	1.53848e-289	0	1.14637e-222	8.38118e-272	1.01808e-188	0	6.00179e-294	0	3.10104e-274	1.79433e-290	4.34307e-277	7.71017e-218	4.36828e-241	0	5.1763e-244	4.88766e-293	8.98659e-234	0	4.44287e-278	0	2.35724e-294	0	1.55199e-285	0	1.08607e-276	0	1.62147e-257	0	0	0	1.32136e-276	0	1.1566e-216	0	6.327e-256	0	4.72158e-266	0	6.17991e-197	1.56243e-266	9.63973e-277	0	0	1.32136e-276	4.5521e-271	0
	N	536	536	536	536	536	536	536	536	536	536	536	536	536	536	536	536	536	536	536	536	536	536	536	536	536	536	536	536	536	536	536	536	536	536	536	536	536	536	536	536	536	536	536	536	536	536	536	536
T.087	Correlation Coefficient	.952**	.919**	.971**	.959**	.925**	.942**	.894**	.963**	.968**	.962**	.969**	.943**	.966**	.939**	.947**	.962**	.959**	.958**	.953**	.960**	.964**	.972**	.963**	.963**	.977**	.968**	.966**	.970**	.964**	.964**	.983**	.962**	.955**	.963**	.936**	.966**	.969**	.968**	.946**	.965**	.912**	.935**	.971**	.964**	.973**	.955**	.958**	.962**
	Sig. (2-tailed)	7.27813e-277	2.29177e-218	0	1.23897e-293	1.81914e-226	1.80981e-255	3.68853e-188	2.5347e-305	0	1.26506e-303	0	3.44447e-258	0	1.29737e-250	5.42546e-265	8.72419e-302	1.61419e-294	1.17802e-290	5.72626e-280	1.43022e-297	0	0	7.02484e-307	2.4709e-306	0	0	0	0	0	0	0	4.07225e-302	1.01026e-284	4.9421e-306	6.70584e-244	0	0	0	1.34871e-263	0	3.06334e-209	5.45282e-242	0	4.71586e-308	0	1.01026e-284	1.10468e-290	2.60427e-302
	N	536	536	536	536	536	536	536	536	536	536	536	536	536	536	536	536	536	536	536	536	536	536	536	536	536	536	536	536	536	536	536	536	536	536	536	536	536	536	536	536	536	536	536	536	536	536	536	536
N.088	Correlation Coefficient	.947**	.956**	.953**	.958**	.944**	.969**	.923**	.973**	.972**	.964**	.940**	.978**	.966**	.916**	.929**	.967**	.929**	.946**	.929**	.959**	.946**	.965**	.957**	.956**	.949**	.980**	.942**	.976**	.934**	.973**	.953**	.963**	.944**	.960**	.914**	.957**	.933**	.964**	.937**	.967**	.910**	.970**	.943**	.966**	.972**	.944**	.939**	.970**
	Sig. (2-tailed)	1.74653e-266	1.01959e-286	2.91189e-278	5.10671e-292	7.87118e-260	0	3.50116e-224	0	0	0	3.19063e-252	0	0	3.83039e-214	6.71637e-233	0	2.71699e-232	7.18169e-264	1.54038e-232	1.45693e-293	2.23239e-263	0	2.38839e-289	5.59449e-287	2.0257e-270	0	7.66906e-256	0	6.14711e-241	0	3.15089e-280	7.89782e-306	1.22952e-259	5.52902e-296	6.63491e-211	7.65273e-289	3.19294e-239	0	6.88472e-247	0	7.43281e-207	0	6.59347e-258	0	0	1.22952e-259	6.05278e-250	0
	N	536	536	536	536	536	536	536	536	536	536	536	536	536	536	536	536	536	536	536	536	536	536	536	536	536	536	536	536	536	536	536	536	536	536	536	536	536	536	536	536	536	536	536	536	536	536	536	536
T.089	Correlation Coefficient	.946**	.909**	.969**	.966**	.916**	.931**	.881**	.960**	.957**	.965**	.977**	.928**	.960**	.952**	.958**	.959**	.972**	.969**	.961**	.968**	.972**	.977**	.959**	.975**	.978**	.961**	.975**	.964**	.971**	.957**	.976**	.963**	.953**	.967**	.949**	.975**	.978**	.968**	.941**	.958**	.900**	.922**	.968**	.966**	.972**	.953**	.955**	.960**
	Sig. (2-tailed)	2.04886e-263	7.14197e-205	0	0	1.19965e-213	1.99071e-236	1.57603e-175	1.63399e-297	2.07213e-288	0	0	3.2488e-231	8.11314e-299	1.22149e-276	1.40976e-292	2.20144e-293	0	0	2.5657e-301	0	0	0	1.93679e-294	0	0	7.58257e-299	0	3.74051e-308	0	5.57076e-288	0	2.22631e-305	4.37628e-280	0	1.2595e-269	0	0	0	1.89812e-253	1.26723e-291	4.13247e-195	1.7888e-222	0	0	0	4.37628e-280	1.07959e-284	2.90784e-298
	N	536	536	536	536	536	536	536	536	536	536	536	536	536	536	536	536	536	536	536	536	536	536	536	536	536	536	536	536	536	536	536	536	536	536	536	536	536	536	536	536	536	536	536	536	536	536	536	536
N.090	Correlation Coefficient	.944**	.952**	.958**	.947**	.957**	.971**	.934**	.966**	.967**	.949**	.932**	.966**	.956**	.918**	.928**	.948**	.933**	.937**	.942**	.952**	.949**	.950**	.955**	.943**	.948**	.973**	.933**	.959**	.925**	.965**	.941**	.946**	.936**	.946**	.918**	.945**	.933**	.945**	.923**	.955**	.907**	.973**	.943**	.951**	.957**	.936**	.929**	.948**
	Sig. (2-tailed)	2.08383e-259	1.34807e-275	9.67711e-292	2.0779e-265	1.15066e-288	0	1.83538e-241	0	0	2.44104e-269	3.77898e-238	0	3.65436e-287	1.9025e-216	8.40833e-232	1.64271e-267	1.1766e-239	1.84071e-246	1.41892e-255	9.04694e-276	3.43049e-269	7.2281e-273	1.07469e-284	8.88984e-257	4.22967e-268	0	2.29015e-239	3.71956e-295	4.67194e-227	0	6.58646e-254	1.18576e-263	9.4405e-245	2.17967e-262	1.33291e-216	1.46614e-260	7.62797e-239	6.52679e-262	1.40648e-223	4.03656e-283	9.91839e-203	0	3.2694e-257	1.4073e-273	1.78234e-290	9.4405e-245	2.82331e-233	1.86986e-268
	N	536	536	536	536	536	536	536	536	536	536	536	536	536	536	536	536	536	536	536	536	536	536	536	536	536	536	536	536	536	536	536	536	536	536	536	536	536	536	536	536	536	536	536	536	536	536	536	536
T.091	Correlation Coefficient	.952**	.930**	.978**	.946**	.953**	.954**	.920**	.962**	.972**	.954**	.956**	.950**	.964**	.935**	.940**	.949**	.953**	.944**	.960**	.948**	.969**	.959**	.976**	.946**	.974**	.967**	.947**	.958**	.946**	.963**	.973**	.947**	.942**	.949**	.930**	.951**	.963**	.951**	.929**	.957**	.915**	.950**	.968**	.953**	.965**	.942**	.940**	.947**
	Sig. (2-tailed)	2.9648e-276	1.25543e-233	0	6.06598e-263	6.27732e-280	2.23811e-280	6.46481e-220	2.29698e-304	0	1.71326e-280	2.54007e-287	1.14597e-271	0	2.76317e-243	2.75537e-251	3.38653e-270	1.07783e-279	4.43695e-260	3.80931e-298	1.02682e-266	0	1.75111e-295	0	1.38721e-263	0	0	1.03857e-265	2.48769e-292	8.43295e-264	8.69056e-305	0	6.79199e-266	4.63977e-255	2.102e-269	1.53144e-233	9.08899e-275	2.6759e-307	1.3692e-274	5.69645e-233	1.38854e-288	9.80572e-213	4.9996e-273	0	1.44741e-279	0	4.63977e-255	9.82742e-251	2.42473e-266
	N	536	536	536	536	536	536	536	536	536	536	536	536	536	536	536	536	536	536	536	536	536	536	536	536	536	536	536	536	536	536	536	536	536	536	536	536	536	536	536	536	536	536	536	536	536	536	536	536
N.092	Correlation Coefficient	.954**	.951**	.969**	.968**	.948**	.967**	.922**	.978**	.976**	.974**	.958**	.973**	.970**	.933**	.944**	.975**	.948**	.957**	.948**	.969**	.964**	.977**	.968**	.967**	.964**	.983**	.954**	.983**	.950**	.979**	.972**	.973**	.956**	.971**	.933**	.974**	.955**	.978**	.947**	.976**	.919**	.968**	.963**	.976**	.983**	.956**	.952**	.975**
	Sig. (2-tailed)	7.38782e-281	1.38777e-273	0	0	1.08098e-267	0	9.00756e-222	0	0	0	2.01361e-292	0	0	1.30224e-238	1.11235e-258	0	2.59917e-268	1.55834e-289	5.26614e-267	0	6.02477e-308	0	0	0	5.46814e-308	0	9.71234e-282	0	1.80642e-272	0	0	0	8.838e-286	0	1.37366e-238	0	2.9097e-283	0	4.2895e-266	0	7.2632e-218	0	1.92487e-306	0	0	8.838e-286	1.26392e-277	0
	N	536	536	536	536	536	536	536	536	536	536	536	536	536	536	536	536	536	536	536	536	536	536	536	536	536	536	536	536	536	536	536	536	536	536	536	536	536	536	536	536	536	536	536	536	536	536	536	536
T.093	Correlation Coefficient	.948**	.927**	.954**	.928**	.931**	.942**	.913**	.931**	.964**	.934**	.939**	.918**	.946**	.898**	.912**	.925**	.935**	.928**	.941**	.935**	.940**	.946**	.951**	.930**	.953**	.944**	.927**	.947**	.927**	.957**	.962**	.927**	.963**	.926**	.929**	.945**	.939**	.946**	.950**	.956**	.943**	.930**	.972**	.937**	.958**	.963**	.960**	.928**
	Sig. (2-tailed)	9.21711e-268	2.03236e-229	3.75224e-281	4.15059e-231	9.72089e-236	4.20013e-256	2.58001e-210	1.54383e-235	0	2.09582e-240	1.00716e-249	1.61199e-216	1.64484e-262	8.0664e-193	1.71807e-208	2.16759e-226	3.55351e-243	5.94611e-231	1.22377e-252	1.74362e-242	1.95743e-251	7.31493e-263	2.64809e-275	1.08564e-233	2.74956e-280	6.95866e-259	2.73439e-229	1.78683e-264	3.75993e-230	2.77994e-290	4.71183e-303	9.35096e-230	5.35456e-307	1.56032e-228	8.45712e-233	1.12218e-260	6.40573e-249	1.43989e-262	5.43503e-272	5.34868e-286	2.58785e-257	8.65853e-235	0	1.0991e-246	3.98598e-292	5.35456e-307	2.34568e-296	2.37512e-231
	N	536	536	536	536	536	536	536	536	536	536	536	536	536	536	536	536	536	536	536	536	536	536	536	536	536	536	536	536	536	536	536	536	536	536	536	536	536	536	536	536	536	536	536	536	536	536	536	536
N.094	Correlation Coefficient	.946**	.950**	.959**	.963**	.947**	.967**	.921**	.975**	.970**	.969**	.943**	.967**	.959**	.919**	.931**	.966**	.947**	.955**	.946**	.966**	.952**	.972**	.964**	.960**	.952**	.978**	.943**	.976**	.939**	.974**	.956**	.967**	.950**	.962**	.923**	.967**	.941**	.973**	.941**	.970**	.919**	.970**	.956**	.973**	.977**	.950**	.946**	.968**
	Sig. (2-tailed)	1.0089e-262	4.26343e-272	3.81172e-295	1.63879e-306	6.85099e-265	0	5.81638e-221	0	0	0	9.06816e-258	0	6.34719e-295	1.68735e-218	1.96929e-236	0	3.7685e-265	7.40299e-283	1.79227e-263	0	5.13991e-276	0	0	3.74727e-298	2.95856e-276	0	1.69057e-256	0	8.41915e-250	0	6.60514e-287	0	3.55656e-271	4.35134e-304	2.71186e-224	0	1.81557e-253	0	2.90175e-253	0	8.66875e-218	0	6.05292e-286	0	0	3.55656e-271	8.55444e-263	0
	N	536	536	536	536	536	536	536	536	536	536	536	536	536	536	536	536	536	536	536	536	536	536	536	536	536	536	536	536	536	536	536	536	536	536	536	536	536	536	536	536	536	536	536	536	536	536	536	536
T.095	Correlation Coefficient	.960**	.936**	.974**	.961**	.934**	.949**	.911**	.959**	.970**	.958**	.968**	.935**	.972**	.945**	.952**	.951**	.962**	.957**	.955**	.959**	.961**	.963**	.951**	.958**	.973**	.962**	.967**	.963**	.965**	.969**	.969**	.953**	.972**	.959**	.961**	.963**	.963**	.959**	.960**	.967**	.917**	.938**	.971**	.958**	.972**	.972**	.964**	.952**
	Sig. (2-tailed)	4.44074e-298	1.83732e-243	0	4.32307e-299	8.34883e-241	2.29861e-269	6.40853e-208	1.71981e-293	0	9.47763e-292	0	3.59765e-242	0	2.02621e-261	1.32292e-277	1.98794e-273	4.90751e-302	2.58755e-290	5.4939e-284	7.34534e-294	1.10384e-301	4.11214e-307	3.44146e-275	4.52498e-292	0	2.3032e-303	0	1.02588e-307	0	0	0	5.54423e-279	0	1.41242e-293	1.37508e-301	1.34824e-307	1.47919e-307	9.054e-296	1.16122e-297	0	6.78901e-216	2.21446e-248	0	2.49989e-291	0	0	0	9.22873e-277
	N	536	536	536	536	536	536	536	536	536	536	536	536	536	536	536	536	536	536	536	536	536	536	536	536	536	536	536	536	536	536	536	536	536	536	536	536	536	536	536	536	536	536	536	536	536	536	536	536
N.096	Correlation Coefficient	.948**	.947**	.962**	.970**	.946**	.964**	.917**	.975**	.973**	.971**	.953**	.966**	.963**	.928**	.939**	.971**	.948**	.957**	.946**	.973**	.961**	.975**	.961**	.967**	.960**	.981**	.951**	.980**	.947**	.976**	.963**	.970**	.956**	.967**	.933**	.978**	.952**	.979**	.950**	.978**	.923**	.963**	.961**	.976**	.980**	.956**	.957**	.972**
	Sig. (2-tailed)	2.84879e-267	7.2492e-266	8.2034e-304	0	5.46007e-263	0	1.20952e-214	0	0	0	3.08278e-278	0	1.47446e-306	1.21789e-231	5.74035e-250	0	7.56349e-268	3.13576e-290	2.32128e-264	0	1.40239e-300	0	2.52158e-300	0	8.20655e-298	0	1.68132e-273	0	2.45289e-266	0	1.00263e-307	0	2.91111e-287	0	4.68071e-239	0	1.27259e-276	0	6.53475e-272	0	1.69509e-223	1.31184e-307	1.60735e-301	0	0	2.91111e-287	5.35012e-289	0
	N	536	536	536	536	536	536	536	536	536	536	536	536	536	536	536	536	536	536	536	536	536	536	536	536	536	536	536	536	536	536	536	536	536	536	536	536	536	536	536	536	536	536	536	536	536	536	536	536
T.097	Correlation Coefficient	.959**	.941**	.965**	.960**	.936**	.955**	.914**	.960**	.976**	.960**	.961**	.946**	.974**	.935**	.947**	.954**	.961**	.958**	.954**	.962**	.957**	.967**	.957**	.963**	.970**	.967**	.962**	.970**	.961**	.973**	.966**	.959**	.971**	.959**	.948**	.967**	.953**	.966**	.963**	.973**	.930**	.948**	.972**	.963**	.976**	.971**	.966**	.957**
	Sig. (2-tailed)	2.01978e-295	1.32269e-252	0	1.30464e-297	6.14069e-244	6.68545e-283	9.97476e-212	5.17901e-298	0	1.08882e-297	1.86975e-301	2.01687e-263	0	3.28546e-243	1.65607e-266	2.33198e-280	6.92669e-300	1.93472e-292	8.10836e-281	2.08956e-303	1.57521e-288	0	2.07701e-288	7.61303e-305	0	0	1.91278e-302	0	9.96027e-302	0	0	1.71474e-293	0	5.75613e-296	3.0868e-268	0	1.46002e-279	0	4.1092e-306	0	4.00732e-234	2.77351e-267	0	4.7437e-307	0	0	0	3.0588e-290
	N	536	536	536	536	536	536	536	536	536	536	536	536	536	536	536	536	536	536	536	536	536	536	536	536	536	536	536	536	536	536	536	536	536	536	536	536	536	536	536	536	536	536	536	536	536	536	536	536
N.098	Correlation Coefficient	.947**	.958**	.956**	.958**	.949**	.970**	.929**	.972**	.972**	.964**	.940**	.980**	.966**	.921**	.933**	.964**	.925**	.945**	.928**	.959**	.947**	.961**	.952**	.954**	.947**	.980**	.944**	.972**	.933**	.972**	.944**	.960**	.944**	.959**	.918**	.955**	.930**	.962**	.938**	.967**	.909**	.972**	.940**	.962**	.969**	.944**	.940**	.965**
	Sig. (2-tailed)	2.61122e-265	1.44913e-290	7.40247e-286	2.61436e-292	4.18107e-270	0	2.80632e-232	0	0	0	8.11156e-252	0	0	1.81336e-220	1.80558e-239	0	4.23209e-227	8.87406e-261	1.31927e-231	3.90332e-294	5.71329e-265	3.94463e-299	4.95539e-276	1.3555e-280	1.79632e-264	0	1.88335e-258	0	6.01056e-240	0	2.81475e-260	1.227e-298	3.64333e-260	1.12694e-294	5.39651e-216	3.72694e-285	4.97561e-235	2.11444e-303	2.8844e-247	0	4.12927e-205	0	2.92893e-252	3.35539e-304	0	3.64333e-260	4.81093e-251	0
	N	536	536	536	536	536	536	536	536	536	536	536	536	536	536	536	536	536	536	536	536	536	536	536	536	536	536	536	536	536	536	536	536	536	536	536	536	536	536	536	536	536	536	536	536	536	536	536	536
[truncated: 46 more columns]
