# Supplementary material for: Small Non-Coding RNAs and Their Role in Locoregional Metastasis and Outcomes in Early-Stage Breast Cancer Patients
Source: Int J Mol Sci. 2024 Apr 3;25(7):3982. doi: 10.3390/ijms25073982 (PMC11011815; doi:10.3390/ijms25073982)
Supplement: Supplementary file 1 [file ijms-25-03982-s001.zip › Table S3.xlsx]

## Sheet: 1
COMPARISON	Metastatic status (Negative vs. Positive)
Name	log2FoldChange	p-value	q-value
lnc-GCNT1:4	-2.477	5.99505	1.01146e-06
SNORA57	-2.312	4.48418	3.27961e-05
SNORA16A	-1.608	4.48418	3.27961e-05
SNORA80E	-1.484	4.03559	9.21312e-05
SNORA47	-2.879	3.70214	0.000198544
RN7SKP80	-1.838	3.09624	0.000801233
SNORA7B	-1.848	3.01542	0.000965122
SNORD15B	-1.389	2.294	0.00508158
SNORD93	1.189	2.12622	0.00747786
RNA5-8S5	-1.045	2.06582	0.00859368
RNA5-8S5	-1.044	2.06582	0.00859368
SNORA62	-1.005	2.06582	0.00859368
SNORD94	-1.515	2.05152	0.00888135
MTND4P12	-1.22	1.71401	0.0193192
SNORA68	-1.112	1.68999	0.0204177
SNORD3A	-0.899	1.66208	0.0217731
SNORD114-20	1.575	1.66208	0.0217731
SNORA14B	-1.001	1.63396	0.0232294
SNORA7A	-1.512	1.58757	0.0258484
SNORD10	-0.863	1.58118	0.0262314
SNORA18	-1.334	1.50364	0.0313587
VTRNA2-1	-0.852	1.43253	0.0369374
SNORA70	-1.087	1.31308	0.0486323
RN7SKP71	-1.04	1.17047	0.0675344
SNORD116-18	0.999	1.14804	0.0711151
7SK	-0.807	1.13218	0.07376
SNORA50C	-0.762	1.13218	0.07376
SNORD3C	-0.739	1.13218	0.07376
SNORA49	-0.686	0.957075	0.110389
SNORA67	-0.766	0.940199	0.114763
SNORA17B	-0.673	0.907457	0.123749
SNORA66	-0.537	0.879061	0.132111
SNORD12B	0.575	0.879061	0.132111
RMRP	-0.536	0.864258	0.136692
SNORA2A	-0.78	0.862376	0.137285
SNHG5	0.543	0.845982	0.142567
SNORD113-6	0.709	0.833015	0.146888
SNORA31	-0.854	0.833015	0.146888
SNORA71A	-1.037	0.833015	0.146888
SNORA58B	-0.529	0.833015	0.146888
SNORD12C	0.647	0.830569	0.147717
SNORA73B	-0.642	0.830569	0.147717
SNORD114-25	0.639	0.800975	0.158134
SNORD15A	-0.86	0.741296	0.181428
RNU2-6P	-0.982	0.733436	0.184741
SNORA63	-0.551	0.718405	0.191247
RNY4P10	0.804	0.708853	0.1955
Y_RNA	0.648	0.708853	0.1955
GAS5	0.614	0.691428	0.203504
SNORA64	-0.664	0.677375	0.210196
SNORA6	-0.485	0.677375	0.210196
SNORD113-7	0.628	0.668046	0.21476
SNORD59A	0.511	0.668046	0.21476
SNORD51	0.542	0.633052	0.232781
SNORD4B	0.581	0.594491	0.254395
SNORD97	-0.467	0.594491	0.254395
SNORA24	-0.663	0.547257	0.283624
snoU2-30	-0.641	0.526763	0.297329
RNVU1-19	-0.491	0.510813	0.308452
SNORD88A	-0.456	0.507082	0.311113
SNORD113	0.578	0.501138	0.3154
SNORD107	0.52	0.501138	0.3154
SNORD114-14	0.569	0.501138	0.3154
Y_RNA	0.693	0.483927	0.32815
SNORD114-17	0.663	0.483927	0.32815
SCARNA10	-0.414	0.483927	0.32815
Y_RNA	0.592	0.483927	0.32815
SNORD37	0.374	0.483927	0.32815
SCARNA7	-0.555	0.483927	0.32815
SNORD86	-0.458	0.464806	0.342921
SNORD111B	0.439	0.461748	0.345344
SNORD113-8	0.498	0.461748	0.345344
SNORD11	0.48	0.457424	0.3488
SNORA8	-0.416	0.431119	0.370579
SNORD18A	0.401	0.424169	0.376557
SNORA65	-0.431	0.424169	0.376557
SNORD90	0.398	0.423369	0.377252
GAS5	0.404	0.422376	0.378115
SNORD18B	0.437	0.418083	0.381871
SNORD113-9	0.514	0.418083	0.381871
RNU7-1	0.537	0.413391	0.386019
SNORD63	0.4	0.413029	0.386342
SNORD83A	0.399	0.384678	0.412403
SNORD113-3	0.524	0.384678	0.412403
SNORD73A	0.544	0.374962	0.421733
SNORD18C	0.424	0.374962	0.421733
SNORD87	0.537	0.374962	0.421733
RNU5E-1	0.426	0.374962	0.421733
SNORD70	0.41	0.374396	0.422283
SNORA71D	-0.513	0.372132	0.424491
SNORD105	0.422	0.37097	0.425628
SNORD114-3	0.434	0.359504	0.437015
SNORD114-12	0.463	0.35845	0.438076
SNORA61	-0.587	0.355251	0.441316
AC079949	-0.375	0.354645	0.441931
RNY3	0.328	0.354573	0.442005
SNORA20	-0.402	0.351567	0.445075
SNORD1B	0.37	0.348122	0.448619
RNA5SP141	-0.42	0.341388	0.45563
RNY1	-0.358	0.338173	0.459015
SNORD121A	0.476	0.328069	0.46982
RNU2-61P	0.659	0.327161	0.470803
SNORD1A	0.548	0.326895	0.471092
SNORD111	0.688	0.319471	0.479213
SNORD114-28	0.431	0.319471	0.479213
snoU2-30	0.369	0.313897	0.485403
RNY4P5	-0.386	0.313897	0.485403
RNU6-2	-0.428	0.312944	0.48647
SNORD104	-0.349	0.304255	0.496301
SNHG1	0.391	0.303044	0.497686
SNORA79B	-0.387	0.302681	0.498103
Y_RNA	0.351	0.297467	0.504119
RNA5SP74	-0.436	0.294206	0.507919
SNORD3B-1	-0.333	0.284307	0.519628
SNORD123	0.38	0.256657	0.553788
SNORD33	0.245	0.252966	0.558513
SNORD42B	0.309	0.248732	0.563986
SNORD70B	0.375	0.247523	0.565558
RNU4-1	0.353	0.247523	0.565558
RNU5B-1	0.274	0.247523	0.565558
RNU5A-1	0.277	0.247523	0.565558
SNORD114-26	0.372	0.247523	0.565558
SNORD99	0.276	0.238989	0.576781
SNORA12	-0.321	0.236815	0.579675
RNU6-33P	0.34	0.229669	0.589292
SNORD114-11	0.433	0.229669	0.589292
SNORD60	0.262	0.222612	0.598947
SNORD88C	-0.29	0.214197	0.610665
RNU6-5P	-0.341	0.214197	0.610665
GAS5	0.332	0.214197	0.610665
RNY3P1	0.295	0.213176	0.612102
SNORA17A	-0.298	0.21228	0.613366
SNORA50A	-0.331	0.200909	0.629638
SNORD54	0.341	0.195915	0.63692
SNORD124	-0.346	0.19526	0.637882
SNORD41	0.234	0.19526	0.637882
Y_RNA	0.274	0.19526	0.637882
SNORD14C	0.465	0.19526	0.637882
SNORD58A	0.23	0.19526	0.637882
SNORD24	0.277	0.19526	0.637882
Y_RNA	-0.269	0.19526	0.637882
SNORD19B	0.283	0.189513	0.646378
SNORD101	0.268	0.188033	0.648585
SNORD103B	0.194	0.188033	0.648585
SNORD42A	0.297	0.188033	0.648585
RNU1-27P	-0.233	0.188033	0.648585
SNORD12	0.217	0.185158	0.652893
SNORA2C	0.264	0.178866	0.662421
SNORA3A	-0.257	0.17628	0.666377
GAS5	-0.201	0.17628	0.666377
RNA5SP150	-0.343	0.169607	0.676695
SNORD103A	0.183	0.164884	0.684094
SNORD114-22	0.293	0.162344	0.688107
SNORD1C	0.218	0.162344	0.688107
SNORD3B-2	-0.238	0.162344	0.688107
SNORD85	0.251	0.162344	0.688107
SNORD64	0.277	0.162344	0.688107
SNORA23	-0.258	0.162344	0.688107
SNORD35A	-0.23	0.162344	0.688107
SNORD102	0.224	0.162344	0.688107
SNORA54	0.24	0.162344	0.688107
SNORD45C	0.194	0.162344	0.688107
SNORD28	0.271	0.162344	0.688107
SNORD114-9	0.284	0.162344	0.688107
SNORD2	0.2	0.158747	0.69383
SNORD7	0.298	0.155892	0.698407
SNORD100	0.229	0.155892	0.698407
RNU1-4	-0.202	0.155892	0.698407
SNORD49A	0.217	0.155054	0.699755
GAS5	0.293	0.155054	0.699755
SNORD114-1	0.29	0.155054	0.699755
SNORD114-23	0.283	0.155054	0.699755
RPL30-AS1	-0.231	0.155054	0.699755
SNORD61	0.181	0.155054	0.699755
RNU1-1	-0.199	0.153714	0.701918
SNORD116-29	0.311	0.153714	0.701918
SNORD36B	0.251	0.151522	0.705469
SNORD36A	0.19	0.144403	0.717129
RNU1-2	-0.192	0.142725	0.719904
SNORD58C	0.208	0.138115	0.727587
SNORD21	0.303	0.135138	0.732592
SNORA74B	-0.336	0.133757	0.734925
SNORA44	-0.187	0.132776	0.736587
SNORD126	0.226	0.130674	0.740161
SNORD110	-0.174	0.127342	0.745861
SNORD27	0.184	0.127342	0.745861
RNU2-64P	-0.342	0.125151	0.749634
SNORD115-17	0.385	0.124264	0.751166
RNVU1-18	-0.171	0.124264	0.751166
SNORD82	0.182	0.124264	0.751166
SNORD3D	-0.189	0.124264	0.751166
SNORD25	0.171	0.124264	0.751166
RNA5S9	0.266	0.124264	0.751166
SNORD14B	0.308	0.124264	0.751166
SNORD89	0.295	0.124264	0.751166
Y_RNA	-0.182	0.124264	0.751166
SNORD83B	-0.183	0.124146	0.75137
RNVU1-7	-0.18	0.124146	0.75137
RNU1-3	-0.167	0.124146	0.75137
SNORD116-21	0.334	0.124146	0.75137
SNORD38A	0.212	0.124146	0.75137
RNU6-36P	-0.234	0.124146	0.75137
RNU1-28P	-0.161	0.121657	0.755688
SNORD71	0.161	0.111806	0.773025
SNORD105B	-0.15	0.108652	0.77866
SNORA21	-0.243	0.107439	0.780837
RNU6-11P	0.211	0.107439	0.780837
RNU6-37P	-0.202	0.107439	0.780837
SNORD117	0.15	0.0996214	0.795021
SCARNA2	0.168	0.0962688	0.801182
SNORD66	0.136	0.0956657	0.802295
SNORA53	-0.164	0.0954314	0.802728
SNORD72	0.174	0.0954314	0.802728
SNORD14E	0.246	0.0954314	0.802728
RNVU1-7	-0.154	0.0939996	0.805379
RNU6-3P	-0.175	0.0927607	0.80768
SNORA3B	0.176	0.089749	0.8133
SNORA72	-0.161	0.0879332	0.816708
SNORD4A	0.134	0.0879332	0.816708
SNORD30	-0.152	0.0843328	0.823507
SNORD49B	0.175	0.0843328	0.823507
SNORA9	-0.133	0.0843328	0.823507
SNORD26	0.188	0.0843328	0.823507
SNORD116-17	-0.281	0.0843328	0.823507
SNORD22	-0.146	0.0843328	0.823507
SNORD78	-0.226	0.0843328	0.823507
SNORD116-20	-0.289	0.0843328	0.823507
SNHG1	-0.12	0.0807316	0.830364
SNORD116-8	0.209	0.0782963	0.835033
SNORD34	0.154	0.0702219	0.850703
SNORA73A	-0.144	0.0702219	0.850703
SNORD6	-0.121	0.0698357	0.85146
SNORD109B	0.133	0.0650497	0.860895
SNORD17	0.167	0.0650497	0.860895
SNORD38B	0.137	0.0650497	0.860895
SNORD8	0.312	0.0629019	0.865163
SNORD109A	0.128	0.0571249	0.876749
SNORD127	0.184	0.0549864	0.881076
RNU2-2P	-0.083	0.0534369	0.884226
SNORD116-19	-0.221	0.052533	0.886068
SNORA60	0.125	0.0517986	0.887568
GAS5	0.105	0.0487578	0.893804
SNORD68	0.092	0.0487578	0.893804
SNORA46	-0.13	0.0487578	0.893804
SNORD46	0.196	0.0487578	0.893804
RNU6-8	0.127	0.0470398	0.897347
SNORD91A	0.092	0.0461841	0.899116
RNA5SP145	-0.121	0.0461841	0.899116
RNA5SP225	-0.148	0.0454829	0.900569
SNORD116-14	-0.216	0.0454829	0.900569
RNU6-15P	-0.123	0.0435224	0.904644
SNORA11	-0.096	0.0276384	0.938343
RN7SL674P	-0.135	0.02685	0.940048
SNORD116-15	-0.166	0.0263473	0.941137
SNORD116-24	-0.188	0.0249984	0.944064
SNORA26	0.076	0.0242894	0.945607
RNU12	0.082	0.0242894	0.945607
SNORD116-23	-0.099	0.0242894	0.945607
SNORD45B	0.133	0.0223192	0.949906
SNORD35B	0.08	0.0223192	0.949906
SNORD98	0.071	0.0205969	0.953681
Y_RNA	0.096	0.0192749	0.956588
SNORD121B	0.089	0.0192749	0.956588
RNA5SP226	0.086	0.0192749	0.956588
RNA5SP389	0.08	0.0192749	0.956588
RNVU1-1	-0.079	0.0192749	0.956588
SNORA71B	0.092	0.0192749	0.956588
RNA5SP161	0.09	0.0192749	0.956588
SNORD116-1	-0.112	0.0192749	0.956588
RNA5S11	-0.066	0.0192749	0.956588
SNORD65	0.125	0.0192749	0.956588
SNORD32A	0.052	0.0192749	0.956588
RNU2-59P	0.082	0.0192749	0.956588
SNORA2B	-0.092	0.0192749	0.956588
RNA5SP298	0.08	0.0192749	0.956588
RNA5SP99	-0.081	0.0192749	0.956588
Y_RNA	0.067	0.0192749	0.956588
SNORA41	-0.07	0.0192749	0.956588
SNORD63B	0.074	0.0192749	0.956588
RNA5S13	-0.058	0.0192749	0.956588
SNORD116-2	-0.107	0.0184093	0.958497
SNORD50B	0.055	0.0162101	0.963363
RNA5SP149	-0.066	0.0162101	0.963363
RNA5S16	-0.051	0.0151485	0.965721
RNU6-1	0.064	0.0151485	0.965721
SNORD69	-0.044	0.0151485	0.965721
RNA5S5	-0.049	0.0151485	0.965721
RNU4-2	0.05	0.0151485	0.965721
RNVU1-1	-0.054	0.0151485	0.965721
SNORD67	0.087	0.0151485	0.965721
RNA5S6	-0.044	0.0151485	0.965721
SNORD91B	-0.04	0.0151485	0.965721
RNA5S3	-0.043	0.0151485	0.965721
SNORD16	-0.076	0.0151485	0.965721
RNA5S12	-0.04	0.0151485	0.965721
SNORD13	-0.038	0.0151485	0.965721
SNORD19C	-0.046	0.0151485	0.965721
SNORD118	0.036	0.0151485	0.965721
SNORA48	0.04	0.0151485	0.965721
RNA5S8	-0.036	0.0151485	0.965721
RNY4P2	0.032	0.0151485	0.965721
RNA5SP429	0.045	0.0151485	0.965721
RNA5S2	-0.034	0.0151485	0.965721
RNA5S10	-0.033	0.0151485	0.965721
SNORD116-9	0.053	0.0151485	0.965721
RNA5S4	-0.032	0.0151485	0.965721
RNU6-4P	-0.038	0.0151485	0.965721
RNA5S17	-0.03	0.0151485	0.965721
RNA5S7	-0.03	0.0151485	0.965721
RNA5S1	-0.03	0.0151485	0.965721
SNORD116-16	-0.056	0.013307	0.969824
RNA5SP202	-0.029	0.0131043	0.970277
RNA5S14	-0.027	0.0131043	0.970277
RNU11	0.023	0.0108658	0.975291
VTRNA1-1	0.024	0.010515	0.976079
SNORA75	0.023	0.00766335	0.982509
SNORD52	0.021	0.00723957	0.983468
RNA5S15	-0.018	0.00657433	0.984976
SNORD14D	0.029	0.00656369	0.985
SNORA37	-0.015	0.00656369	0.985
SNORD5	0.014	0.00656369	0.985
RNA5SP370	0.017	0.00656369	0.985
SNORD116-13	-0.02	0.00402973	0.990764
SNORD116-3	0.019	0.00402973	0.990764
SNORA38B	0.013	0.00402973	0.990764
RNU6-9	0.009	0.00402973	0.990764
SNORD116-5	0.014	0.00402973	0.990764
SNORD45A	0.006	0.00388555	0.991093
SNORD116-6	-0.011	0.00388555	0.991093
SNORD116-7	-0.006	0.00379709	0.991295
SNORD116-22	-0.001	0.000760406	0.998251

## Sheet: 2
COMPARISON	Metastatic status (Negative vs. Micrometastasis)
Name	log2FoldChange	p-value	q-value
SNORA57	-2.524	2.80977	0.00154963
SNORA16A	-1.696	2.8021	0.00157723
SNORD93	1.509	2.65794	0.00219814
lnc-GCNT1:4	-2.113	2.50881	0.00309879
SNORA80E	-1.333	1.89344	0.0127808
SNORD15B	-1.62	1.89344	0.0127808
SNORA62	-1.211	1.89344	0.0127808
RN7SKP80	-1.826	1.74196	0.0181152
SNORA47	-2.626	1.64523	0.0226345
SNORA7B	-1.794	1.59794	0.0252382
SNORD10	-1.082	1.59794	0.0252382
7SK	-1.157	1.59794	0.0252382
SNORA68	-1.332	1.54277	0.0286571
MTND4P12	-1.437	1.53777	0.0289886
SNORA70	-1.442	1.52659	0.0297445
SNORD116-18	1.238	1.393	0.0404577
SNORD114-20	1.653	1.39204	0.0405467
SNORA71A	-1.589	1.31712	0.048181
SNORD3A	-0.995	1.30576	0.0494588
SNORA2A	-1.138	1.28356	0.0520526
VTRNA2-1	-0.968	1.18948	0.0646423
SNHG5	0.729	1.18948	0.0646423
SNORD94	-1.446	1.14429	0.0717318
RNA5-8S5	-0.969	1.14429	0.0717318
RNA5-8S5	-0.969	1.14429	0.0717318
SNORA66	-0.71	1.12	0.0758571
SNORA7A	-1.604	1.10265	0.0789496
SNORA17B	-0.868	1.08589	0.0820564
RN7SKP71	-1.201	1.07315	0.0844993
SNORA14B	-0.989	1.03948	0.091311
SNORA18	-1.39	1.01769	0.0960083
SNORD4B	0.838	1.01689	0.096186
SNORD3C	-0.841	0.985987	0.103279
SNORA31	-1.117	0.982093	0.10421
SNORA50C	-0.822	0.900339	0.125794
SNORA63	-0.717	0.869056	0.13519
SNORA73B	-0.781	0.831843	0.147284
SNORD113-7	0.794	0.812962	0.153829
RNU2-6P	-1.25	0.809142	0.155188
SNORD83A	0.645	0.809142	0.155188
SNORA24	-0.941	0.803982	0.157043
SNORD12B	0.597	0.6954	0.201651
SNORA49	-0.709	0.685892	0.206114
SNORD111B	0.607	0.677133	0.210313
SNORA79B	-0.699	0.677133	0.210313
SNORA58B	-0.575	0.677133	0.210313
SNORD59A	0.596	0.677133	0.210313
SNORA67	-0.772	0.664764	0.21639
RNY4P10	0.89	0.654475	0.221577
SNORD105	0.634	0.637943	0.230174
SNORD63	0.571	0.637943	0.230174
SNORD37	0.484	0.62064	0.23953
SNORD51	0.599	0.57114	0.268448
SNORD107	0.628	0.567796	0.270523
SNORD18C	0.603	0.567796	0.270523
SNORA64	-0.734	0.559805	0.275547
SNORD90	0.526	0.551273	0.281013
SNORD12C	0.606	0.520893	0.301375
snoU2-30	0.56	0.515631	0.305049
SNORD113-6	0.645	0.503753	0.313507
SNORD113	0.662	0.503753	0.313507
Y_RNA	0.805	0.503753	0.313507
SNORD99	0.47	0.503753	0.313507
SNORA12	-0.566	0.503753	0.313507
SNHG1	0.59	0.491556	0.322436
SNORD103B	0.368	0.477644	0.332932
GAS5	0.586	0.462929	0.344406
SNORD111	0.974	0.462929	0.344406
SCARNA10	-0.479	0.461819	0.345288
SNORD70	0.524	0.44905	0.35559
SNORD42B	0.478	0.44905	0.35559
SNORA6	-0.471	0.44905	0.35559
SNORD114-26	0.585	0.44905	0.35559
SNORA23	-0.529	0.44905	0.35559
SNORD103A	0.355	0.44905	0.35559
RNA5SP74	-0.648	0.44905	0.35559
SNORD114-14	0.6	0.447926	0.356512
SNORD114-25	0.548	0.447926	0.356512
SNORA20	-0.532	0.430788	0.370862
SNORD11	0.528	0.43068	0.370954
SNORD123	0.556	0.43068	0.370954
SNORA53	-0.471	0.43068	0.370954
GAS5	0.457	0.421882	0.378546
SNORD15A	-0.762	0.417049	0.382782
RNU1-27P	-0.414	0.417049	0.382782
SNORD113-9	0.576	0.415195	0.384419
SNORD54	0.555	0.415195	0.384419
SNORD73A	0.635	0.415195	0.384419
RNU2-61P	0.834	0.40914	0.389816
SNORA71D	-0.616	0.397084	0.400789
RNU6-2	-0.565	0.397084	0.400789
SNORD42A	0.498	0.397084	0.400789
SNORD97	-0.428	0.392875	0.404693
SNORD114-17	0.642	0.392875	0.404693
SNORD35A	-0.426	0.392875	0.404693
Y_RNA	0.574	0.392875	0.404693
SCARNA7	-0.561	0.392875	0.404693
RNU7-1	0.573	0.392875	0.404693
SNORD70B	0.519	0.392875	0.404693
SNORA74B	-0.72	0.392875	0.404693
SNORD113-8	0.497	0.392875	0.404693
SNORD86	-0.465	0.392875	0.404693
SNORD121A	0.57	0.392875	0.404693
SNORD100	0.425	0.392875	0.404693
SNORD33	0.332	0.392875	0.404693
SNORD114-12	0.528	0.392875	0.404693
RNU1-4	-0.38	0.392875	0.404693
SNORA65	-0.454	0.392321	0.405209
RMRP	-0.39	0.377561	0.419217
SNORD1A	0.636	0.377561	0.419217
RNU1-1	-0.375	0.374174	0.4225
RNU1-2	-0.369	0.352517	0.444102
SNORD87	0.554	0.34253	0.454433
SNORD14C	0.677	0.34253	0.454433
RNVU1-18	-0.355	0.339293	0.457833
SNORD18B	0.422	0.335739	0.461595
SNORD82	0.37	0.333879	0.463576
RNVU1-19	-0.422	0.323082	0.475246
RNU1-3	-0.347	0.322129	0.47629
SNORD116-29	0.538	0.322129	0.47629
SNORA3A	-0.396	0.322129	0.47629
Y_RNA	0.462	0.319357	0.479339
SNORD2	0.324	0.315762	0.483324
SNORD78	-0.597	0.315762	0.483324
RNU1-28P	-0.336	0.315762	0.483324
RNU4-1	0.422	0.30262	0.498173
SNORA26	-0.321	0.300739	0.500335
SCARNA2	0.372	0.296116	0.505689
SNORA8	-0.369	0.281064	0.523523
RPL30-AS1	-0.377	0.278033	0.52719
SNORD113-3	0.475	0.276803	0.528685
SNORD89	0.547	0.276803	0.528685
SNORD71	0.322	0.276803	0.528685
SNORD58A	0.299	0.274051	0.532046
SNORD18A	0.338	0.27006	0.536958
SNORD64	0.401	0.27006	0.536958
SNORD21	0.494	0.252103	0.559625
SNORD114-28	0.417	0.252103	0.559625
SNORD85	0.353	0.252103	0.559625
SNORA72	-0.356	0.246091	0.567425
SNORD117	0.299	0.246091	0.567425
SNORD3B-1	-0.346	0.246091	0.567425
RNA5S11	-0.325	0.246091	0.567425
SNORA2B	-0.493	0.241429	0.57355
SNORD127	0.508	0.239111	0.576618
SNORD14E	0.496	0.237691	0.578508
SNORD30	-0.331	0.227822	0.591804
RNA5S13	-0.31	0.227665	0.592018
snoU2-30	-0.446	0.225814	0.594547
RNVU1-7	-0.308	0.225238	0.595336
RNU6-5P	-0.376	0.223078	0.598304
SNORD14B	0.496	0.223078	0.598304
RNVU1-1	-0.343	0.223078	0.598304
RNY4P5	-0.354	0.223078	0.598304
RNA5S6	-0.296	0.223078	0.598304
RNA5S16	-0.294	0.223078	0.598304
RNA5S5	-0.303	0.223078	0.598304
SNORD49A	0.295	0.223078	0.598304
SNORA61	-0.496	0.221232	0.600852
RNA5SP202	-0.319	0.221232	0.600852
SNORD25	0.269	0.221232	0.600852
SNORD114-3	0.345	0.221232	0.600852
RNA5S7	-0.291	0.221232	0.600852
RNA5S3	-0.294	0.221232	0.600852
RNA5S2	-0.289	0.21664	0.607239
RNA5S12	-0.289	0.21664	0.607239
SNORD1C	0.263	0.21664	0.607239
RNA5S4	-0.285	0.21664	0.607239
RNA5S17	-0.279	0.21633	0.607674
RNA5S1	-0.283	0.215699	0.608557
RNA5S10	-0.279	0.21493	0.609636
SNORD114-11	0.418	0.21493	0.609636
SNORD101	0.293	0.21493	0.609636
RNA5S8	-0.276	0.21493	0.609636
RNVU1-1	-0.328	0.214859	0.609735
SNORD66	0.238	0.214859	0.609735
RNA5S14	-0.28	0.214339	0.610465
SNORD114-1	0.366	0.214339	0.610465
SNORD115-17	0.554	0.214339	0.610465
SNORD116-8	0.417	0.214339	0.610465
GAS5	0.322	0.214339	0.610465
RNA5S15	-0.272	0.214339	0.610465
SNORD1B	0.28	0.214339	0.610465
RNA5SP225	-0.394	0.214339	0.610465
SNORD27	0.255	0.214339	0.610465
SNORA21	-0.396	0.214339	0.610465
RNA5SP99	-0.369	0.21211	0.613606
SNORD88A	-0.275	0.210221	0.616281
SNORD19B	0.285	0.200299	0.630523
RNY3	0.235	0.198797	0.632707
SNORD121B	0.321	0.198797	0.632707
SNORD60	0.235	0.19447	0.639043
SNORD114-22	0.313	0.192474	0.641987
SNORD3B-2	-0.26	0.190881	0.644346
RNY1	-0.255	0.185032	0.653082
SNORD17	0.326	0.185032	0.653082
SNORD45C	0.207	0.185032	0.653082
SNORA50A	-0.301	0.185032	0.653082
SNORD126	0.278	0.185032	0.653082
SNORD12	0.21	0.185032	0.653082
SNORD26	0.32	0.184932	0.653233
RNVU1-7	-0.243	0.184913	0.653261
SNORD58C	0.242	0.177907	0.663885
RNU6-3P	-0.272	0.175371	0.667773
SNORA17A	-0.249	0.167306	0.68029
GAS5	0.304	0.163417	0.686409
SNORD114-9	0.278	0.161074	0.690122
SNORD3D	-0.23	0.159785	0.692173
RNA5SP141	-0.267	0.159204	0.6931
SNORD22	-0.216	0.13361	0.735174
RNA5S9	0.293	0.130893	0.739787
RNU6-37P	-0.248	0.129212	0.742656
SNORD24	0.209	0.126482	0.747339
RNU11	-0.183	0.124769	0.750294
SNORA46	-0.24	0.124769	0.750294
SNORD116-21	0.359	0.124769	0.750294
VTRNA1-1	0.202	0.124769	0.750294
SNORD46	0.355	0.124769	0.750294
Y_RNA	-0.196	0.123976	0.751665
SNORA37	-0.19	0.122539	0.754156
SNORD69	0.17	0.120894	0.757018
RNU2-64P	-0.334	0.119408	0.759612
SNORA38B	-0.274	0.117531	0.762902
SNORD109B	0.191	0.116678	0.764402
SNORD38B	0.199	0.116678	0.764402
SNORD109A	0.195	0.116678	0.764402
SNORD36A	0.163	0.116678	0.764402
SNORD104	-0.191	0.116678	0.764402
SNORA44	-0.17	0.116678	0.764402
RNY3P1	0.183	0.1107	0.774996
RNU6-36P	-0.229	0.1107	0.774996
SNORA75	-0.187	0.100463	0.793482
SNORD4A	0.15	0.100463	0.793482
RNU6-33P	0.193	0.100463	0.793482
SNORD13	0.16	0.100463	0.793482
RNU6-15P	-0.203	0.100463	0.793482
SNORD114-23	0.21	0.100463	0.793482
SNORA71B	-0.214	0.100463	0.793482
SNORD124	-0.21	0.100463	0.793482
RNA5SP298	-0.211	0.100463	0.793482
SNORD110	-0.142	0.100463	0.793482
Y_RNA	0.207	0.100463	0.793482
SNORD41	0.137	0.100463	0.793482
SNORA48	-0.167	0.100463	0.793482
SNORA73A	-0.174	0.100463	0.793482
SNORD50B	0.157	0.0989827	0.796191
RNU2-2P	-0.112	0.0957585	0.802124
Y_RNA	0.17	0.0949418	0.803634
Y_RNA	0.155	0.0918042	0.809461
RNA5SP429	0.188	0.0918042	0.809461
SNORD8	0.366	0.0918042	0.809461
RNA5SP161	-0.189	0.0918042	0.809461
SNORD5	0.136	0.0905119	0.811873
SNORD49B	0.17	0.0884759	0.815688
RNU2-59P	0.178	0.0884759	0.815688
SNORD116-9	0.218	0.087921	0.816731
RNU12	0.137	0.087921	0.816731
SNORA54	0.14	0.087921	0.816731
RNA5SP370	-0.157	0.087921	0.816731
GAS5	-0.108	0.087921	0.816731
SNORD45B	0.222	0.087921	0.816731
Y_RNA	0.134	0.087921	0.816731
SNORD116-6	0.25	0.087921	0.816731
SNORD116-3	0.212	0.087921	0.816731
SNORD38A	0.147	0.082907	0.826215
SNORD102	0.12	0.082907	0.826215
RNU6-4P	-0.151	0.0814549	0.828982
SNORA11	-0.129	0.0788483	0.833972
Y_RNA	-0.119	0.0788483	0.833972
SNORD116-5	0.207	0.0769227	0.837678
SNORD91A	0.101	0.0739221	0.843486
RNA5SP226	-0.133	0.0720291	0.847171
SNORD14D	0.197	0.0710677	0.849048
SNORA2C	0.113	0.0710677	0.849048
SNORD116-7	0.182	0.0707976	0.849576
SNORD28	0.124	0.0707976	0.849576
SNORD118	0.097	0.0672444	0.856556
SNORD52	0.11	0.0646158	0.861756
SNORA9	-0.089	0.0610616	0.868837
SNORA41	-0.117	0.0610616	0.868837
SNORD45A	0.085	0.0610616	0.868837
RNU5B-1	0.085	0.0610616	0.868837
RNU6-8	0.111	0.06021	0.870543
GAS5	0.089	0.06021	0.870543
RNU5A-1	0.083	0.06021	0.870543
AC079949	-0.093	0.0601318	0.870699
SNORD116-2	0.165	0.0592995	0.87237
SNORD72	0.096	0.0592995	0.87237
RNU6-11P	0.107	0.0592995	0.87237
SNORD7	0.111	0.0586519	0.873671
SNORD116-1	0.137	0.0552318	0.880579
SNORD116-17	-0.153	0.0520428	0.887069
SNORD116-24	-0.17	0.0520428	0.887069
SNORD63B	0.097	0.0520428	0.887069
RNA5SP389	-0.081	0.0472528	0.896907
SNORD116-20	-0.143	0.0439969	0.903656
SNORD116-22	0.12	0.0405023	0.910957
RNA5SP145	0.075	0.0405023	0.910957
SNORD68	0.053	0.0391134	0.913875
SNORD116-16	0.115	0.0347904	0.923017
SNORD34	0.067	0.0347904	0.923017
SNORD88C	-0.057	0.0334678	0.925832
SNORD83B	-0.05	0.0284137	0.936669
SNORD19C	-0.053	0.0218577	0.950916
SNORD116-19	-0.084	0.0216896	0.951285
RNA5SP149	0.052	0.0216896	0.951285
SNORD32A	-0.031	0.0212858	0.952169
SNORD35B	0.041	0.0212858	0.952169
SNHG1	-0.032	0.0198006	0.955431
SNORA60	0.038	0.0177946	0.959854
RNU5E-1	0.036	0.0177946	0.959854
SNORD65	0.057	0.0141836	0.967869
SNORD116-14	-0.062	0.0133102	0.969817
RN7SL674P	0.032	0.00697187	0.984075
SNORD36B	0.024	0.00697187	0.984075
SNORD116-13	-0.032	0.00667852	0.98474
SNORD98	-0.016	0.0062231	0.985773
RNU6-9	0.019	0.0062231	0.985773
RNA5SP150	-0.022	0.0062231	0.985773
SNORD6	-0.014	0.0062231	0.985773
SNORD116-15	-0.028	0.0062231	0.985773
SNORD61	0.012	0.0062231	0.985773
SNORD67	0.023	0.00488322	0.988819
SNORD16	-0.013	0.00186618	0.995712
SNORD105B	-0.005	0.00186618	0.995712
SNORA3B	0.006	0.00186618	0.995712
RNU4-2	-0.004	0.00186618	0.995712
SNORD116-23	0.005	0.00186618	0.995712
SNORD91B	-0.003	0.00186618	0.995712
RNU6-1	0.002	0.00186618	0.995712
RNY4P2	-0.001	0.00186618	0.995712

## Sheet: 3
COMPARISON	Metastatic status (Negative vs. Macrometastasis)
Name	log2FoldChange	p-value	q-value
lnc-GCNT1:4	-2.996	5.05966	8.7165e-06
SNORA80E	-1.666	2.96453	0.0010851
SNORA47	-3.206	2.41104	0.00388114
SNORA16A	-1.521	2.33794	0.00459263
SNORA57	-2.117	2.08212	0.0082772
SNORA7B	-1.908	1.78559	0.0163835
RN7SKP80	-1.852	1.78559	0.0163835
RNA5-8S5	-1.129	1.41549	0.0384156
RNA5-8S5	-1.128	1.41549	0.0384156
SNORD94	-1.591	1.2401	0.0575305
SNORD114-20	1.488	0.971201	0.106856
RMRP	-0.71	0.893669	0.127741
SNORA14B	-1.014	0.884107	0.130585
AC079949-1	-0.747	0.884107	0.130585
SNORD15B	-1.178	0.884107	0.130585
RNU5E-1	0.747	0.790123	0.162135
Y_RNA	0.828	0.768094	0.170571
SNORA7A	-1.422	0.735587	0.183829
SNORA62	-0.806	0.735587	0.183829
SNORD3A	-0.804	0.735587	0.183829
SNORA18	-1.278	0.735587	0.183829
SNORD88A	-0.675	0.735587	0.183829
SNORD114-25	0.73	0.65983	0.218862
MTND4P12	-1.018	0.645836	0.226029
SNORD113-6	0.774	0.640284	0.228937
snoU2-30	-0.881	0.599732	0.251344
SNORA68	-0.911	0.599732	0.251344
VTRNA2-1	-0.741	0.592345	0.255655
SNORD12C	0.689	0.58548	0.259729
SNORD93	0.747	0.531176	0.294323
SNORA67	-0.763	0.517239	0.303921
SNORD15A	-0.972	0.517239	0.303921
SNORD88C	-0.584	0.517239	0.303921
SNORA50C	-0.697	0.50818	0.310327
SNORD12B	0.552	0.506563	0.311485
SNORA49	-0.663	0.506563	0.311485
RNA5SP150	-0.787	0.506132	0.311794
SNORD10	-0.663	0.506132	0.311794
GAS5	0.642	0.466637	0.341478
RN7SKP71	-0.883	0.460413	0.346407
SNORD3C	-0.637	0.454229	0.351375
Y_RNA	0.538	0.399758	0.398329
SNORD97	-0.513	0.399758	0.398329
RNVU1-19	-0.569	0.399758	0.398329
SNORA6	-0.5	0.399127	0.398908
SNORD104	-0.536	0.399127	0.398908
RNU5A-1	0.457	0.399127	0.398908
RNU5B-1	0.449	0.399121	0.398913
RNA5SP141	-0.605	0.394363	0.403308
SNORA58B	-0.477	0.360262	0.436253
SNORA26	0.42	0.360262	0.436253
SNORA70	-0.778	0.337678	0.459539
SNORD18A	0.464	0.326814	0.471179
RNY3	0.422	0.324587	0.473602
RNY4P10	0.71	0.324587	0.473602
SNORD116-18	0.689	0.324587	0.473602
RNY1	-0.474	0.303328	0.497362
SNORD114-17	0.685	0.303255	0.497445
SNORD1B	0.461	0.291027	0.51165
SNORA8	-0.467	0.291027	0.51165
SNORD114-3	0.523	0.291027	0.51165
Y_RNA	0.612	0.291027	0.51165
SNORA64	-0.594	0.269437	0.537729
SNORD51	0.478	0.269437	0.537729
SNORD113-8	0.5	0.254697	0.556293
SNORD113-3	0.575	0.254697	0.556293
SNORD114-14	0.537	0.254697	0.556293
SNORA73B	-0.508	0.254697	0.556293
RNU6-33P	0.487	0.254697	0.556293
SNORD18B	0.453	0.254697	0.556293
SNORD61	0.341	0.254697	0.556293
SCARNA7	-0.551	0.254697	0.556293
SNORA61	-0.691	0.254697	0.556293
SNORD59A	0.415	0.254697	0.556293
SNORD86	-0.451	0.247484	0.565608
Y_RNA	0.413	0.244218	0.569878
SNORD36B	0.469	0.244218	0.569878
7SK	-0.511	0.238887	0.576917
SNORA66	-0.374	0.23594	0.580845
SNORA17B	-0.47	0.23594	0.580845
SNORA2C	0.407	0.225272	0.59529
RNY3P1	0.407	0.225272	0.59529
SNORA31	-0.614	0.225272	0.59529
SNORD124	-0.504	0.216836	0.606966
RNU2-6P	-0.74	0.216836	0.606966
SNORD41	0.33	0.216836	0.606966
SNORD113	0.486	0.216836	0.606966
SNORD11	0.427	0.203813	0.625441
GAS5	-0.307	0.203813	0.625441
SNORA65	-0.407	0.201731	0.628448
RNU7-1	0.498	0.201731	0.628448
SNORD87	0.519	0.201731	0.628448
Y_RNA	0.564	0.193469	0.640517
SNORD105B	-0.321	0.193469	0.640517
SNORD7	0.468	0.193469	0.640517
SNORA63	-0.39	0.193469	0.640517
RNY4P5	-0.421	0.193469	0.640517
SCARNA10	-0.348	0.19108	0.644051
SNORD114-28	0.445	0.19108	0.644051
SNORD28	0.413	0.19108	0.644051
SNORD113-7	0.43	0.19108	0.644051
SNORD113-9	0.446	0.187753	0.649004
GAS5	0.346	0.184316	0.654161
SNORD69	-0.31	0.184316	0.654161
SNORD107	0.396	0.184316	0.654161
SNORA2A	-0.479	0.184316	0.654161
Y_RNA	-0.354	0.178868	0.662418
SNORD102	0.326	0.178657	0.66274
SNHG5	0.316	0.178657	0.66274
SNORD83B	-0.338	0.178225	0.663399
SNORD24	0.346	0.172343	0.672445
SNORA54	0.342	0.171873	0.673173
SNORA17A	-0.352	0.151339	0.705767
SNORD60	0.29	0.151339	0.705767
SNORA71A	-0.607	0.151339	0.705767
SNORD114-12	0.391	0.143861	0.718024
SNORD73A	0.44	0.143861	0.718024
RNA5SP145	-0.365	0.140557	0.723507
SNORD114-11	0.447	0.130041	0.74124
SNORD3B-1	-0.319	0.129622	0.741956
GAS5	0.343	0.115856	0.76585
SNORA50A	-0.363	0.115856	0.76585
SNORA71D	-0.41	0.115856	0.76585
SNORA3B	0.336	0.115856	0.76585
SNORD37	0.248	0.115856	0.76585
SNORD13	-0.281	0.112547	0.771707
SNORA71B	0.375	0.108694	0.778585
SNORA24	-0.414	0.108694	0.778585
SNORD1A	0.444	0.101703	0.791219
SNORD114-23	0.356	0.0996694	0.794933
SNORD121A	0.369	0.0956248	0.802371
SNORD12	0.226	0.0851129	0.822029
SNORD19B	0.281	0.0851129	0.822029
SNORD70	0.279	0.0851129	0.822029
SNORD6	-0.242	0.0851129	0.822029
RNA5SP161	0.336	0.0851129	0.822029
SNORD90	0.25	0.0851129	0.822029
SNORD116-1	-0.432	0.0851129	0.822029
RNU6-11P	0.316	0.0851129	0.822029
Y_RNA	-0.253	0.0851129	0.822029
RNA5SP298	0.334	0.0851129	0.822029
SNHG1	-0.218	0.083256	0.825551
RNU6-5P	-0.306	0.0792779	0.833148
SNORA20	-0.277	0.0756321	0.840171
SNORD116-2	-0.462	0.0756321	0.840171
SNORD36A	0.219	0.0756321	0.840171
RNU2-61P	0.448	0.0756321	0.840171
RNA5SP226	0.287	0.0756321	0.840171
SNORD114-9	0.291	0.0756321	0.840171
SNORD38A	0.278	0.0756321	0.840171
RNU4-1	0.273	0.0756321	0.840171
SNORD101	0.242	0.0756321	0.840171
RNU11	0.217	0.0756321	0.840171
SNORD110	-0.209	0.0749786	0.841437
SNORD72	0.256	0.0737246	0.84387
SNORD111B	0.233	0.0719805	0.847265
RNU6-2	-0.293	0.0719805	0.847265
SNORD114-22	0.273	0.0680763	0.854917
RN7SL674P	-0.342	0.0680763	0.854917
SNORD116-20	-0.461	0.0680763	0.854917
SNORA48	0.235	0.0680763	0.854917
SNORA44	-0.205	0.0658875	0.859236
SNORD45C	0.181	0.0658875	0.859236
SNORD116-17	-0.428	0.0657978	0.859414
GAS5	0.282	0.0634906	0.863991
SNORD3B-2	-0.216	0.0634906	0.863991
RNA5S15	0.208	0.0634906	0.863991
RNA5SP202	0.223	0.0634906	0.863991
SNORD4B	0.245	0.0634906	0.863991
RNA5SP389	0.233	0.0611475	0.868665
RNA5S7	0.201	0.0611475	0.868665
SNORD34	0.24	0.0611475	0.868665
RNA5S17	0.193	0.0611475	0.868665
RNA5S1	0.195	0.0611475	0.868665
SNORA75	0.218	0.0611475	0.868665
RNA5S14	0.199	0.0611475	0.868665
RNU2-64P	-0.353	0.0611475	0.868665
SNORD63	0.196	0.0611475	0.868665
RNA5S4	0.194	0.0611475	0.868665
SNORA9	-0.182	0.0611475	0.868665
RNA5S2	0.192	0.0611475	0.868665
SNORD116-19	-0.381	0.0611475	0.868665
RNA5S10	0.188	0.0611475	0.868665
SNORA60	0.214	0.0611475	0.868665
SNORD18C	0.207	0.0611475	0.868665
SNORD33	0.148	0.0611475	0.868665
SNORA38B	0.271	0.0611475	0.868665
RNA5S6	0.181	0.0611475	0.868665
RNA5S8	0.181	0.0611475	0.868665
SNORD1C	0.168	0.0611475	0.868665
SNORD116-14	-0.4	0.0611475	0.868665
RNA5S12	0.184	0.0611475	0.868665
RNU6-36P	-0.243	0.0611475	0.868665
SNORD116-6	-0.35	0.0611475	0.868665
VTRNA1-1	-0.196	0.0611475	0.868665
RNA5S3	0.181	0.0611475	0.868665
SNORD58A	0.153	0.0611475	0.868665
RNA5S5	0.178	0.0611475	0.868665
SNORD116-23	-0.217	0.0611475	0.868665
RNA5S16	0.167	0.0611475	0.868665
RNA5S13	0.168	0.0611475	0.868665
SNORD32A	0.135	0.0611475	0.868665
SNORD116-15	-0.327	0.0611475	0.868665
SNORD58C	0.171	0.0611475	0.868665
SNORD98	0.157	0.0611475	0.868665
SNORD70B	0.204	0.0611475	0.868665
SNORD116-21	0.307	0.0611475	0.868665
RNA5SP74	-0.226	0.0611475	0.868665
RNA5S9	0.236	0.0611475	0.868665
SNORA2B	0.252	0.0611475	0.868665
SNORD121B	-0.204	0.0611475	0.868665
SNORD127	-0.261	0.0611475	0.868665
RNA5S11	0.163	0.0611475	0.868665
RNA5SP149	-0.204	0.0604032	0.870155
RNVU1-1	0.189	0.0580671	0.874849
SNORD111	0.311	0.0547244	0.881608
RNA5SP370	0.181	0.054601	0.881859
SNORD114-1	0.204	0.054601	0.881859
SNORD68	0.132	0.054601	0.881859
SNORA37	0.152	0.0528083	0.885506
SNORD126	0.17	0.0502069	0.890826
SNORD49B	0.181	0.0502069	0.890826
SNORD3D	-0.148	0.0426504	0.906462
SNORD105	0.154	0.0372446	0.917816
SNORD123	0.166	0.0372446	0.917816
RNVU1-1	0.155	0.0372446	0.917816
SNORD116-7	-0.236	0.0372446	0.917816
RNA5SP99	0.186	0.036304	0.919805
SNORD116-3	-0.218	0.0343725	0.923905
SNORD5	-0.126	0.0343391	0.923977
SNORD49A	0.129	0.0343391	0.923977
SNORD116-16	-0.262	0.0343391	0.923977
SNORD4A	0.116	0.033959	0.924785
SNHG1	0.148	0.033959	0.924785
SNORD85	0.135	0.033959	0.924785
SNORD116-5	-0.222	0.033959	0.924785
RNU6-37P	-0.153	0.0337417	0.925248
GAS5	0.121	0.0337417	0.925248
snoU2-30	0.131	0.0283416	0.936825
RNU6-8	0.144	0.026288	0.941265
SNORD35B	0.122	0.026288	0.941265
SNORD14C	0.201	0.026288	0.941265
SNORA3A	-0.122	0.026288	0.941265
SNORD64	0.133	0.0244009	0.945364
SNORD27	0.106	0.0244009	0.945364
SNORD42B	0.106	0.018144	0.959083
SNORD65	0.193	0.0168383	0.96197
RNU6-1	0.128	0.0168383	0.96197
SNORA73A	-0.112	0.0168383	0.96197
SNORD8	0.253	0.0168383	0.96197
SNORA79B	-0.116	0.0168383	0.96197
SNORA53	0.099	0.0168383	0.96197
RNU4-2	0.106	0.0168383	0.96197
RNA5SP429	-0.125	0.0168383	0.96197
SNORD14D	-0.172	0.0168383	0.96197
SNORD91A	0.083	0.0168383	0.96197
SNORD116-24	-0.208	0.0168383	0.96197
SNORD45A	-0.082	0.0168383	0.96197
SNORD116-9	-0.145	0.0166943	0.962289
SNORD115-17	0.182	0.0166864	0.962307
SNORA12	-0.097	0.0166864	0.962307
SNORD114-26	0.108	0.0166864	0.962307
SNORD91B	-0.08	0.0156521	0.964601
SNORD83A	0.084	0.0139927	0.968294
SCARNA2	-0.083	0.0139927	0.968294
SNORD16	-0.145	0.0139927	0.968294
RPL30-AS1	-0.086	0.0139927	0.968294
SNORD67	0.151	0.0135616	0.969256
SNORD116-22	-0.141	0.010892	0.975232
RNY4P2	0.067	0.010892	0.975232
SNORD22	-0.075	0.010892	0.975232
SNORD52	-0.079	0.010892	0.975232
RNU2-2P	-0.052	0.010892	0.975232
RNU1-27P	-0.064	0.010892	0.975232
RNU6-3P	-0.078	0.010892	0.975232
SNORA21	-0.097	0.010892	0.975232
SNORD2	0.057	0.010892	0.975232
SNORD25	0.059	0.010892	0.975232
RNVU1-7	-0.065	0.010892	0.975232
SNORD109B	0.068	0.010892	0.975232
SNORD38B	0.069	0.010892	0.975232
RNU6-4P	0.075	0.010892	0.975232
SNORD50B	-0.061	0.010892	0.975232
SNORD54	0.072	0.010892	0.975232
SNORA11	-0.061	0.010892	0.975232
RNVU1-7	-0.055	0.010892	0.975232
RNA5SP225	0.08	0.010892	0.975232
SNORD78	0.083	0.00865412	0.98027
SNORD109A	0.053	0.00865412	0.98027
SNORD35A	-0.048	0.00865412	0.98027
SNORD14E	-0.075	0.00865412	0.98027
SNORD14B	0.078	0.00865412	0.98027
SNORD21	0.069	0.00865412	0.98027
SNORD82	-0.045	0.00865412	0.98027
Y_RNA	-0.054	0.00729657	0.983339
SNORD42A	0.05	0.00678322	0.984502
SNORD99	0.038	0.00601831	0.986238
RNU1-4	-0.035	0.0048874	0.988809
SNORD63B	0.049	0.0048874	0.988809
RNU1-1	-0.034	0.0048874	0.988809
SNORD118	-0.032	0.0048874	0.988809
SNORD71	-0.031	0.0048874	0.988809
RNU6-15P	-0.042	0.0048874	0.988809
SNORD116-8	-0.049	0.0048874	0.988809
SNORD19C	-0.039	0.0048874	0.988809
SNORD103A	-0.023	0.0048874	0.988809
RNU1-2	-0.027	0.0048874	0.988809
SNORD117	-0.025	0.0048874	0.988809
Y_RNA	-0.037	0.0048874	0.988809
SNORD26	0.036	0.0048874	0.988809
SNORA72	0.028	0.0048874	0.988809
SNORD66	0.02	0.0048874	0.988809
SNORD103B	-0.017	0.0048874	0.988809
RNU12	0.022	0.0048874	0.988809
RNU2-59P	-0.027	0.0048874	0.988809
SNORD17	-0.027	0.0048874	0.988809
SNORD116-29	0.027	0.0048874	0.988809
SNORD45B	0.032	0.0048874	0.988809
SNORD89	-0.029	0.0048874	0.988809
SNORA41	-0.021	0.0048874	0.988809
SNORA46	-0.02	0.0048874	0.988809
SNORD30	0.015	0.00453223	0.989618
SNORA23	-0.013	0.00160969	0.9963
SNORD100	-0.01	0.00108437	0.997506
SNORA74B	-0.011	0.00106436	0.997552
SNORD116-13	-0.007	0.00106436	0.997552
RNU1-28P	0.004	0.00106436	0.997552
SNORD46	0.008	0.00106436	0.997552
RNU1-3	0.002	0.00105774	0.997567
RNU6-9	-0.002	0.000544555	0.998747
RNVU1-18	0	9.98455e-05	0.99977

## Sheet: 4
COMPARISON	Molecular Subtype (Luminal A vs. Luminal B)
Name	log2FoldChange	p-value	q-value
SNHG5	-1.211	3.21423	0.000610622
SNORD90	-1.106	3.21423	0.000610622
SNORD78	1.682	2.3603	0.0043621
SCARNA2	-1.029	2.01328	0.00969884
Deprecated	1.112	1.20709	0.0620739
SNORD113-9	-1.089	1.13989	0.0724619
Deprecated	1.328	1.13989	0.0724619
SNORD93	-1	1.13989	0.0724619
SNORD59A	-0.82	1.13989	0.0724619
Deprecated	1.085	1.13989	0.0724619
SNORD107	-0.947	1.13989	0.0724619
Deprecated	1.408	1.06252	0.0865933
SNORD113-7	-0.984	1.06252	0.0865933
SNORD113	-1.008	1.02625	0.0941355
SNORD63	-0.757	0.998242	0.100406
SNORA63	0.835	0.998242	0.100406
Deprecated	1.028	0.975788	0.105733
MTND4P12	1.217	0.945058	0.113486
SNORD50B	-0.737	0.945058	0.113486
Deprecated	1.23	0.911675	0.122553
SNORD113-6	-0.914	0.911675	0.122553
SNORA2B	1.043	0.911675	0.122553
RNA5S9	0.974	0.911675	0.122553
SNORA65	0.772	0.911675	0.122553
SNORD82	-0.666	0.911675	0.122553
Deprecated	1.005	0.911675	0.122553
SNORA50C	0.89	0.911675	0.122553
SNORD113-3	-0.969	0.911675	0.122553
Deprecated	1.138	0.911675	0.122553
SNORA71A	1.369	0.880047	0.131811
SNORD113-8	-0.801	0.831284	0.147474
SNORD2	-0.577	0.808301	0.155489
SNORD71	-0.565	0.778465	0.166546
Deprecated	1.259	0.778465	0.166546
SNORA31	1.06	0.778465	0.166546
SNORD58A	-0.545	0.778465	0.166546
SNORA24	0.955	0.778465	0.166546
SNORD102	-0.603	0.778465	0.166546
Deprecated	0.882	0.778465	0.166546
SNORD51	-0.707	0.778465	0.166546
SNORD123	-0.745	0.778465	0.166546
Deprecated	-0.81	0.778465	0.166546
Deprecated	0.864	0.778465	0.166546
SNORD105	-0.705	0.778465	0.166546
SNORA17B	0.791	0.778465	0.166546
SNORD114-12	-0.798	0.778465	0.166546
SNORD101	-0.639	0.750672	0.177553
Deprecated	0.873	0.729838	0.186278
SNORA62	0.806	0.729838	0.186278
SNORD18A	-0.601	0.729838	0.186278
Deprecated	0.897	0.726223	0.187835
Deprecated	-0.516	0.725547	0.188128
Deprecated	0.733	0.725547	0.188128
SNORD114-14	-0.768	0.725547	0.188128
SNORA70	1.034	0.712797	0.193733
SNORA21	0.826	0.710462	0.194777
SNORD11	-0.687	0.710462	0.194777
SNORD114-26	-0.727	0.698462	0.200234
SNORD61	-0.45	0.679521	0.20916
Deprecated	0.888	0.669129	0.214226
Deprecated	1.246	0.648017	0.224896
SNORA71D	0.79	0.612539	0.24404
Deprecated	0.757	0.594166	0.254586
SNORD34	0.637	0.585859	0.259502
SNORA80E	0.832	0.585315	0.259827
SNORA68	0.855	0.585315	0.259827
SNORD103A	-0.41	0.585315	0.259827
SNORA2A	0.788	0.585315	0.259827
SNORD83B	0.528	0.555044	0.278584
SNORD103B	-0.399	0.555044	0.278584
SNORA74B	0.874	0.507075	0.311118
Deprecated	-0.415	0.507075	0.311118
Deprecated	-0.416	0.507075	0.311118
SNHG1	-0.442	0.495479	0.319537
SNORD114-11	-0.764	0.495479	0.319537
Deprecated	1.097	0.495479	0.319537
SNORD14C	-0.879	0.495479	0.319537
Deprecated	0.466	0.495479	0.319537
Deprecated	0.731	0.466993	0.341198
Deprecated	0.805	0.461402	0.34562
Deprecated	-0.535	0.439238	0.363715
Deprecated	-0.44	0.42833	0.372966
SNORD21	-0.713	0.425877	0.375079
RNU1-27P	0.433	0.403547	0.394869
SNORA16A	0.736	0.403547	0.394869
SNORA73A	0.513	0.390995	0.406448
SNORA18	0.9	0.369576	0.426997
SNORD114-1	-0.6	0.361406	0.435105
SNORD117	-0.408	0.347393	0.449373
SNORD27	-0.413	0.347393	0.449373
RNU6-2	0.594	0.347393	0.449373
SNORD87	-0.633	0.347393	0.449373
SNORA71B	0.593	0.347393	0.449373
RNU1-3	0.403	0.347393	0.449373
Deprecated	0.587	0.347393	0.449373
SNORA41	0.539	0.347393	0.449373
SNORD114-25	-0.519	0.347393	0.449373
SNORD88C	-0.454	0.347393	0.449373
SNORD64	-0.505	0.347393	0.449373
SNORD83A	0.443	0.347393	0.449373
RNU1-4	0.394	0.347393	0.449373
RNU1-1	0.398	0.347393	0.449373
SNORD49A	-0.411	0.347393	0.449373
7SK	0.546	0.347393	0.449373
RNVU1-7	0.421	0.347393	0.449373
SNORD111B	-0.433	0.347393	0.449373
SNORA26	0.385	0.347393	0.449373
RNVU1-18	0.386	0.347393	0.449373
SNORA79B	0.513	0.347393	0.449373
SNORA50A	0.52	0.347393	0.449373
RNU1-28P	0.382	0.347393	0.449373
Deprecated	0.438	0.347393	0.449373
RNU1-2	0.381	0.320462	0.478121
RNU5E-1	0.458	0.320462	0.478121
SNORD12C	-0.481	0.320462	0.478121
SNORA17A	0.454	0.320462	0.478121
Deprecated	0.631	0.309937	0.48985
SNORD3A	0.504	0.308797	0.491137
SNORD6	-0.374	0.308797	0.491137
SNORD114-3	-0.472	0.307536	0.492565
Deprecated	0.524	0.301829	0.499081
SNORA6	0.394	0.297239	0.504384
Deprecated	0.522	0.297239	0.504384
SNORA37	-0.373	0.291919	0.510601
Deprecated	-0.309	0.285847	0.517789
SNORD100	-0.366	0.285847	0.517789
RNVU1-19	0.432	0.285492	0.518213
SNORD12	-0.32	0.285492	0.518213
SNORD63B	0.479	0.285492	0.518213
Deprecated	0.478	0.285492	0.518213
SNORD26	-0.494	0.285492	0.518213
SNORA3A	0.394	0.285492	0.518213
SNORD86	0.428	0.285492	0.518213
SNORD70B	-0.457	0.285492	0.518213
SNORD127	-0.601	0.285492	0.518213
RN7SKP80	0.735	0.285492	0.518213
SNORD5	-0.351	0.278022	0.527203
Deprecated	-0.519	0.278022	0.527203
Deprecated	0.467	0.272195	0.534324
SNORD15B	0.631	0.269588	0.537542
Deprecated	-0.386	0.264847	0.543442
SNORD3C	0.437	0.264847	0.543442
SNORA14B	0.52	0.264847	0.543442
RN7SKP71	0.573	0.264847	0.543442
Deprecated	0.667	0.264847	0.543442
SNORD114-22	-0.439	0.264847	0.543442
RNU2-6P	0.69	0.258879	0.550961
SNORD22	0.359	0.258879	0.550961
RNA5SP225	0.505	0.258879	0.550961
SNORD32A	-0.268	0.258879	0.550961
Deprecated	-0.307	0.258879	0.550961
SNHG1	-0.395	0.258879	0.550961
Deprecated	0.521	0.258879	0.550961
RNVU1-7	0.338	0.258879	0.550961
RNA5S11	0.337	0.258879	0.550961
SNORA23	0.376	0.258879	0.550961
SNORA57	0.742	0.258879	0.550961
SNORD69	-0.302	0.258879	0.550961
Deprecated	0.43	0.258879	0.550961
RNY4P10	0.482	0.258879	0.550961
Deprecated	-0.304	0.258879	0.550961
RNA5S7	0.331	0.258879	0.550961
GAS5	-0.319	0.258879	0.550961
Y_RNA	0.422	0.258879	0.550961
RNA5S5	0.335	0.258879	0.550961
Deprecated	-0.269	0.258879	0.550961
RNVU1-1	0.385	0.258879	0.550961
Deprecated	0.359	0.258879	0.550961
RNA5SP141	0.388	0.258879	0.550961
Deprecated	0.559	0.258879	0.550961
RNVU1-1	0.367	0.258879	0.550961
RNA5S13	0.321	0.258879	0.550961
RNA5S1	0.321	0.258879	0.550961
RNA5S2	0.323	0.258879	0.550961
RNA5S6	0.317	0.258879	0.550961
RNA5S16	0.314	0.258879	0.550961
Deprecated	0.394	0.258879	0.550961
Deprecated	-0.261	0.258879	0.550961
RNA5S3	0.322	0.258879	0.550961
SNORD114-28	-0.4	0.258879	0.550961
SNORD10	0.398	0.258879	0.550961
RNA5S17	0.31	0.258879	0.550961
Deprecated	0.349	0.258879	0.550961
RNA5S15	0.316	0.258879	0.550961
SNORA73B	0.383	0.258879	0.550961
RNA5S12	0.317	0.258879	0.550961
RNA5S4	0.313	0.258879	0.550961
SNORD126	-0.35	0.258879	0.550961
SNORA66	0.298	0.258879	0.550961
RNA5S10	0.309	0.258879	0.550961
RNA5S14	0.315	0.258879	0.550961
RNA5S8	0.304	0.258879	0.550961
RNU6-5P	0.386	0.258879	0.550961
SNORD114-23	-0.401	0.258879	0.550961
SNORD111	-0.614	0.258879	0.550961
RNA5SP202	0.33	0.258879	0.550961
SNORD3D	0.308	0.258879	0.550961
SNORD97	0.305	0.258879	0.550961
SNORD116-18	-0.459	0.258879	0.550961
Deprecated	0.432	0.258879	0.550961
SNORD18B	-0.331	0.258879	0.550961
SNORD45B	-0.512	0.258879	0.550961
Deprecated	-0.512	0.258879	0.550961
SNORD66	-0.253	0.258879	0.550961
SNORD124	-0.334	0.258879	0.550961
SCARNA10	0.288	0.258879	0.550961
Deprecated	0.302	0.258879	0.550961
Deprecated	-0.305	0.258879	0.550961
SNORA11	0.28	0.258	0.552078
SNORD3B-1	0.31	0.2528	0.558728
SNORD91B	-0.269	0.24918	0.563405
RNU2-64P	0.525	0.249164	0.563424
SNORA7A	0.631	0.236621	0.579934
SNORD60	-0.258	0.236621	0.579934
SNORD70	-0.306	0.236621	0.579934
SNORA9	0.262	0.232494	0.585472
Deprecated	0.432	0.226264	0.593932
Deprecated	0.375	0.215476	0.608869
Deprecated	0.305	0.215476	0.608869
RNA5-8S5	0.362	0.215476	0.608869
RNA5-8S5	0.361	0.215476	0.608869
SNORA67	0.357	0.209383	0.617471
RNA5SP74	0.371	0.209383	0.617471
SNORA64	0.364	0.208451	0.618798
SNORD28	0.307	0.206978	0.620901
Deprecated	0.415	0.200887	0.62967
SNORD3B-2	0.264	0.198288	0.63345
Y_RNA	-0.356	0.198288	0.63345
SNORD99	-0.232	0.198288	0.63345
snoU2-30	0.37	0.195329	0.63778
GAS5	-0.331	0.183593	0.655249
Deprecated	-0.348	0.17837	0.663178
SNORD116-8	-0.372	0.177027	0.665232
Y_RNA	0.367	0.170922	0.674649
SNORA47	-0.718	0.170922	0.674649
RNA5SP370	0.279	0.170922	0.674649
SNORD116-1	-0.406	0.170922	0.674649
lnc-GCNT1:4	-0.486	0.170922	0.674649
SNORA46	0.286	0.170922	0.674649
Deprecated	0.322	0.167022	0.680735
GAS5	-0.231	0.166014	0.682316
SNORD33	-0.183	0.163932	0.685595
SNORA3B	0.269	0.163258	0.686661
Deprecated	0.269	0.163258	0.686661
SNORD38B	0.247	0.163258	0.686661
Deprecated	0.297	0.155223	0.699482
SNORD19C	0.271	0.154083	0.701322
SNORA48	0.238	0.154083	0.701322
RNU6-1	0.285	0.154083	0.701322
SNORD15A	0.383	0.154083	0.701322
SNORD114-9	-0.273	0.154083	0.701322
RNA5SP298	0.295	0.154083	0.701322
Deprecated	0.292	0.154083	0.701322
SNORD4B	-0.264	0.152114	0.704507
SNORA2C	0.226	0.14941	0.708908
RNA5SP161	0.284	0.146619	0.713479
RNY3P1	-0.226	0.141123	0.722566
SNORD36B	0.247	0.139704	0.724931
Deprecated	0.282	0.139704	0.724931
Deprecated	0.264	0.139704	0.724931
SNORD116-22	-0.388	0.136051	0.731054
Deprecated	-0.241	0.133578	0.735228
Deprecated	0.282	0.133578	0.735228
Deprecated	-0.214	0.13206	0.737802
Deprecated	0.252	0.13206	0.737802
RNY1	0.207	0.129779	0.741687
RNY4P2	-0.179	0.129779	0.741687
RN7SL674P	0.293	0.129779	0.741687
SNORD91A	-0.175	0.129779	0.741687
SNORD116-29	-0.28	0.129779	0.741687
RNA5SP226	0.235	0.12881	0.743345
RPL30-AS1	0.21	0.126829	0.746743
SNORA20	0.22	0.126829	0.746743
RNA5SP150	0.266	0.125751	0.748598
SNORD42B	-0.185	0.125751	0.748598
RNA5SP389	0.213	0.122435	0.754336
RMRP	0.186	0.120299	0.758056
SNORA38B	0.272	0.120299	0.758056
SNORD52	0.197	0.120299	0.758056
RNU12	0.184	0.120299	0.758056
SNORD25	-0.161	0.120299	0.758056
Deprecated	0.223	0.119675	0.759145
snoU2-30	-0.196	0.119675	0.759145
Deprecated	0.327	0.119675	0.759145
VTRNA1-1	-0.193	0.119675	0.759145
Deprecated	0.324	0.119675	0.759145
GAS5	0.145	0.119675	0.759145
SNORD98	-0.162	0.118062	0.76197
RNU4-2	-0.193	0.118062	0.76197
SNORD17	-0.235	0.118062	0.76197
SNORD14D	0.314	0.118062	0.76197
RNU7-1	0.237	0.117556	0.762858
Deprecated	0.382	0.117556	0.762858
SNORD45A	-0.152	0.117556	0.762858
RNU5A-1	0.159	0.116956	0.763913
SNORD30	0.179	0.115746	0.766045
SNORD18C	-0.18	0.113834	0.769425
Deprecated	-0.177	0.113352	0.77028
SNORD35B	-0.171	0.110255	0.775792
SNORD116-9	-0.257	0.110255	0.775792
Y_RNA	-0.177	0.110255	0.775792
SNORD116-6	-0.313	0.110255	0.775792
SNORD1B	-0.168	0.109756	0.776683
SNORA72	0.177	0.106865	0.781871
SNORD116-3	-0.255	0.105162	0.784943
SNORD54	0.181	0.101517	0.791559
SNORD116-5	-0.266	0.0991474	0.795889
Y_RNA	-0.195	0.0963282	0.801073
RNY3	0.136	0.0963282	0.801073
SNORD68	-0.121	0.0953606	0.802859
SNORD116-2	-0.28	0.0953606	0.802859
RNU6-33P	-0.176	0.0953606	0.802859
SNORD116-16	-0.293	0.0953606	0.802859
SNORA61	0.246	0.0953606	0.802859
Deprecated	0.173	0.0953606	0.802859
Deprecated	0.156	0.0953606	0.802859
SNORD14E	-0.219	0.0943937	0.804649
SNORD42A	-0.166	0.0943937	0.804649
Y_RNA	-0.147	0.0906232	0.811665
SNORD114-20	-0.284	0.0894381	0.813883
Deprecated	0.172	0.0894009	0.813953
Deprecated	0.205	0.0894009	0.813953
SNORD4A	-0.122	0.0894009	0.813953
SNORD104	-0.141	0.0894009	0.813953
SNORD1A	-0.212	0.0894009	0.813953
SNORD45C	-0.113	0.0894009	0.813953
SNORD35A	0.135	0.0894009	0.813953
SNORD58C	0.134	0.0887449	0.815183
RNU4-1	-0.15	0.0882764	0.816063
SNORD116-7	-0.219	0.084974	0.822292
SNORA8	0.135	0.0826889	0.82663
SNORD109A	0.133	0.0826889	0.82663
RNA5SP149	0.154	0.0821352	0.827684
RNU6-8	-0.152	0.0775463	0.836476
SNORD14B	0.2	0.0775463	0.836476
Deprecated	0.171	0.0775463	0.836476
SNORD1C	-0.105	0.0756087	0.840217
VTRNA2-1	-0.146	0.0755273	0.840374
SNORD114-17	-0.174	0.0733726	0.844554
Deprecated	-0.174	0.0733726	0.844554
SNORD24	-0.12	0.0733726	0.844554
RNA5SP99	0.16	0.0733726	0.844554
Deprecated	0.11	0.0733406	0.844616
SNORD115-17	0.223	0.0730796	0.845124
SNORD116-24	0.248	0.0730796	0.845124
SNORD88A	-0.117	0.0730796	0.845124
SNORD116-21	-0.202	0.071279	0.848635
SNORD12B	-0.108	0.0691524	0.852801
SNORD36A	0.096	0.0691169	0.85287
RNU6-3P	0.121	0.0641324	0.862716
Deprecated	0.132	0.0641324	0.862716
SNORD89	-0.155	0.0641324	0.862716
Deprecated	0.15	0.0641324	0.862716
SNORD121A	0.122	0.0641324	0.862716
Deprecated	-0.086	0.0641324	0.862716
SNORA60	-0.105	0.0641324	0.862716
RNU6-36P	0.131	0.0641324	0.862716
SNORD116-13	0.155	0.0641324	0.862716
SNORD85	-0.099	0.0641324	0.862716
SNORA12	-0.107	0.0641324	0.862716
SNORD19B	-0.1	0.0641324	0.862716
RNU6-9	-0.106	0.0641324	0.862716
AC079949-1	-0.099	0.0641324	0.862716
SNORD49B	0.11	0.0641324	0.862716
Deprecated	-0.083	0.0634855	0.864001
SNORD110	-0.08	0.0603193	0.870324
Y_RNA	0.091	0.0583661	0.874246
GAS5	-0.1	0.0583661	0.874246
SCARNA7	0.106	0.0583661	0.874246
SNORA44	-0.08	0.0583661	0.874246
SNORD41	-0.072	0.0572273	0.876542
SNORA49	0.1	0.0562194	0.878579
SNORD121B	0.088	0.0522504	0.886645
SNORD37	0.066	0.0522504	0.886645
RNU6-4P	0.095	0.0522504	0.886645
SNORD16	-0.137	0.0522504	0.886645
SNORD65	0.142	0.0522504	0.886645
SNORD116-15	-0.144	0.0522504	0.886645
Deprecated	0.131	0.0434976	0.904695
RNA5SP145	0.077	0.0410592	0.909789
Deprecated	-0.133	0.0406041	0.910743
SNORA7B	-0.134	0.0402114	0.911567
RNU11	0.058	0.0402114	0.911567
Deprecated	-0.061	0.0402114	0.911567
SNORD116-20	-0.128	0.0402114	0.911567
SNORD116-17	-0.122	0.0402114	0.911567
SNORD73A	0.085	0.0402114	0.911567
SNORA53	0.061	0.038293	0.915603
SNORD116-14	-0.122	0.0356313	0.921231
SNORD94	0.108	0.0339826	0.924735
SNORD116-19	-0.106	0.03354	0.925678
Deprecated	-0.067	0.0324259	0.928056
Y_RNA	-0.052	0.0324259	0.928056
SNORD116-23	0.061	0.031591	0.929842
SNORD67	0.091	0.0297156	0.933866
RNU6-15P	0.056	0.0274277	0.938798
SNORD13	-0.044	0.0274277	0.938798
Y_RNA	-0.053	0.0274277	0.938798
Deprecated	0.051	0.0267771	0.940206
Deprecated	0.05	0.0250952	0.943854
RNU2-61P	0.075	0.0250952	0.943854
SNORD38A	0.044	0.022322	0.9499
SNORD109B	0.037	0.0213769	0.95197
RNU2-59P	0.044	0.0211018	0.952573
SNORD105B	-0.03	0.0211018	0.952573
Deprecated	0.041	0.0211018	0.952573
Deprecated	0.044	0.0211018	0.952573
Deprecated	-0.05	0.0211018	0.952573
RNU6-11P	-0.04	0.0211018	0.952573
RNU6-37P	-0.033	0.0154084	0.965143
SNORD8	0.061	0.0143006	0.967608
SNORD46	0.042	0.0143006	0.967608
RNA5SP429	-0.029	0.0143006	0.967608
SNORA54	-0.023	0.0143006	0.967608
GAS5	0.025	0.0143006	0.967608
SNORA58B	0.021	0.0143006	0.967608
Deprecated	-0.023	0.0143006	0.967608
Deprecated	0.019	0.0126787	0.971228
RNU5B-1	-0.016	0.0126787	0.971228
SNORA75	-0.019	0.0126787	0.971228
SNORD7	0.02	0.0126787	0.971228
RNY4P5	0.018	0.0126787	0.971228
Deprecated	0.015	0.0117324	0.973347
SNORD72	0.013	0.0102285	0.976723
RNU2-2P	-0.007	0.00923137	0.978968
SNORD118	-0.007	0.00612805	0.985989
Deprecated	0.005	0.00503455	0.988474
Deprecated	0.005	0.00455758	0.989561
Deprecated	-0.003	0.00306606	0.992965

## Sheet: 5
COMPARISON	Molecular Subtype (Luminal A vs. Luminal B HER2+)
Name	log2FoldChange	p-value	q-value
SNORD124	1.667	3.07013	0.00085088
SNORA21	1.666	1.81418	0.0153399
SNORD71	-1.059	1.1775	0.0664514
SNORD61	-0.863	0.811196	0.154456
RNY4P10	1.394	0.698045	0.200426
SNORD59A	-0.953	0.464876	0.342866
SNORD90	-0.833	0.460379	0.346435
lnc-GCNT1:4	-2.119	0.460379	0.346435
VTRNA2-1	-1.156	0.456572	0.349484
RNA5SP150	1.167	0.456572	0.349484
SNORD78	1.231	0.414165	0.385332
SNORA71A	1.537	0.385586	0.411542
SNORA11	-0.816	0.385586	0.411542
Y_RNA	1.182	0.385586	0.411542
SNORD63	-0.841	0.385586	0.411542
SNORD102	-0.774	0.3099	0.489892
SNORA17B	0.872	0.3099	0.489892
RNA5SP141	0.862	0.28137	0.523154
SNORD49A	-0.711	0.231568	0.586722
SNORA37	-0.676	0.231568	0.586722
SNORD42B	0.674	0.231568	0.586722
RNA5SP145	0.788	0.231568	0.586722
SNORD68	-0.59	0.231568	0.586722
SNORD83A	0.694	0.231568	0.586722
SNORD104	0.699	0.222379	0.599267
SNORD109B	-0.729	0.222379	0.599267
SNORD64	-0.82	0.222379	0.599267
SNORA60	-0.729	0.222379	0.599267
SNORD89	-1.095	0.222379	0.599267
SNORA50C	0.753	0.222379	0.599267
RNY3	0.557	0.213936	0.611032
SNORD109A	-0.706	0.213936	0.611032
SNORD7	0.731	0.158754	0.693819
SNORD18A	-0.611	0.158754	0.693819
SNORD32A	-0.486	0.158754	0.693819
SNORD88C	-0.648	0.158754	0.693819
SNORD82	-0.576	0.158754	0.693819
SNORD50B	-0.597	0.158754	0.693819
SNHG5	-0.528	0.158754	0.693819
RN7SKP71	-0.954	0.158754	0.693819
RNA5SP149	0.691	0.158754	0.693819
SNORA47	-1.933	0.158754	0.693819
SNORD58A	-0.489	0.14746	0.712099
SNORD114-14	-0.707	0.118632	0.760972
RPL30-AS1	0.543	0.118632	0.760972
SNORA70	0.864	0.118632	0.760972
SNORD86	0.541	0.118632	0.760972
SNORA66	-0.512	0.118632	0.760972
RNU4-1	0.55	0.118632	0.760972
SCARNA7	-0.657	0.118632	0.760972
SCARNA2	-0.507	0.118632	0.760972
SNORD98	-0.491	0.118632	0.760972
RNU5E-1	0.561	0.118632	0.760972
GAS5	0.586	0.115634	0.766242
SNORA72	0.516	0.115634	0.766242
RN7SKP80	-1.035	0.115634	0.766242
SNORD14E	0.721	0.111986	0.772706
SNORD114-11	-0.707	0.0877822	0.816992
Y_RNA	0.448	0.0747182	0.841941
SNORA63	0.488	0.0656136	0.859778
Y_RNA	0.563	0.0605918	0.869778
SNORD121A	0.544	0.0496034	0.892065
SNORD116-29	-0.676	0.0496034	0.892065
SNORA44	0.416	0.0496034	0.892065
SNORA46	-0.521	0.0462027	0.899078
SCARNA10	-0.401	0.0462027	0.899078
SNORD91B	-0.383	0.0462027	0.899078
RNA5SP389	0.453	0.0462027	0.899078
RNY4P5	0.467	0.0462027	0.899078
SNORD12B	0.4	0.0462027	0.899078
snoU2-30	-0.605	0.0462027	0.899078
RNA5SP429	0.506	0.0462027	0.899078
SNORD6	-0.378	0.0462027	0.899078
SNORA49	-0.479	0.0462027	0.899078
RNA5SP370	0.451	0.0462027	0.899078
SNORD116-6	-0.792	0.0462027	0.899078
SNORA2B	-0.564	0.0462027	0.899078
RNA5SP74	-0.516	0.0462027	0.899078
SNORD2	-0.332	0.0462027	0.899078
RNVU1-19	0.416	0.0462027	0.899078
SNORA7B	-0.838	0.0462027	0.899078
SNORD33	-0.306	0.0462027	0.899078
SNORD116-1	-0.67	0.0462027	0.899078
SNORD116-2	-0.759	0.0462027	0.899078
RN7SL674P	-0.571	0.0462027	0.899078
SNORD107	-0.427	0.0462027	0.899078
SNORD127	-0.613	0.0462027	0.899078
SNORD116-9	-0.6	0.0462027	0.899078
SNORD22	0.366	0.0462027	0.899078
SNORD14B	0.578	0.0462027	0.899078
SNORA20	-0.432	0.0462027	0.899078
RNA5-8S5	-0.503	0.0462027	0.899078
RNA5-8S5	-0.503	0.0462027	0.899078
SNORD116-3	-0.606	0.0462027	0.899078
SNORA80E	0.509	0.0462027	0.899078
SNORA53	-0.378	0.0462027	0.899078
RNU11	-0.332	0.0462027	0.899078
SNORA67	-0.461	0.0462027	0.899078
SNORD101	-0.369	0.0462027	0.899078
SNORD114-20	-0.747	0.0462027	0.899078
SNORD116-7	-0.621	0.0462027	0.899078
SNORD93	-0.405	0.0462027	0.899078
SNORD116-24	-0.823	0.0462027	0.899078
SNORA68	0.524	0.0462027	0.899078
SNORD116-5	-0.622	0.0462027	0.899078
SNORA57	0.734	0.0462027	0.899078
SNORD41	-0.299	0.0462027	0.899078
7SK	-0.431	0.0462027	0.899078
SNORD116-23	-0.409	0.0462027	0.899078
SNORD113-7	-0.401	0.0462027	0.899078
SNORD114-26	-0.402	0.0462027	0.899078
Y_RNA	-0.398	0.0462027	0.899078
SNORD116-17	-0.685	0.0462027	0.899078
SNORD116-16	-0.682	0.0462027	0.899078
SNORD12	-0.278	0.0462027	0.899078
SNORD105B	-0.294	0.0462027	0.899078
RNU2-61P	0.585	0.0462027	0.899078
SNORD28	0.359	0.0462027	0.899078
SNHG1	-0.274	0.0462027	0.899078
SNORD116-15	-0.63	0.0462027	0.899078
VTRNA1-1	-0.308	0.0462027	0.899078
SNORD14C	-0.553	0.0462027	0.899078
SNORD114-1	-0.42	0.0462027	0.899078
SNORD114-12	-0.397	0.0462027	0.899078
SNORD3A	-0.404	0.0462027	0.899078
SNORD14D	0.549	0.0462027	0.899078
SNORD116-19	-0.647	0.0462027	0.899078
RNA5SP226	0.369	0.0462027	0.899078
RNA5SP225	0.436	0.0462027	0.899078
SNORD60	-0.282	0.0439591	0.903735
SNORD116-20	-0.662	0.0439591	0.903735
SNORD3C	-0.376	0.0439591	0.903735
SNORA64	-0.412	0.0384703	0.915229
SNORA24	0.413	0.0384703	0.915229
SNORD116-14	-0.658	0.0384703	0.915229
SNORA2C	-0.303	0.0384703	0.915229
SNORA73B	-0.351	0.0384703	0.915229
SNORA65	0.282	0.0384703	0.915229
AC079949-1	0.292	0.0384703	0.915229
RNU6-2	0.334	0.0384703	0.915229
SNORA41	0.296	0.0384703	0.915229
SNORD113-8	-0.308	0.0384703	0.915229
SNORD36A	0.235	0.0384703	0.915229
RNA5SP161	0.341	0.0384703	0.915229
GAS5	0.338	0.0384703	0.915229
SNORD17	-0.348	0.0384703	0.915229
SNORD51	-0.27	0.0384703	0.915229
RNA5SP298	0.33	0.0384703	0.915229
SNORD91A	-0.223	0.0384703	0.915229
RNA5S9	0.321	0.0384703	0.915229
RNY4P2	0.216	0.0384703	0.915229
SNORD4B	0.281	0.0384703	0.915229
RNU2-2P	-0.175	0.0384703	0.915229
SNORA16A	0.36	0.0384703	0.915229
SNORD24	-0.25	0.0384703	0.915229
SNORD45B	-0.407	0.0384703	0.915229
SNORD66	-0.196	0.0384703	0.915229
SNORD25	0.199	0.0384703	0.915229
SNORD97	-0.223	0.0384703	0.915229
SNORD72	0.242	0.0384703	0.915229
RNU12	0.224	0.0384703	0.915229
SNORD54	0.256	0.0384703	0.915229
SNORD123	0.25	0.0384703	0.915229
SNORD1A	0.321	0.0384703	0.915229
RNU7-1	0.286	0.0384703	0.915229
SNORD65	-0.43	0.0384703	0.915229
SNORD70	-0.238	0.0384703	0.915229
SNORD116-18	0.308	0.0384703	0.915229
SNORD103B	-0.157	0.0384703	0.915229
RNU4-2	0.224	0.0384703	0.915229
SNORD114-17	0.308	0.0384703	0.915229
SNORD103A	-0.156	0.0384703	0.915229
SNORD114-9	-0.253	0.0384703	0.915229
SNORD3B-2	-0.21	0.0384703	0.915229
RNU2-59P	0.258	0.0384703	0.915229
SNORD114-22	-0.25	0.0384703	0.915229
SNORD117	-0.184	0.0384703	0.915229
SNORA79B	0.231	0.0384703	0.915229
SNORD30	-0.214	0.0384703	0.915229
SNORD38B	0.209	0.0384703	0.915229
RNA5S1	0.194	0.0384703	0.915229
SNORA74B	-0.323	0.0384703	0.915229
SNORD34	0.22	0.0384703	0.915229
SNORD3B-1	-0.205	0.0384703	0.915229
SNORD114-28	-0.243	0.0384703	0.915229
RNU5A-1	0.177	0.0384703	0.915229
SNORD116-22	-0.368	0.0384703	0.915229
RNA5S15	0.19	0.0384703	0.915229
RNY3P1	0.191	0.0384703	0.915229
GAS5	0.218	0.0384703	0.915229
RNA5S14	0.188	0.0384703	0.915229
SNORD114-25	-0.219	0.0384703	0.915229
RNA5S7	0.184	0.0384703	0.915229
SNORD16	-0.341	0.0384703	0.915229
SNORD1C	-0.163	0.0384703	0.915229
SNORD113-3	-0.237	0.0384703	0.915229
SNORD113-6	-0.224	0.0384703	0.915229
SNORD19C	0.218	0.0384703	0.915229
SNORA12	-0.202	0.0384703	0.915229
SNORD116-8	-0.274	0.0384703	0.915229
RNA5S5	0.18	0.0384703	0.915229
RNA5S4	0.177	0.0384703	0.915229
SNORD99	-0.162	0.0384703	0.915229
RNA5S13	0.175	0.0384703	0.915229
RNA5S2	0.177	0.0384703	0.915229
RNA5S12	0.176	0.0384703	0.915229
snoU2-30	-0.185	0.0384703	0.915229
RNA5S3	0.176	0.0384703	0.915229
SNORD69	-0.159	0.0384703	0.915229
RNA5S8	0.17	0.0384703	0.915229
RNA5S17	0.168	0.0384703	0.915229
RNA5S6	0.169	0.0384703	0.915229
SNORD35B	-0.176	0.0384703	0.915229
SNORD5	-0.163	0.0384703	0.915229
SNORD11	-0.191	0.0384703	0.915229
SNORA75	-0.187	0.0384703	0.915229
RNA5S10	0.168	0.0384703	0.915229
RNA5S16	0.164	0.0384703	0.915229
SNORA54	0.164	0.0384703	0.915229
RNA5S11	0.165	0.0384703	0.915229
SNORD15A	-0.282	0.0364198	0.91956
SNORD18B	-0.177	0.0364198	0.91956
SNORD111	-0.321	0.0364198	0.91956
SNORA18	-0.316	0.0364198	0.91956
SNORD113-9	-0.19	0.0364198	0.91956
SNORA71D	0.213	0.0364198	0.91956
SNORD114-23	-0.2	0.0364198	0.91956
SNORA26	-0.132	0.0364198	0.91956
SNORD13	0.151	0.0364198	0.91956
SNORD3D	-0.153	0.0356084	0.92128
SNORD52	0.16	0.0356084	0.92128
Y_RNA	0.155	0.0356084	0.92128
RNU6-1	0.179	0.0356084	0.92128
Y_RNA	0.143	0.0356084	0.92128
SNORA3B	0.166	0.0356084	0.92128
SNORD21	-0.212	0.0356084	0.92128
SNORD27	-0.132	0.0356084	0.92128
RNVU1-7	0.134	0.0336851	0.925369
SNORD105	-0.146	0.0336851	0.925369
SNORD121B	0.155	0.0336851	0.925369
SNHG1	0.153	0.0336851	0.925369
RNU6-4P	0.15	0.0311603	0.930764
SNORD116-21	-0.24	0.0311603	0.930764
RNU1-3	0.112	0.0311603	0.930764
SNORD114-3	-0.143	0.0311603	0.930764
SNORD70B	-0.146	0.0311603	0.930764
RNU2-6P	-0.234	0.0311603	0.930764
SNORA6	-0.112	0.0311603	0.930764
SNORD113	-0.141	0.0311603	0.930764
SNORD111B	-0.113	0.0311603	0.930764
Y_RNA	0.113	0.0311603	0.930764
RNU1-27P	0.103	0.0311603	0.930764
SNORA71B	0.142	0.0311603	0.930764
RNU6-3P	0.12	0.0311603	0.930764
RNU1-28P	0.099	0.0311603	0.930764
RNA5SP202	0.118	0.0311603	0.930764
SNORD87	-0.156	0.0311603	0.930764
SNORD8	-0.28	0.0311603	0.930764
RNU1-4	0.098	0.0311603	0.930764
RNVU1-7	0.107	0.0311603	0.930764
RNU2-64P	0.188	0.0311603	0.930764
GAS5	0.102	0.0311603	0.930764
SNORA61	-0.181	0.0311603	0.930764
SNORD36B	0.121	0.0311603	0.930764
SNORA48	-0.108	0.0301422	0.932949
SNORD100	0.096	0.0301422	0.932949
RNU1-1	0.093	0.0301422	0.932949
RNY1	-0.105	0.0301422	0.932949
RNU6-36P	0.124	0.0300969	0.933046
RNU1-2	0.085	0.0211986	0.952361
SNORD115-17	-0.176	0.0190539	0.957075
RNU6-9	0.09	0.0190539	0.957075
RNU6-33P	0.096	0.0190539	0.957075
SNORD116-13	-0.135	0.017776	0.959896
SNORD73A	0.115	0.017776	0.959896
RNVU1-18	0.075	0.017776	0.959896
RNU6-37P	-0.092	0.0163002	0.963163
SNORD67	0.148	0.0163002	0.963163
SNORD10	-0.097	0.0163002	0.963163
RNU6-5P	0.087	0.0140351	0.9682
SNORD94	-0.147	0.0140351	0.9682
SNORA3A	-0.075	0.0137789	0.968771
RNU6-8	0.081	0.0137789	0.968771
SNORD18C	-0.071	0.0137789	0.968771
SNORA73A	0.072	0.0137789	0.968771
SNORD38A	0.076	0.0137789	0.968771
SNORD26	-0.082	0.0131667	0.970138
SNORD110	-0.057	0.0131667	0.970138
RNU6-15P	0.07	0.0117331	0.973345
SNORD45A	-0.05	0.0089879	0.979517
Y_RNA	-0.064	0.0070675	0.983858
GAS5	-0.042	0.00678816	0.984491
SNORD88A	-0.053	0.00678816	0.984491
SNORD46	-0.091	0.00678816	0.984491
SNORD35A	-0.048	0.00678816	0.984491
SNORA9	0.042	0.00678816	0.984491
SNORD63B	-0.06	0.00678816	0.984491
MTND4P12	0.069	0.00367273	0.991579
SNORA50A	-0.051	0.00367273	0.991579
SNORA62	0.049	0.00335558	0.992303
SNORD12C	-0.046	0.00335558	0.992303
GAS5	0.038	0.00335558	0.992303
SNORA14B	-0.053	0.00335558	0.992303
SNORA38B	-0.052	0.00335558	0.992303
SNORD58C	-0.035	0.00335558	0.992303
SNORA23	-0.037	0.00335558	0.992303
SNORA31	0.049	0.00335558	0.992303
SNORD126	0.032	0.00335558	0.992303
SNORD83B	0.023	0.00335558	0.992303
SNORA8	-0.024	0.00335558	0.992303
SNORD1B	0.023	0.00335558	0.992303
SNORA58B	-0.022	0.00335558	0.992303
RNVU1-1	0.024	0.00335558	0.992303
SNORD37	0.017	0.00335558	0.992303
RNU5B-1	-0.016	0.00335558	0.992303
SNORD15B	0.027	0.00335558	0.992303
SNORA7A	-0.035	0.00335558	0.992303
RMRP	0.016	0.00335558	0.992303
SNORD118	0.014	0.00335558	0.992303
SNORA17A	0.015	0.00335558	0.992303
SNORD49B	0.016	0.00335558	0.992303
SNORD4A	0.012	0.00335558	0.992303
RNA5SP99	0.017	0.00335558	0.992303
Y_RNA	0.013	0.00335558	0.992303
RNU6-11P	0.013	0.00335558	0.992303
SNORA2A	0.012	0.00267551	0.993858
SNORD42A	-0.007	0.00108297	0.997509
RNVU1-1	-0.005	0.000874641	0.997988
SNORD85	0.004	0.000874641	0.997988
SNORD45C	-0.002	0.000874641	0.997988
SNORD19B	-0.001	0.000874641	0.997988

## Sheet: 6
COMPARISON	Molecular Subtype (Luminal B vs. Luminal B HER2+)
Name	log2FoldChange	p-value	q-value
SNORD124	2.001	4.45856	3.47885e-05
SNORA11	-1.096	0.898627	0.126291
SNORA2B	-1.607	0.757479	0.174792
RN7SKP71	-1.527	0.453019	0.352355
SNORD42B	0.859	0.453019	0.352355
SNORD123	0.995	0.453019	0.352355
RN7SKP80	-1.77	0.288046	0.515174
SNORD104	0.84	0.288046	0.515174
SNORA66	-0.811	0.288046	0.515174
VTRNA2-1	-1.01	0.268542	0.538838
SNORD113-9	0.899	0.268542	0.538838
SNORD109A	-0.839	0.268542	0.538838
lnc-GCNT1:4	-1.633	0.268542	0.538838
7SK	-0.978	0.268542	0.538838
SNORD113	0.867	0.268542	0.538838
SNORD109B	-0.766	0.268542	0.538838
SCARNA10	-0.689	0.268542	0.538838
SNORA74B	-1.197	0.268542	0.538838
SNHG5	0.583	0.268542	0.538838
MTND4P12	-1.148	0.268542	0.538838
SNORD3A	-0.908	0.268542	0.538838
RNA5SP150	0.901	0.268542	0.538838
RNY4P10	0.911	0.257025	0.553318
SNORA46	-0.807	0.257025	0.553318
SNORA21	0.84	0.257025	0.553318
RNU4-1	0.699	0.257025	0.553318
SNORD14E	0.939	0.257025	0.553318
RNA5SP74	-0.887	0.257025	0.553318
SNORD3C	-0.813	0.257025	0.553318
snoU2-30	-0.976	0.256665	0.553777
SNORA67	-0.817	0.254693	0.556298
RNA5SP145	0.71	0.254693	0.556298
SNORA31	-1.011	0.254693	0.556298
RNA5-8S5	-0.865	0.234239	0.583125
RNA5-8S5	-0.864	0.234239	0.583125
SCARNA7	-0.763	0.234239	0.583125
SNORA62	-0.757	0.230082	0.588732
SNORA26	-0.518	0.230082	0.588732
SNORD7	0.711	0.230082	0.588732
SNORA73B	-0.734	0.230082	0.588732
SNORA18	-1.216	0.230082	0.588732
SNORD113-6	0.691	0.230082	0.588732
SNORA60	-0.624	0.230082	0.588732
SNORD89	-0.94	0.230082	0.588732
SNORD113-3	0.733	0.230082	0.588732
SNORD71	-0.494	0.227851	0.591765
Y_RNA	0.815	0.227804	0.591829
RN7SL674P	-0.865	0.227804	0.591829
SNORD68	-0.469	0.227804	0.591829
SCARNA2	0.522	0.224084	0.59692
SNORA20	-0.652	0.209725	0.616986
SNORA64	-0.777	0.209725	0.616986
SNORA44	0.495	0.209309	0.617577
SNORD116-18	0.767	0.209309	0.617577
SNORD97	-0.528	0.209309	0.617577
SNORD93	0.595	0.209309	0.617577
SNORD61	-0.413	0.209309	0.617577
SNORD105	0.559	0.209309	0.617577
SNORA2A	-0.775	0.209309	0.617577
Y_RNA	0.499	0.208701	0.618442
GAS5	0.669	0.199023	0.632378
SNORD12B	0.508	0.187773	0.648974
SNORA6	-0.506	0.18308	0.656025
SNORD83B	-0.505	0.176296	0.666352
SNORD113-7	0.583	0.176296	0.666352
SNORA2C	-0.529	0.176296	0.666352
SNORD100	0.463	0.175965	0.66686
SNHG1	0.548	0.167658	0.679739
RNY3	0.421	0.167658	0.679739
GAS5	0.561	0.167658	0.679739
SNORD3B-1	-0.516	0.167658	0.679739
SNORD107	0.521	0.167658	0.679739
SNORA49	-0.579	0.167658	0.679739
SNORA65	-0.49	0.167658	0.679739
RNA5S9	-0.653	0.167658	0.679739
SNORA50A	-0.57	0.167658	0.679739
SNORD4B	0.545	0.145773	0.71487
SNORD3B-2	-0.473	0.144325	0.717258
RNU2-6P	-0.924	0.144325	0.717258
SNORD11	0.497	0.144325	0.717258
SNORD116-24	-1.071	0.144325	0.717258
RNA5SP149	0.537	0.144325	0.717258
SNORD3D	-0.461	0.144325	0.717258
GAS5	0.421	0.144325	0.717258
RNY4P2	0.396	0.144325	0.717258
SNORA3A	-0.469	0.140865	0.722995
SNORD113-8	0.493	0.138614	0.726751
RNA5SP429	0.535	0.126175	0.747868
RNU11	-0.39	0.126175	0.747868
SNORA53	-0.439	0.126175	0.747868
SNORD63B	-0.539	0.126175	0.747868
SNORD51	0.436	0.126175	0.747868
SNORD25	0.359	0.126175	0.747868
RNA5SP141	0.474	0.122291	0.754586
SNORA17A	-0.439	0.122291	0.754586
RNY3P1	0.417	0.122291	0.754586
SNORA71D	-0.576	0.120282	0.758085
SNORA14B	-0.573	0.11488	0.767574
SNORA73A	-0.441	0.11488	0.767574
RNU4-2	0.417	0.107389	0.780928
RNY4P5	0.449	0.106933	0.781749
SNORA47	-1.215	0.106933	0.781749
SNORD10	-0.496	0.106933	0.781749
SNORD116-23	-0.469	0.100488	0.793436
SNORD12C	0.435	0.100488	0.793436
SNORD15A	-0.664	0.0972777	0.799323
SNORA24	-0.542	0.0972777	0.799323
AC079949-1	0.391	0.0972777	0.799323
SNORA23	-0.414	0.0925532	0.808066
SNORD30	-0.393	0.0884103	0.815811
SNORD1A	0.533	0.0884103	0.815811
SNORD34	-0.417	0.0884103	0.815811
RNU1-27P	-0.33	0.0884103	0.815811
SNORA71B	-0.451	0.0884103	0.815811
SNORD98	-0.329	0.0884103	0.815811
SNORD121A	0.422	0.0884103	0.815811
SNORD21	0.501	0.0884103	0.815811
SNORD126	0.383	0.0884103	0.815811
SNORD103A	0.254	0.0884103	0.815811
SNORD87	0.477	0.0884103	0.815811
SNORD15B	-0.604	0.0884103	0.815811
RNVU1-18	-0.311	0.0884103	0.815811
SNORD103B	0.242	0.0884103	0.815811
SNORD114-12	0.4	0.0884103	0.815811
SNORD114-17	0.482	0.0884103	0.815811
SNORA48	-0.346	0.0884103	0.815811
RPL30-AS1	0.333	0.0884103	0.815811
SNORA72	0.339	0.0884103	0.815811
RNU1-1	-0.305	0.0884103	0.815811
SNORA7B	-0.704	0.0884103	0.815811
SNORD111B	0.32	0.0884103	0.815811
SNORA63	-0.346	0.0884103	0.815811
RNU1-4	-0.296	0.0884103	0.815811
SNORA37	-0.303	0.0884103	0.815811
SNORD26	0.412	0.0884103	0.815811
RNVU1-1	-0.372	0.0884103	0.815811
SNORD90	0.273	0.0884103	0.815811
RNU1-3	-0.292	0.0844615	0.823263
RNU1-2	-0.296	0.0844615	0.823263
SNORD49A	-0.3	0.0815426	0.828815
RNU1-28P	-0.283	0.0815426	0.828815
SNORD27	0.28	0.0814903	0.828914
RNVU1-1	-0.361	0.0712761	0.848641
SNORD78	-0.451	0.0700502	0.85104
RNY1	-0.312	0.0700502	0.85104
SNORD2	0.244	0.0700502	0.85104
SNORD65	-0.572	0.0700502	0.85104
SNORA7A	-0.667	0.0700502	0.85104
SNORD105B	-0.264	0.0700502	0.85104
RNVU1-7	-0.287	0.0700502	0.85104
SNORD114-3	0.33	0.0652845	0.86043
RNU2-61P	0.511	0.0648433	0.861305
SNORD32A	-0.218	0.0648433	0.861305
GAS5	0.269	0.0648433	0.861305
GAS5	0.318	0.0648433	0.861305
SNORD114-26	0.324	0.0648433	0.861305
SNORD116-17	-0.563	0.0648433	0.861305
SNORD116-29	-0.396	0.0648433	0.861305
SNORD101	0.27	0.0631978	0.864574
SNORD64	-0.315	0.0631978	0.864574
SNORD116-19	-0.541	0.0563734	0.878267
SNORD70B	0.311	0.0563734	0.878267
SNORD114-25	0.3	0.0563734	0.878267
Y_RNA	0.26	0.0563734	0.878267
SNORD41	-0.227	0.0563734	0.878267
RNU6-5P	-0.299	0.0541808	0.882712
SNORD117	0.224	0.0541808	0.882712
SNORD116-20	-0.534	0.0541808	0.882712
SNORD83A	0.25	0.0541808	0.882712
SNORA61	-0.426	0.0541808	0.882712
SNORA9	-0.22	0.0541808	0.882712
SNORD116-15	-0.486	0.0541808	0.882712
SNORD116-2	-0.479	0.053928	0.883226
SNORD116-6	-0.479	0.0535381	0.88402
RNU6-33P	0.272	0.0535381	0.88402
SNORA79B	-0.282	0.0535381	0.88402
SNORD116-14	-0.536	0.0535095	0.884078
SNORD14B	0.378	0.0535095	0.884078
SNORA16A	-0.376	0.0535095	0.884078
SNORA38B	-0.324	0.0499093	0.891437
SNORD116-7	-0.401	0.0499093	0.891437
RNVU1-7	-0.231	0.0499093	0.891437
GAS5	-0.186	0.0473983	0.896606
RNU2-2P	-0.168	0.0473983	0.896606
SNORA80E	-0.323	0.0451774	0.901203
SNORD114-20	-0.463	0.0451774	0.901203
SNORA41	-0.242	0.0451774	0.901203
SNORD116-3	-0.352	0.0443435	0.902935
SNORD116-9	-0.342	0.0443435	0.902935
RNA5SP389	0.24	0.0443435	0.902935
SNORD72	0.229	0.0443435	0.902935
SNORA68	-0.331	0.0443435	0.902935
RNU6-2	-0.26	0.0399969	0.912017
SNORD116-5	-0.355	0.033863	0.92499
SNORD5	0.188	0.033863	0.92499
RNU6-8	0.233	0.033863	0.92499
SNORD115-17	-0.399	0.033863	0.92499
SNORD13	0.195	0.033863	0.92499
SNHG1	0.167	0.033863	0.92499
Y_RNA	0.208	0.0334048	0.925966
SNORD14C	0.326	0.0334048	0.925966
RNA5SP202	-0.212	0.0333222	0.926142
SNORD116-16	-0.389	0.0329658	0.926903
RNU2-64P	-0.337	0.0329658	0.926903
SNORA54	0.188	0.0329658	0.926903
SNORD1B	0.191	0.0329658	0.926903
SNORD88C	-0.194	0.0329658	0.926903
RNU6-9	0.197	0.0329658	0.926903
SNORD102	-0.17	0.0323174	0.928288
Y_RNA	0.19	0.0298823	0.933507
SNORD35A	-0.183	0.0298823	0.933507
SNORD116-13	-0.29	0.0298823	0.933507
RNA5S11	-0.171	0.0239446	0.946358
RMRP	-0.17	0.0239446	0.946358
RNU2-59P	0.215	0.0239446	0.946358
SNORD58C	-0.169	0.0239446	0.946358
SNORD69	0.143	0.0239446	0.946358
SNORD114-23	0.201	0.0239446	0.946358
SNORD114-22	0.189	0.0239446	0.946358
SNORD33	-0.122	0.0239446	0.946358
SNORD36A	0.138	0.0239446	0.946358
SNORD116-1	-0.263	0.0239446	0.946358
SNORA75	-0.168	0.0239446	0.946358
RNA5S16	-0.15	0.0239446	0.946358
RNA5S5	-0.154	0.0239446	0.946358
SNORD4A	0.134	0.0239446	0.946358
SNORD111	0.292	0.0239446	0.946358
SNORA8	-0.159	0.0239446	0.946358
RNA5S6	-0.148	0.0239446	0.946358
RNA5SP370	0.171	0.0239446	0.946358
RNA5S7	-0.147	0.0239446	0.946358
SNORD50B	0.14	0.0239446	0.946358
RNA5S13	-0.146	0.0239446	0.946358
RNA5S17	-0.143	0.0239446	0.946358
RNA5S2	-0.147	0.0239446	0.946358
RNA5S3	-0.146	0.0239446	0.946358
SNORD18B	0.154	0.0239446	0.946358
RNA5S10	-0.142	0.0239446	0.946358
SNORD114-1	0.181	0.0239446	0.946358
SNORD59A	-0.134	0.0239446	0.946358
RNA5S12	-0.141	0.0239446	0.946358
SNORD42A	0.159	0.0239446	0.946358
RNA5S4	-0.137	0.0235683	0.947178
RNA5S8	-0.134	0.0235683	0.947178
SNORD45C	0.112	0.0231113	0.948175
SNORD8	-0.341	0.0231113	0.948175
SNORD14D	0.235	0.0231113	0.948175
SNORD114-28	0.158	0.0227049	0.949063
SNORD94	-0.255	0.0227049	0.949063
RNA5S1	-0.126	0.0227049	0.949063
RNA5S15	-0.126	0.0227049	0.949063
SNORD91B	-0.114	0.0227049	0.949063
RNA5S14	-0.126	0.0227049	0.949063
SNORD24	-0.129	0.0220429	0.950511
SNORA50C	-0.136	0.0185055	0.958285
VTRNA1-1	-0.116	0.0185055	0.958285
SNORD45A	0.102	0.0185055	0.958285
Y_RNA	0.141	0.0185055	0.958285
SNORD16	-0.205	0.0178672	0.959694
RNA5SP226	0.134	0.0178672	0.959694
SNORD36B	-0.127	0.0170727	0.961451
SNORD86	0.113	0.0170727	0.961451
Y_RNA	0.131	0.0149542	0.966153
RNA5SP99	-0.143	0.0149542	0.966153
SNORA70	-0.169	0.0146418	0.966848
SNORD18C	0.109	0.0146418	0.966848
SNORD85	0.102	0.0138886	0.968526
SNORD82	0.09	0.0138886	0.968526
RNU5E-1	0.103	0.0123512	0.971961
SNORD19B	0.099	0.0123512	0.971961
SNORA71A	0.168	0.0123512	0.971961
RNU6-1	-0.106	0.0123512	0.971961
SNORA3B	-0.103	0.0123512	0.971961
SNORD63	-0.084	0.0123512	0.971961
SNORD17	-0.113	0.0112055	0.974528
SNORA12	-0.094	0.0112055	0.974528
SNORD99	0.07	0.00780755	0.982183
SNORD49B	-0.095	0.00780755	0.982183
SNORA17B	0.081	0.00524773	0.987989
SNORD46	-0.133	0.00524773	0.987989
SNORD58A	0.057	0.00524773	0.987989
SNORD66	0.057	0.00524773	0.987989
SNORD1C	-0.058	0.00524773	0.987989
SNORD116-8	0.097	0.00524773	0.987989
SNORD54	0.075	0.00524773	0.987989
SNORD70	0.068	0.00524773	0.987989
SNORD45B	0.106	0.00524773	0.987989
SNORD88A	0.064	0.00524773	0.987989
SNORD121B	0.067	0.00524773	0.987989
SNORD37	-0.05	0.00524773	0.987989
SNORD91A	-0.048	0.00524773	0.987989
Y_RNA	0.053	0.00524773	0.987989
SNORD12	0.042	0.00524773	0.987989
RNU6-37P	-0.059	0.00524773	0.987989
SNORD114-14	0.061	0.00524773	0.987989
RNA5SP225	-0.068	0.00524773	0.987989
RNU6-4P	0.055	0.00524773	0.987989
SNORD28	0.052	0.00524773	0.987989
SNORD19C	-0.054	0.00524773	0.987989
SNORA58B	-0.043	0.00524773	0.987989
RNU6-11P	0.053	0.00524773	0.987989
RNA5SP161	0.057	0.00524773	0.987989
SNORD114-11	0.058	0.00449822	0.989696
RNU12	0.04	0.00449822	0.989696
RNU7-1	0.049	0.00406223	0.99069
Y_RNA	-0.042	0.00406223	0.99069
SNORD38B	-0.038	0.00406223	0.99069
SNORD52	-0.037	0.00406223	0.99069
SNORD67	0.057	0.00192766	0.995571
SNORD38A	0.032	0.00192766	0.995571
SNORD60	-0.024	0.00192766	0.995571
RNA5SP298	0.035	0.00192766	0.995571
SNORD110	0.023	0.00192766	0.995571
SNORD73A	0.03	0.00165686	0.996192
SNORD118	0.02	0.00165686	0.996192
SNORD116-21	-0.038	0.00165686	0.996192
RNU5A-1	0.018	0.00165686	0.996192
SNORD114-9	0.02	0.00165686	0.996192
RNVU1-19	-0.017	0.00165686	0.996192
RNU6-15P	0.014	0.00165686	0.996192
SNORD116-22	0.02	0.00165686	0.996192
SNORD18A	-0.01	0.00165686	0.996192
snoU2-30	0.01	0.00165686	0.996192
SNORD127	-0.012	0.00165686	0.996192
SNORD22	0.007	0.00165686	0.996192
RNU6-36P	-0.008	0.00165686	0.996192
SNORD35B	-0.005	0.00165686	0.996192
SNORD6	-0.004	0.00165686	0.996192
SNORA57	-0.008	0.00155145	0.996434
RNU6-3P	-0.001	0.000350717	0.999193
RNU5B-1	0	0.000350717	0.999193
