# Supplementary material for: Small Non-Coding RNAs and Their Role in Locoregional Metastasis and Outcomes in Early-Stage Breast Cancer Patients
Source: Int J Mol Sci. 2024 Apr 3;25(7):3982. doi: 10.3390/ijms25073982 (PMC11011815; doi:10.3390/ijms25073982)
Supplement: Supplementary file 1 [file ijms-25-03982-s001.zip › Table S4.xlsx]

## Sheet: Biological.Significance
ID	Database	Description	GeneRatio	BgRatio	pvalue	p.adjust	qvalue	GeneID
GO:0000184	snoDB-GeneTargets	nuclear-transcribed mRNA catabolic process, nonsense-mediated decay	3/37	118/17913	0.00183894	0.151197	0.120479	RPL13/RPL10/RPS2
GO:0000209	snoDB-GeneTargets	protein polyubiquitination	3/37	288/17913	0.0213626	0.176287	0.140471	PSMD11/RNF4/HUWE1
GO:0000956	snoDB-GeneTargets	nuclear-transcribed mRNA catabolic process	3/37	197/17913	0.00773253	0.151197	0.120479	RPL13/RPL10/RPS2
GO:0001504	snoDB-GeneTargets	neurotransmitter uptake	1/37	39/17913	0.0775527	0.223988	0.17848	SLC18A1
GO:0001516	snoDB-GeneTargets	prostaglandin biosynthetic process	1/37	28/17913	0.0562921	0.2085	0.166139	MIF
GO:0001659	snoDB-GeneTargets	temperature homeostasis	2/37	172/17913	0.0490299	0.202017	0.160973	IL1A/OGT
GO:0001660	snoDB-GeneTargets	fever generation	1/37	10/17913	0.0204695	0.176266	0.140454	IL1A
GO:0001662	snoDB-GeneTargets	behavioral fear response	1/37	37/17913	0.0737222	0.222328	0.177158	HTR2C
GO:0001732	snoDB-GeneTargets	formation of cytoplasmic translation initiation complex	1/37	14/17913	0.0285427	0.180958	0.144193	EIF3H
GO:0001755	snoDB-GeneTargets	neural crest cell migration	1/37	37/17913	0.0737222	0.222328	0.177158	SEMA3A
GO:0001764	snoDB-GeneTargets	neuron migration	2/37	152/17913	0.039251	0.195949	0.156138	SEMA3A/FLNA
GO:0001782	snoDB-GeneTargets	B cell homeostasis	1/37	27/17913	0.0543359	0.2085	0.166139	MIF
GO:0001783	snoDB-GeneTargets	B cell apoptotic process	1/37	23/17913	0.0464713	0.196447	0.156535	MIF
GO:0001819	snoDB-GeneTargets	positive regulation of cytokine production	3/37	446/17913	0.0638906	0.214163	0.170652	MIF/IL1A/DDX3X
GO:0001881	snoDB-GeneTargets	receptor recycling	1/37	32/17913	0.0640779	0.214163	0.170652	VAMP3
GO:0001919	snoDB-GeneTargets	regulation of receptor recycling	1/37	23/17913	0.0464713	0.196447	0.156535	VAMP3
GO:0001921	snoDB-GeneTargets	positive regulation of receptor recycling	1/37	14/17913	0.0285427	0.180958	0.144193	VAMP3
GO:0002064	snoDB-GeneTargets	epithelial cell development	2/37	199/17913	0.0634639	0.214163	0.170652	ABI2/FLNA
GO:0002089	snoDB-GeneTargets	lens morphogenesis in camera-type eye	1/37	21/17913	0.0425152	0.195949	0.156138	ABI2
GO:0002183	snoDB-GeneTargets	cytoplasmic translational initiation	1/37	27/17913	0.0543359	0.2085	0.166139	EIF3H
GO:0002209	snoDB-GeneTargets	behavioral defense response	1/37	38/17913	0.0756394	0.223579	0.178155	HTR2C
GO:0002246	snoDB-GeneTargets	wound healing involved in inflammatory response	1/37	8/17913	0.0164085	0.169786	0.135291	IL1A
GO:0002248	snoDB-GeneTargets	connective tissue replacement involved in inflammatory response wound healing	1/37	7/17913	0.0143719	0.169786	0.135291	IL1A
GO:0002283	snoDB-GeneTargets	neutrophil activation involved in immune response	5/37	488/17913	0.00312042	0.151197	0.120479	PSMD11/NME2/HUWE1/MIF/DDX3X
GO:0002446	snoDB-GeneTargets	neutrophil mediated immunity	5/37	499/17913	0.00343316	0.151197	0.120479	PSMD11/NME2/HUWE1/MIF/DDX3X
GO:0002474	snoDB-GeneTargets	antigen processing and presentation of peptide antigen via MHC class I	2/37	95/17913	0.0164309	0.169786	0.135291	PSMD11/VAMP3
GO:0002478	snoDB-GeneTargets	antigen processing and presentation of exogenous peptide antigen	2/37	174/17913	0.0500523	0.203838	0.162424	PSMD11/VAMP3
GO:0002479	snoDB-GeneTargets	antigen processing and presentation of exogenous peptide antigen via MHC class I, TAP-dependent	2/37	75/17913	0.0104788	0.160636	0.128	PSMD11/VAMP3
GO:0002686	snoDB-GeneTargets	negative regulation of leukocyte migration	1/37	48/17913	0.0946005	0.240453	0.191601	MIF
GO:0002689	snoDB-GeneTargets	negative regulation of leukocyte chemotaxis	1/37	19/17913	0.0385432	0.195949	0.156138	MIF
GO:0002720	snoDB-GeneTargets	positive regulation of cytokine production involved in immune response	1/37	52/17913	0.102078	0.247221	0.196994	MIF
GO:0002762	snoDB-GeneTargets	negative regulation of myeloid leukocyte differentiation	1/37	48/17913	0.0946005	0.240453	0.191601	NME2
GO:0002791	snoDB-GeneTargets	regulation of peptide secretion	3/37	483/17913	0.0771357	0.223988	0.17848	HTR2C/MIF/IL1A
GO:0002833	snoDB-GeneTargets	positive regulation of response to biotic stimulus	1/37	45/17913	0.0889522	0.236359	0.188338	MIF
GO:0002901	snoDB-GeneTargets	mature B cell apoptotic process	1/37	4/17913	0.00823728	0.151197	0.120479	MIF
GO:0002902	snoDB-GeneTargets	regulation of B cell apoptotic process	1/37	17/17913	0.0345551	0.190531	0.151821	MIF
GO:0002903	snoDB-GeneTargets	negative regulation of B cell apoptotic process	1/37	12/17913	0.0245143	0.179044	0.142668	MIF
GO:0002905	snoDB-GeneTargets	regulation of mature B cell apoptotic process	1/37	4/17913	0.00823728	0.151197	0.120479	MIF
GO:0002906	snoDB-GeneTargets	negative regulation of mature B cell apoptotic process	1/37	4/17913	0.00823728	0.151197	0.120479	MIF
GO:0006084	snoDB-GeneTargets	acetyl-CoA metabolic process	1/37	33/17913	0.0660145	0.214163	0.170652	PIPOX
GO:0006111	snoDB-GeneTargets	regulation of gluconeogenesis	1/37	46/17913	0.0908388	0.239095	0.190518	OGT
GO:0006165	snoDB-GeneTargets	nucleoside diphosphate phosphorylation	2/37	129/17913	0.029082	0.181926	0.144964	NME2/OGT
GO:0006183	snoDB-GeneTargets	GTP biosynthetic process	1/37	9/17913	0.0184411	0.171502	0.136658	NME2
GO:0006213	snoDB-GeneTargets	pyrimidine nucleoside metabolic process	2/37	51/17913	0.00496641	0.151197	0.120479	NME2/UPB1
GO:0006221	snoDB-GeneTargets	pyrimidine nucleotide biosynthetic process	1/37	42/17913	0.0832697	0.231859	0.184752	NME2
GO:0006228	snoDB-GeneTargets	UTP biosynthetic process	1/37	9/17913	0.0184411	0.171502	0.136658	NME2
GO:0006241	snoDB-GeneTargets	CTP biosynthetic process	1/37	14/17913	0.0285427	0.180958	0.144193	NME2
GO:0006284	snoDB-GeneTargets	base-excision repair	1/37	38/17913	0.0756394	0.223579	0.178155	HUWE1
GO:0006356	snoDB-GeneTargets	regulation of transcription by RNA polymerase I	1/37	32/17913	0.0640779	0.214163	0.170652	FLNA
GO:0006401	snoDB-GeneTargets	RNA catabolic process	4/37	368/17913	0.00677936	0.151197	0.120479	PSMD11/RPL13/RPL10/RPS2
GO:0006402	snoDB-GeneTargets	mRNA catabolic process	4/37	338/17913	0.00503401	0.151197	0.120479	PSMD11/RPL13/RPL10/RPS2
GO:0006413	snoDB-GeneTargets	translational initiation	5/37	183/17913	3.52265e-05	0.0245705	0.0195785	RPL13/RPL10/EIF3H/RPS2/DDX3X
GO:0006417	snoDB-GeneTargets	regulation of translation	3/37	397/17913	0.0481939	0.20053	0.159788	RPL10/EIF3H/DDX3X
GO:0006446	snoDB-GeneTargets	regulation of translational initiation	2/37	69/17913	0.00892775	0.159669	0.12723	EIF3H/DDX3X
GO:0006479	snoDB-GeneTargets	protein methylation	2/37	169/17913	0.0475111	0.199632	0.159073	TET2/OGT
GO:0006486	snoDB-GeneTargets	protein glycosylation	2/37	228/17913	0.0803521	0.230167	0.183404	TET2/OGT
GO:0006493	snoDB-GeneTargets	protein O-linked glycosylation	2/37	106/17913	0.0201908	0.176266	0.140454	TET2/OGT
GO:0006520	snoDB-GeneTargets	cellular amino acid metabolic process	3/37	347/17913	0.0344664	0.190531	0.151821	PSMD11/PIPOX/UPB1
GO:0006553	snoDB-GeneTargets	lysine metabolic process	1/37	12/17913	0.0245143	0.179044	0.142668	PIPOX
GO:0006554	snoDB-GeneTargets	lysine catabolic process	1/37	12/17913	0.0245143	0.179044	0.142668	PIPOX
GO:0006605	snoDB-GeneTargets	protein targeting	5/37	364/17913	0.000860697	0.151197	0.120479	PIPOX/RPL13/RPL10/HUWE1/RPS2
GO:0006606	snoDB-GeneTargets	protein import into nucleus	2/37	103/17913	0.0191325	0.175591	0.139917	IPO5/FLNA
GO:0006607	snoDB-GeneTargets	NLS-bearing protein import into nucleus	1/37	6/17913	0.0123311	0.160766	0.128103	IPO5
GO:0006610	snoDB-GeneTargets	ribosomal protein import into nucleus	1/37	4/17913	0.00823728	0.151197	0.120479	IPO5
GO:0006612	snoDB-GeneTargets	protein targeting to membrane	3/37	167/17913	0.00490067	0.151197	0.120479	RPL13/RPL10/RPS2
GO:0006613	snoDB-GeneTargets	cotranslational protein targeting to membrane	3/37	106/17913	0.00135192	0.151197	0.120479	RPL13/RPL10/RPS2
GO:0006614	snoDB-GeneTargets	SRP-dependent cotranslational protein targeting to membrane	3/37	103/17913	0.0012446	0.151197	0.120479	RPL13/RPL10/RPS2
GO:0006654	snoDB-GeneTargets	phosphatidic acid biosynthetic process	1/37	42/17913	0.0832697	0.231859	0.184752	DGKA
GO:0006692	snoDB-GeneTargets	prostanoid metabolic process	1/37	41/17913	0.0813679	0.231178	0.184209	MIF
GO:0006693	snoDB-GeneTargets	prostaglandin metabolic process	1/37	41/17913	0.0813679	0.231178	0.184209	MIF
GO:0006760	snoDB-GeneTargets	folic acid-containing compound metabolic process	1/37	27/17913	0.0543359	0.2085	0.166139	PIPOX
GO:0006836	snoDB-GeneTargets	neurotransmitter transport	2/37	241/17913	0.0883336	0.236359	0.188338	HTR2C/SLC18A1
GO:0006837	snoDB-GeneTargets	serotonin transport	1/37	14/17913	0.0285427	0.180958	0.144193	SLC18A1
GO:0006893	snoDB-GeneTargets	Golgi to plasma membrane transport	1/37	43/17913	0.0851677	0.232959	0.185629	VAMP3
GO:0006904	snoDB-GeneTargets	vesicle docking involved in exocytosis	1/37	31/17913	0.0621373	0.214163	0.170652	VAMP3
GO:0006913	snoDB-GeneTargets	nucleocytoplasmic transport	3/37	302/17913	0.0241652	0.179044	0.142668	NXF1/IPO5/FLNA
GO:0006929	snoDB-GeneTargets	substrate-dependent cell migration	1/37	29/17913	0.0582445	0.209951	0.167295	SEMA3A
GO:0006953	snoDB-GeneTargets	acute-phase response	1/37	47/17913	0.0927215	0.239975	0.191219	IL1A
GO:0007051	snoDB-GeneTargets	spindle organization	2/37	147/17913	0.0369384	0.195949	0.156138	RNF4/FLNA
GO:0007187	snoDB-GeneTargets	G protein-coupled receptor signaling pathway, coupled to cyclic nucleotide second messenger	2/37	178/17913	0.0521204	0.207568	0.165397	NME2/FLNA
GO:0007188	snoDB-GeneTargets	adenylate cyclase-modulating G protein-coupled receptor signaling pathway	2/37	162/17913	0.0440373	0.195949	0.156138	NME2/FLNA
GO:0007195	snoDB-GeneTargets	adenylate cyclase-inhibiting dopamine receptor signaling pathway	1/37	6/17913	0.0123311	0.160766	0.128103	FLNA
GO:0007204	snoDB-GeneTargets	positive regulation of cytosolic calcium ion concentration	2/37	255/17913	0.0971848	0.243398	0.193947	GRIN2C/HTR2C
GO:0007205	snoDB-GeneTargets	protein kinase C-activating G protein-coupled receptor signaling pathway	1/37	26/17913	0.0523757	0.207568	0.165397	DGKA
GO:0007210	snoDB-GeneTargets	serotonin receptor signaling pathway	1/37	38/17913	0.0756394	0.223579	0.178155	HTR2C
GO:0007212	snoDB-GeneTargets	dopamine receptor signaling pathway	1/37	34/17913	0.0679472	0.216269	0.17233	FLNA
GO:0007229	snoDB-GeneTargets	integrin-mediated signaling pathway	2/37	94/17913	0.0161057	0.169786	0.135291	NME2/FLNA
GO:0007339	snoDB-GeneTargets	binding of sperm to zona pellucida	1/37	35/17913	0.0698761	0.218559	0.174154	ADAM2
GO:0007342	snoDB-GeneTargets	fusion of sperm to egg plasma membrane involved in single fertilization	1/37	12/17913	0.0245143	0.179044	0.142668	ADAM2
GO:0007350	snoDB-GeneTargets	blastoderm segmentation	1/37	19/17913	0.0385432	0.195949	0.156138	SEMA3A
GO:0007413	snoDB-GeneTargets	axonal fasciculation	1/37	23/17913	0.0464713	0.196447	0.156535	SEMA3A
GO:0007431	snoDB-GeneTargets	salivary gland development	1/37	38/17913	0.0756394	0.223579	0.178155	SEMA3A
GO:0007435	snoDB-GeneTargets	salivary gland morphogenesis	1/37	34/17913	0.0679472	0.216269	0.17233	SEMA3A
GO:0007623	snoDB-GeneTargets	circadian rhythm	2/37	201/17913	0.0645849	0.214163	0.170652	HUWE1/OGT
GO:0007632	snoDB-GeneTargets	visual behavior	1/37	52/17913	0.102078	0.247221	0.196994	ADAM2
GO:0008016	snoDB-GeneTargets	regulation of heart contraction	2/37	249/17913	0.0933603	0.240453	0.191601	SEMA3A/FLNA
GO:0008037	snoDB-GeneTargets	cell recognition	2/37	129/17913	0.029082	0.181926	0.144964	ADAM2/SEMA3A
GO:0008038	snoDB-GeneTargets	neuron recognition	1/37	36/17913	0.0718011	0.220622	0.175799	SEMA3A
GO:0008045	snoDB-GeneTargets	motor neuron axon guidance	1/37	21/17913	0.0425152	0.195949	0.156138	SEMA3A
GO:0008213	snoDB-GeneTargets	protein alkylation	2/37	169/17913	0.0475111	0.199632	0.159073	TET2/OGT
GO:0008406	snoDB-GeneTargets	gonad development	2/37	217/17913	0.0737905	0.222328	0.177158	SEMA3A/FLNA
GO:0008542	snoDB-GeneTargets	visual learning	1/37	47/17913	0.0927215	0.239975	0.191219	ADAM2
GO:0008584	snoDB-GeneTargets	male gonad development	2/37	137/17913	0.032481	0.185364	0.147704	SEMA3A/FLNA
GO:0008654	snoDB-GeneTargets	phospholipid biosynthetic process	2/37	251/17913	0.09463	0.240453	0.191601	HTR2C/DGKA
GO:0009066	snoDB-GeneTargets	aspartate family amino acid metabolic process	1/37	47/17913	0.0927215	0.239975	0.191219	PIPOX
GO:0009068	snoDB-GeneTargets	aspartate family amino acid catabolic process	1/37	22/17913	0.0444953	0.195949	0.156138	PIPOX
GO:0009116	snoDB-GeneTargets	nucleoside metabolic process	2/37	114/17913	0.0231299	0.179044	0.142668	NME2/UPB1
GO:0009132	snoDB-GeneTargets	nucleoside diphosphate metabolic process	2/37	153/17913	0.0397201	0.195949	0.156138	NME2/OGT
GO:0009142	snoDB-GeneTargets	nucleoside triphosphate biosynthetic process	2/37	175/17913	0.0505665	0.203873	0.162453	NME2/OGT
GO:0009145	snoDB-GeneTargets	purine nucleoside triphosphate biosynthetic process	2/37	160/17913	0.0430632	0.195949	0.156138	NME2/OGT
GO:0009147	snoDB-GeneTargets	pyrimidine nucleoside triphosphate metabolic process	1/37	19/17913	0.0385432	0.195949	0.156138	NME2
GO:0009148	snoDB-GeneTargets	pyrimidine nucleoside triphosphate biosynthetic process	1/37	17/17913	0.0345551	0.190531	0.151821	NME2
GO:0009150	snoDB-GeneTargets	purine ribonucleotide metabolic process	3/37	500/17913	0.0836022	0.231859	0.184752	NME2/PIPOX/OGT
GO:0009163	snoDB-GeneTargets	nucleoside biosynthetic process	1/37	41/17913	0.0813679	0.231178	0.184209	NME2
GO:0009164	snoDB-GeneTargets	nucleoside catabolic process	1/37	32/17913	0.0640779	0.214163	0.170652	UPB1
GO:0009201	snoDB-GeneTargets	ribonucleoside triphosphate biosynthetic process	2/37	164/17913	0.0450196	0.196447	0.156535	NME2/OGT
GO:0009206	snoDB-GeneTargets	purine ribonucleoside triphosphate biosynthetic process	2/37	159/17913	0.0425793	0.195949	0.156138	NME2/OGT
GO:0009208	snoDB-GeneTargets	pyrimidine ribonucleoside triphosphate metabolic process	1/37	15/17913	0.0305509	0.182912	0.14575	NME2
GO:0009209	snoDB-GeneTargets	pyrimidine ribonucleoside triphosphate biosynthetic process	1/37	14/17913	0.0285427	0.180958	0.144193	NME2
GO:0009218	snoDB-GeneTargets	pyrimidine ribonucleotide metabolic process	1/37	24/17913	0.0484434	0.20053	0.159788	NME2
GO:0009220	snoDB-GeneTargets	pyrimidine ribonucleotide biosynthetic process	1/37	22/17913	0.0444953	0.195949	0.156138	NME2
GO:0009266	snoDB-GeneTargets	response to temperature stimulus	2/37	219/17913	0.0749699	0.223579	0.178155	IL1A/DNAJA2
GO:0009299	snoDB-GeneTargets	mRNA transcription	1/37	24/17913	0.0484434	0.20053	0.159788	FLNA
GO:0009408	snoDB-GeneTargets	response to heat	2/37	158/17913	0.0420975	0.195949	0.156138	IL1A/DNAJA2
GO:0009895	snoDB-GeneTargets	negative regulation of catabolic process	3/37	288/17913	0.0213626	0.176287	0.140471	GRIN2C/FLNA/OGT
GO:0009994	snoDB-GeneTargets	oocyte differentiation	1/37	49/17913	0.0964756	0.242057	0.192878	LGR5
GO:0010171	snoDB-GeneTargets	body morphogenesis	1/37	48/17913	0.0946005	0.240453	0.191601	GREM2
GO:0010172	snoDB-GeneTargets	embryonic body morphogenesis	1/37	11/17913	0.0224939	0.176287	0.140471	GREM2
GO:0010498	snoDB-GeneTargets	proteasomal protein catabolic process	3/37	382/17913	0.0438277	0.195949	0.156138	PSMD11/RNF4/OGT
GO:0010501	snoDB-GeneTargets	RNA secondary structure unwinding	1/37	8/17913	0.0164085	0.169786	0.135291	DDX3X
GO:0010511	snoDB-GeneTargets	regulation of phosphatidylinositol biosynthetic process	1/37	8/17913	0.0164085	0.169786	0.135291	HTR2C
GO:0010513	snoDB-GeneTargets	positive regulation of phosphatidylinositol biosynthetic process	1/37	6/17913	0.0123311	0.160766	0.128103	HTR2C
GO:0010573	snoDB-GeneTargets	vascular endothelial growth factor production	1/37	36/17913	0.0718011	0.220622	0.175799	IL1A
GO:0010574	snoDB-GeneTargets	regulation of vascular endothelial growth factor production	1/37	34/17913	0.0679472	0.216269	0.17233	IL1A
GO:0010575	snoDB-GeneTargets	positive regulation of vascular endothelial growth factor production	1/37	29/17913	0.0582445	0.209951	0.167295	IL1A
GO:0010623	snoDB-GeneTargets	programmed cell death involved in cell development	1/37	11/17913	0.0224939	0.176287	0.140471	IL1A
GO:0010737	snoDB-GeneTargets	protein kinase A signaling	1/37	29/17913	0.0582445	0.209951	0.167295	MIF
GO:0010738	snoDB-GeneTargets	regulation of protein kinase A signaling	1/37	19/17913	0.0385432	0.195949	0.156138	MIF
GO:0010739	snoDB-GeneTargets	positive regulation of protein kinase A signaling	1/37	10/17913	0.0204695	0.176266	0.140454	MIF
GO:0010758	snoDB-GeneTargets	regulation of macrophage chemotaxis	1/37	23/17913	0.0464713	0.196447	0.156535	MIF
GO:0010760	snoDB-GeneTargets	negative regulation of macrophage chemotaxis	1/37	7/17913	0.0143719	0.169786	0.135291	MIF
GO:0010769	snoDB-GeneTargets	regulation of cell morphogenesis involved in differentiation	3/37	260/17913	0.0163292	0.169786	0.135291	ABI2/SEMA3A/FLNA
GO:0010975	snoDB-GeneTargets	regulation of neuron projection development	3/37	458/17913	0.0680589	0.216269	0.17233	NME2/ABI2/SEMA3A
GO:0015732	snoDB-GeneTargets	prostaglandin transport	1/37	15/17913	0.0305509	0.182912	0.14575	MIF
GO:0015949	snoDB-GeneTargets	nucleobase-containing small molecule interconversion	1/37	27/17913	0.0543359	0.2085	0.166139	NME2
GO:0016053	snoDB-GeneTargets	organic acid biosynthetic process	3/37	427/17913	0.0575481	0.209951	0.167295	MIF/UPB1/OGT
GO:0016055	snoDB-GeneTargets	Wnt signaling pathway	3/37	498/17913	0.0828294	0.231859	0.184752	PSMD11/LGR5/DDX3X
GO:0016358	snoDB-GeneTargets	dendrite development	2/37	216/17913	0.0732032	0.222328	0.177158	ABI2/SEMA3A
GO:0016479	snoDB-GeneTargets	negative regulation of transcription by RNA polymerase I	1/37	5/17913	0.0102863	0.160636	0.128	FLNA
GO:0016569	snoDB-GeneTargets	covalent chromatin modification	3/37	433/17913	0.0595165	0.21258	0.16939	HUWE1/TET2/OGT
GO:0016570	snoDB-GeneTargets	histone modification	3/37	420/17913	0.0552924	0.2085	0.166139	HUWE1/TET2/OGT
GO:0016571	snoDB-GeneTargets	histone methylation	2/37	130/17913	0.0294986	0.182912	0.14575	TET2/OGT
GO:0016574	snoDB-GeneTargets	histone ubiquitination	1/37	44/17913	0.0870619	0.234462	0.186827	HUWE1
GO:0016579	snoDB-GeneTargets	protein deubiquitination	2/37	260/17913	0.100406	0.245731	0.195806	PSMD11/OGT
GO:0016601	snoDB-GeneTargets	Rac protein signal transduction	2/37	31/17913	0.00185889	0.151197	0.120479	ABI2/OGT
GO:0017038	snoDB-GeneTargets	protein import	2/37	140/17913	0.0337943	0.190093	0.151472	IPO5/FLNA
GO:0017185	snoDB-GeneTargets	peptidyl-lysine hydroxylation	1/37	8/17913	0.0164085	0.169786	0.135291	P3H3
GO:0018022	snoDB-GeneTargets	peptidyl-lysine methylation	2/37	122/17913	0.0262344	0.180958	0.144193	TET2/OGT
GO:0018023	snoDB-GeneTargets	peptidyl-lysine trimethylation	2/37	42/17913	0.00339315	0.151197	0.120479	TET2/OGT
GO:0018126	snoDB-GeneTargets	protein hydroxylation	1/37	22/17913	0.0444953	0.195949	0.156138	P3H3
GO:0018202	snoDB-GeneTargets	peptidyl-histidine modification	1/37	10/17913	0.0204695	0.176266	0.140454	NME2
GO:0018205	snoDB-GeneTargets	peptidyl-lysine modification	3/37	376/17913	0.0421402	0.195949	0.156138	P3H3/TET2/OGT
GO:0018208	snoDB-GeneTargets	peptidyl-proline modification	1/37	45/17913	0.0889522	0.236359	0.188338	P3H3
GO:0019080	snoDB-GeneTargets	viral gene expression	3/37	191/17913	0.00710374	0.151197	0.120479	RPL13/RPL10/RPS2
GO:0019083	snoDB-GeneTargets	viral transcription	3/37	177/17913	0.0057589	0.151197	0.120479	RPL13/RPL10/RPS2
GO:0019474	snoDB-GeneTargets	L-lysine catabolic process to acetyl-CoA	1/37	4/17913	0.00823728	0.151197	0.120479	PIPOX
GO:0019477	snoDB-GeneTargets	L-lysine catabolic process	1/37	4/17913	0.00823728	0.151197	0.120479	PIPOX
GO:0019482	snoDB-GeneTargets	beta-alanine metabolic process	1/37	4/17913	0.00823728	0.151197	0.120479	UPB1
GO:0019511	snoDB-GeneTargets	peptidyl-proline hydroxylation	1/37	9/17913	0.0184411	0.171502	0.136658	P3H3
GO:0019882	snoDB-GeneTargets	antigen processing and presentation	2/37	220/17913	0.0755619	0.223579	0.178155	PSMD11/VAMP3
GO:0019884	snoDB-GeneTargets	antigen processing and presentation of exogenous antigen	2/37	176/17913	0.0510825	0.205361	0.163638	PSMD11/VAMP3
GO:0019932	snoDB-GeneTargets	second-messenger-mediated signaling	3/37	360/17913	0.037807	0.195949	0.156138	NME2/GRIN2C/HTR2C
GO:0019934	snoDB-GeneTargets	cGMP-mediated signaling	1/37	26/17913	0.0523757	0.207568	0.165397	HTR2C
GO:0019935	snoDB-GeneTargets	cyclic-nucleotide-mediated signaling	2/37	166/17913	0.0460102	0.196447	0.156535	NME2/HTR2C
GO:0021535	snoDB-GeneTargets	cell migration in hindbrain	1/37	13/17913	0.0265305	0.180958	0.144193	FLNA
GO:0021537	snoDB-GeneTargets	telencephalon development	2/37	246/17913	0.0914654	0.239839	0.191111	SEMA3A/FLNA
GO:0021543	snoDB-GeneTargets	pallium development	2/37	166/17913	0.0460102	0.196447	0.156535	SEMA3A/FLNA
GO:0021545	snoDB-GeneTargets	cranial nerve development	1/37	51/17913	0.100215	0.245693	0.195776	SEMA3A
GO:0021559	snoDB-GeneTargets	trigeminal nerve development	1/37	12/17913	0.0245143	0.179044	0.142668	SEMA3A
GO:0021561	snoDB-GeneTargets	facial nerve development	1/37	11/17913	0.0224939	0.176287	0.140471	SEMA3A
GO:0021602	snoDB-GeneTargets	cranial nerve morphogenesis	1/37	29/17913	0.0582445	0.209951	0.167295	SEMA3A
GO:0021604	snoDB-GeneTargets	cranial nerve structural organization	1/37	11/17913	0.0224939	0.176287	0.140471	SEMA3A
GO:0021610	snoDB-GeneTargets	facial nerve morphogenesis	1/37	11/17913	0.0224939	0.176287	0.140471	SEMA3A
GO:0021612	snoDB-GeneTargets	facial nerve structural organization	1/37	9/17913	0.0184411	0.171502	0.136658	SEMA3A
GO:0021636	snoDB-GeneTargets	trigeminal nerve morphogenesis	1/37	5/17913	0.0102863	0.160636	0.128	SEMA3A
GO:0021637	snoDB-GeneTargets	trigeminal nerve structural organization	1/37	5/17913	0.0102863	0.160636	0.128	SEMA3A
GO:0021772	snoDB-GeneTargets	olfactory bulb development	1/37	30/17913	0.0601928	0.21258	0.16939	SEMA3A
GO:0021783	snoDB-GeneTargets	preganglionic parasympathetic fiber development	1/37	17/17913	0.0345551	0.190531	0.151821	SEMA3A
GO:0021785	snoDB-GeneTargets	branchiomotor neuron axon guidance	1/37	6/17913	0.0123311	0.160766	0.128103	SEMA3A
GO:0021795	snoDB-GeneTargets	cerebral cortex cell migration	1/37	44/17913	0.0870619	0.234462	0.186827	SEMA3A
GO:0021800	snoDB-GeneTargets	cerebral cortex tangential migration	1/37	9/17913	0.0184411	0.171502	0.136658	SEMA3A
GO:0021824	snoDB-GeneTargets	cerebral cortex tangential migration using cell-axon interactions	1/37	3/17913	0.00618417	0.151197	0.120479	SEMA3A
GO:0021825	snoDB-GeneTargets	substrate-dependent cerebral cortex tangential migration	1/37	5/17913	0.0102863	0.160636	0.128	SEMA3A
GO:0021828	snoDB-GeneTargets	gonadotrophin-releasing hormone neuronal migration to the hypothalamus	1/37	3/17913	0.00618417	0.151197	0.120479	SEMA3A
GO:0021854	snoDB-GeneTargets	hypothalamus development	1/37	21/17913	0.0425152	0.195949	0.156138	SEMA3A
GO:0021855	snoDB-GeneTargets	hypothalamus cell migration	1/37	4/17913	0.00823728	0.151197	0.120479	SEMA3A
GO:0021856	snoDB-GeneTargets	hypothalamic tangential migration using cell-axon interactions	1/37	3/17913	0.00618417	0.151197	0.120479	SEMA3A
GO:0021879	snoDB-GeneTargets	forebrain neuron differentiation	1/37	52/17913	0.102078	0.247221	0.196994	SEMA3A
GO:0021884	snoDB-GeneTargets	forebrain neuron development	1/37	28/17913	0.0562921	0.2085	0.166139	SEMA3A
GO:0021886	snoDB-GeneTargets	hypothalamus gonadotrophin-releasing hormone neuron differentiation	1/37	4/17913	0.00823728	0.151197	0.120479	SEMA3A
GO:0021888	snoDB-GeneTargets	hypothalamus gonadotrophin-releasing hormone neuron development	1/37	4/17913	0.00823728	0.151197	0.120479	SEMA3A
GO:0021932	snoDB-GeneTargets	hindbrain radial glia guided cell migration	1/37	8/17913	0.0164085	0.169786	0.135291	FLNA
GO:0021943	snoDB-GeneTargets	formation of radial glial scaffolds	1/37	3/17913	0.00618417	0.151197	0.120479	FLNA
GO:0021979	snoDB-GeneTargets	hypothalamus cell differentiation	1/37	8/17913	0.0164085	0.169786	0.135291	SEMA3A
GO:0021987	snoDB-GeneTargets	cerebral cortex development	2/37	112/17913	0.0223794	0.176287	0.140471	SEMA3A/FLNA
GO:0021988	snoDB-GeneTargets	olfactory lobe development	1/37	31/17913	0.0621373	0.214163	0.170652	SEMA3A
GO:0022604	snoDB-GeneTargets	regulation of cell morphogenesis	3/37	430/17913	0.0585283	0.21043	0.167677	ABI2/SEMA3A/FLNA
GO:0022613	snoDB-GeneTargets	ribonucleoprotein complex biogenesis	3/37	381/17913	0.0435441	0.195949	0.156138	EIF3H/RPS2/DDX3X
GO:0022618	snoDB-GeneTargets	ribonucleoprotein complex assembly	2/37	209/17913	0.0691358	0.218559	0.174154	EIF3H/DDX3X
GO:0030111	snoDB-GeneTargets	regulation of Wnt signaling pathway	3/37	341/17913	0.0329794	0.18626	0.148418	PSMD11/LGR5/DDX3X
GO:0030168	snoDB-GeneTargets	platelet activation	2/37	152/17913	0.039251	0.195949	0.156138	DGKA/FLNA
GO:0030177	snoDB-GeneTargets	positive regulation of Wnt signaling pathway	3/37	170/17913	0.00514935	0.151197	0.120479	PSMD11/LGR5/DDX3X
GO:0030514	snoDB-GeneTargets	negative regulation of BMP signaling pathway	1/37	46/17913	0.0908388	0.239095	0.190518	GREM2
GO:0030890	snoDB-GeneTargets	positive regulation of B cell proliferation	1/37	39/17913	0.0775527	0.223988	0.17848	MIF
GO:0031062	snoDB-GeneTargets	positive regulation of histone methylation	1/37	39/17913	0.0775527	0.223988	0.17848	OGT
GO:0031396	snoDB-GeneTargets	regulation of protein ubiquitination	3/37	196/17913	0.00762552	0.151197	0.120479	HUWE1/RPS2/OGT
GO:0031398	snoDB-GeneTargets	positive regulation of protein ubiquitination	2/37	110/17913	0.0216393	0.176287	0.140471	HUWE1/RPS2
GO:0031649	snoDB-GeneTargets	heat generation	1/37	16/17913	0.032555	0.185364	0.147704	IL1A
GO:0031664	snoDB-GeneTargets	regulation of lipopolysaccharide-mediated signaling pathway	1/37	25/17913	0.0504115	0.203838	0.162424	MIF
GO:0031666	snoDB-GeneTargets	positive regulation of lipopolysaccharide-mediated signaling pathway	1/37	8/17913	0.0164085	0.169786	0.135291	MIF
GO:0032098	snoDB-GeneTargets	regulation of appetite	1/37	23/17913	0.0464713	0.196447	0.156535	HTR2C
GO:0032303	snoDB-GeneTargets	regulation of icosanoid secretion	1/37	19/17913	0.0385432	0.195949	0.156138	MIF
GO:0032305	snoDB-GeneTargets	positive regulation of icosanoid secretion	1/37	16/17913	0.032555	0.185364	0.147704	MIF
GO:0032306	snoDB-GeneTargets	regulation of prostaglandin secretion	1/37	11/17913	0.0224939	0.176287	0.140471	MIF
GO:0032308	snoDB-GeneTargets	positive regulation of prostaglandin secretion	1/37	10/17913	0.0204695	0.176266	0.140454	MIF
GO:0032309	snoDB-GeneTargets	icosanoid secretion	1/37	42/17913	0.0832697	0.231859	0.184752	MIF
GO:0032310	snoDB-GeneTargets	prostaglandin secretion	1/37	14/17913	0.0285427	0.180958	0.144193	MIF
GO:0032386	snoDB-GeneTargets	regulation of intracellular transport	3/37	400/17913	0.0490923	0.202017	0.160973	IPO5/HUWE1/FLNA
GO:0032388	snoDB-GeneTargets	positive regulation of intracellular transport	3/37	203/17913	0.00839336	0.152062	0.121167	IPO5/HUWE1/FLNA
GO:0032435	snoDB-GeneTargets	negative regulation of proteasomal ubiquitin-dependent protein catabolic process	1/37	34/17913	0.0679472	0.216269	0.17233	OGT
GO:0032602	snoDB-GeneTargets	chemokine production	2/37	86/17913	0.0136071	0.169786	0.135291	MIF/DDX3X
GO:0032608	snoDB-GeneTargets	interferon-beta production	1/37	50/17913	0.098347	0.243684	0.194175	DDX3X
GO:0032642	snoDB-GeneTargets	regulation of chemokine production	2/37	79/17913	0.0115743	0.160766	0.128103	MIF/DDX3X
GO:0032648	snoDB-GeneTargets	regulation of interferon-beta production	1/37	48/17913	0.0946005	0.240453	0.191601	DDX3X
GO:0032722	snoDB-GeneTargets	positive regulation of chemokine production	2/37	55/17913	0.00575451	0.151197	0.120479	MIF/DDX3X
GO:0032728	snoDB-GeneTargets	positive regulation of interferon-beta production	1/37	30/17913	0.0601928	0.21258	0.16939	DDX3X
GO:0032743	snoDB-GeneTargets	positive regulation of interleukin-2 production	1/37	30/17913	0.0601928	0.21258	0.16939	IL1A
GO:0032781	snoDB-GeneTargets	positive regulation of ATPase activity	1/37	51/17913	0.100215	0.245693	0.195776	DNAJA2
GO:0032892	snoDB-GeneTargets	positive regulation of organic acid transport	1/37	33/17913	0.0660145	0.214163	0.170652	MIF
GO:0032922	snoDB-GeneTargets	circadian regulation of gene expression	2/37	61/17913	0.00703654	0.151197	0.120479	HUWE1/OGT
GO:0033028	snoDB-GeneTargets	myeloid cell apoptotic process	1/37	32/17913	0.0640779	0.214163	0.170652	MIF
GO:0033032	snoDB-GeneTargets	regulation of myeloid cell apoptotic process	1/37	28/17913	0.0562921	0.2085	0.166139	MIF
GO:0033033	snoDB-GeneTargets	negative regulation of myeloid cell apoptotic process	1/37	16/17913	0.032555	0.185364	0.147704	MIF
GO:0033058	snoDB-GeneTargets	directional locomotion	1/37	3/17913	0.00618417	0.151197	0.120479	GRIN2C
GO:0033157	snoDB-GeneTargets	regulation of intracellular protein transport	3/37	220/17913	0.0104428	0.160636	0.128	IPO5/HUWE1/FLNA
GO:0034063	snoDB-GeneTargets	stress granule assembly	1/37	18/17913	0.0365511	0.195949	0.156138	DDX3X
GO:0034248	snoDB-GeneTargets	regulation of cellular amide metabolic process	3/37	452/17913	0.0659592	0.214163	0.170652	RPL10/EIF3H/DDX3X
GO:0034260	snoDB-GeneTargets	negative regulation of GTPase activity	1/37	49/17913	0.0964756	0.242057	0.192878	IPO5
GO:0034314	snoDB-GeneTargets	Arp2/3 complex-mediated actin nucleation	1/37	30/17913	0.0601928	0.21258	0.16939	ABI2
GO:0034315	snoDB-GeneTargets	regulation of Arp2/3 complex-mediated actin nucleation	1/37	14/17913	0.0285427	0.180958	0.144193	ABI2
GO:0034404	snoDB-GeneTargets	nucleobase-containing small molecule biosynthetic process	2/37	211/17913	0.0702899	0.219361	0.174794	NME2/OGT
GO:0034446	snoDB-GeneTargets	substrate adhesion-dependent cell spreading	2/37	86/17913	0.0136071	0.169786	0.135291	VAMP3/FLNA
GO:0034504	snoDB-GeneTargets	protein localization to nucleus	2/37	223/17913	0.077347	0.223988	0.17848	IPO5/FLNA
GO:0034656	snoDB-GeneTargets	nucleobase-containing small molecule catabolic process	1/37	48/17913	0.0946005	0.240453	0.191601	UPB1
GO:0034968	snoDB-GeneTargets	histone lysine methylation	2/37	109/17913	0.0212732	0.176287	0.140471	TET2/OGT
GO:0035020	snoDB-GeneTargets	regulation of Rac protein signal transduction	1/37	13/17913	0.0265305	0.180958	0.144193	OGT
GO:0035036	snoDB-GeneTargets	sperm-egg recognition	1/37	49/17913	0.0964756	0.242057	0.192878	ADAM2
GO:0035234	snoDB-GeneTargets	ectopic germ cell programmed cell death	1/37	7/17913	0.0143719	0.169786	0.135291	IL1A
GO:0035235	snoDB-GeneTargets	ionotropic glutamate receptor signaling pathway	1/37	25/17913	0.0504115	0.203838	0.162424	GRIN2C
GO:0035272	snoDB-GeneTargets	exocrine system development	1/37	49/17913	0.0964756	0.242057	0.192878	SEMA3A
GO:0035290	snoDB-GeneTargets	trunk segmentation	1/37	4/17913	0.00823728	0.151197	0.120479	SEMA3A
GO:0035493	snoDB-GeneTargets	SNARE complex assembly	1/37	14/17913	0.0285427	0.180958	0.144193	VAMP3
GO:0035510	snoDB-GeneTargets	DNA dealkylation	1/37	28/17913	0.0562921	0.2085	0.166139	TET2
GO:0035581	snoDB-GeneTargets	sequestering of extracellular ligand from receptor	1/37	9/17913	0.0184411	0.171502	0.136658	GREM2
GO:0035722	snoDB-GeneTargets	interleukin-12-mediated signaling pathway	1/37	47/17913	0.0927215	0.239975	0.191219	MIF
GO:0036484	snoDB-GeneTargets	trunk neural crest cell migration	1/37	4/17913	0.00823728	0.151197	0.120479	SEMA3A
GO:0036486	snoDB-GeneTargets	ventral trunk neural crest cell migration	1/37	4/17913	0.00823728	0.151197	0.120479	SEMA3A
GO:0042026	snoDB-GeneTargets	protein refolding	1/37	18/17913	0.0365511	0.195949	0.156138	DNAJA2
GO:0042094	snoDB-GeneTargets	interleukin-2 biosynthetic process	1/37	22/17913	0.0444953	0.195949	0.156138	IL1A
GO:0042119	snoDB-GeneTargets	neutrophil activation	5/37	499/17913	0.00343316	0.151197	0.120479	PSMD11/NME2/HUWE1/MIF/DDX3X
GO:0042176	snoDB-GeneTargets	regulation of protein catabolic process	3/37	354/17913	0.036245	0.195949	0.156138	GRIN2C/FLNA/OGT
GO:0042177	snoDB-GeneTargets	negative regulation of protein catabolic process	3/37	124/17913	0.00211855	0.151197	0.120479	GRIN2C/FLNA/OGT
GO:0042254	snoDB-GeneTargets	ribosome biogenesis	2/37	202/17913	0.0651479	0.214163	0.170652	RPS2/DDX3X
GO:0042255	snoDB-GeneTargets	ribosome assembly	1/37	26/17913	0.0523757	0.207568	0.165397	DDX3X
GO:0042256	snoDB-GeneTargets	mature ribosome assembly	1/37	6/17913	0.0123311	0.160766	0.128103	DDX3X
GO:0042306	snoDB-GeneTargets	regulation of protein import into nucleus	2/37	55/17913	0.00575451	0.151197	0.120479	IPO5/FLNA
GO:0042307	snoDB-GeneTargets	positive regulation of protein import into nucleus	2/37	37/17913	0.00264175	0.151197	0.120479	IPO5/FLNA
GO:0042451	snoDB-GeneTargets	purine nucleoside biosynthetic process	1/37	21/17913	0.0425152	0.195949	0.156138	NME2
GO:0042455	snoDB-GeneTargets	ribonucleoside biosynthetic process	1/37	33/17913	0.0660145	0.214163	0.170652	NME2
GO:0042558	snoDB-GeneTargets	pteridine-containing compound metabolic process	1/37	33/17913	0.0660145	0.214163	0.170652	PIPOX
GO:0042590	snoDB-GeneTargets	antigen processing and presentation of exogenous peptide antigen via MHC class I	2/37	78/17913	0.0112959	0.160766	0.128103	PSMD11/VAMP3
GO:0042596	snoDB-GeneTargets	fear response	1/37	39/17913	0.0775527	0.223988	0.17848	HTR2C
GO:0042771	snoDB-GeneTargets	intrinsic apoptotic signaling pathway in response to DNA damage by p53 class mediator	1/37	43/17913	0.0851677	0.232959	0.185629	MIF
GO:0042789	snoDB-GeneTargets	mRNA transcription by RNA polymerase II	1/37	18/17913	0.0365511	0.195949	0.156138	FLNA
GO:0043001	snoDB-GeneTargets	Golgi to plasma membrane protein transport	1/37	32/17913	0.0640779	0.214163	0.170652	VAMP3
GO:0043113	snoDB-GeneTargets	receptor clustering	1/37	49/17913	0.0964756	0.242057	0.192878	FLNA
GO:0043161	snoDB-GeneTargets	proteasome-mediated ubiquitin-dependent protein catabolic process	3/37	328/17913	0.029877	0.182912	0.14575	PSMD11/RNF4/OGT
GO:0043248	snoDB-GeneTargets	proteasome assembly	1/37	11/17913	0.0224939	0.176287	0.140471	PSMD11
GO:0043254	snoDB-GeneTargets	regulation of protein complex assembly	3/37	409/17913	0.0518371	0.207568	0.165397	ABI2/RNF4/DDX3X
GO:0043268	snoDB-GeneTargets	positive regulation of potassium ion transport	1/37	44/17913	0.0870619	0.234462	0.186827	FLNA
GO:0043312	snoDB-GeneTargets	neutrophil degranulation	5/37	485/17913	0.00303885	0.151197	0.120479	PSMD11/NME2/HUWE1/MIF/DDX3X
GO:0043396	snoDB-GeneTargets	corticotropin-releasing hormone secretion	1/37	3/17913	0.00618417	0.151197	0.120479	HTR2C
GO:0043397	snoDB-GeneTargets	regulation of corticotropin-releasing hormone secretion	1/37	3/17913	0.00618417	0.151197	0.120479	HTR2C
GO:0043410	snoDB-GeneTargets	positive regulation of MAPK cascade	3/37	499/17913	0.0832154	0.231859	0.184752	HTR2C/MIF/SEMA3A
GO:0043413	snoDB-GeneTargets	macromolecule glycosylation	2/37	228/17913	0.0803521	0.230167	0.183404	TET2/OGT
GO:0043516	snoDB-GeneTargets	regulation of DNA damage response, signal transduction by p53 class mediator	1/37	33/17913	0.0660145	0.214163	0.170652	MIF
GO:0043518	snoDB-GeneTargets	negative regulation of DNA damage response, signal transduction by p53 class mediator	1/37	15/17913	0.0305509	0.182912	0.14575	MIF
GO:0043902	snoDB-GeneTargets	positive regulation of multi-organism process	2/37	180/17913	0.0531659	0.2085	0.166139	MIF/DDX3X
GO:0043981	snoDB-GeneTargets	histone H4-K5 acetylation	1/37	16/17913	0.032555	0.185364	0.147704	OGT
GO:0043982	snoDB-GeneTargets	histone H4-K8 acetylation	1/37	16/17913	0.032555	0.185364	0.147704	OGT
GO:0043984	snoDB-GeneTargets	histone H4-K16 acetylation	1/37	20/17913	0.0405312	0.195949	0.156138	OGT
GO:0044319	snoDB-GeneTargets	wound healing, spreading of cells	1/37	31/17913	0.0621373	0.214163	0.170652	FLNA
GO:0045010	snoDB-GeneTargets	actin nucleation	1/37	43/17913	0.0851677	0.232959	0.185629	ABI2
GO:0045017	snoDB-GeneTargets	glycerolipid biosynthetic process	2/37	246/17913	0.0914654	0.239839	0.191111	HTR2C/DGKA
GO:0045026	snoDB-GeneTargets	plasma membrane fusion	1/37	16/17913	0.032555	0.185364	0.147704	ADAM2
GO:0045047	snoDB-GeneTargets	protein targeting to ER	3/37	108/17913	0.00142661	0.151197	0.120479	RPL13/RPL10/RPS2
GO:0045070	snoDB-GeneTargets	positive regulation of viral genome replication	1/37	35/17913	0.0698761	0.218559	0.174154	DDX3X
GO:0045076	snoDB-GeneTargets	regulation of interleukin-2 biosynthetic process	1/37	19/17913	0.0385432	0.195949	0.156138	IL1A
GO:0045086	snoDB-GeneTargets	positive regulation of interleukin-2 biosynthetic process	1/37	13/17913	0.0265305	0.180958	0.144193	IL1A
GO:0045137	snoDB-GeneTargets	development of primary sexual characteristics	2/37	223/17913	0.077347	0.223988	0.17848	SEMA3A/FLNA
GO:0045606	snoDB-GeneTargets	positive regulation of epidermal cell differentiation	1/37	22/17913	0.0444953	0.195949	0.156138	NME2
GO:0045616	snoDB-GeneTargets	regulation of keratinocyte differentiation	1/37	39/17913	0.0775527	0.223988	0.17848	NME2
GO:0045618	snoDB-GeneTargets	positive regulation of keratinocyte differentiation	1/37	14/17913	0.0285427	0.180958	0.144193	NME2
GO:0045684	snoDB-GeneTargets	positive regulation of epidermis development	1/37	37/17913	0.0737222	0.222328	0.177158	NME2
GO:0045736	snoDB-GeneTargets	negative regulation of cyclin-dependent protein serine/threonine kinase activity	1/37	33/17913	0.0660145	0.214163	0.170652	IPO5
GO:0045787	snoDB-GeneTargets	positive regulation of cell cycle	3/37	373/17913	0.0413093	0.195949	0.156138	MIF/IL1A/DDX3X
GO:0045840	snoDB-GeneTargets	positive regulation of mitotic nuclear division	1/37	48/17913	0.0946005	0.240453	0.191601	IL1A
GO:0045931	snoDB-GeneTargets	positive regulation of mitotic cell cycle	2/37	154/17913	0.0401913	0.195949	0.156138	IL1A/DDX3X
GO:0045948	snoDB-GeneTargets	positive regulation of translational initiation	1/37	25/17913	0.0504115	0.203838	0.162424	DDX3X
GO:0046036	snoDB-GeneTargets	CTP metabolic process	1/37	14/17913	0.0285427	0.180958	0.144193	NME2
GO:0046039	snoDB-GeneTargets	GTP metabolic process	1/37	29/17913	0.0582445	0.209951	0.167295	NME2
GO:0046051	snoDB-GeneTargets	UTP metabolic process	1/37	10/17913	0.0204695	0.176266	0.140454	NME2
GO:0046129	snoDB-GeneTargets	purine ribonucleoside biosynthetic process	1/37	21/17913	0.0425152	0.195949	0.156138	NME2
GO:0046131	snoDB-GeneTargets	pyrimidine ribonucleoside metabolic process	1/37	35/17913	0.0698761	0.218559	0.174154	NME2
GO:0046132	snoDB-GeneTargets	pyrimidine ribonucleoside biosynthetic process	1/37	21/17913	0.0425152	0.195949	0.156138	NME2
GO:0046134	snoDB-GeneTargets	pyrimidine nucleoside biosynthetic process	1/37	29/17913	0.0582445	0.209951	0.167295	NME2
GO:0046135	snoDB-GeneTargets	pyrimidine nucleoside catabolic process	1/37	24/17913	0.0484434	0.20053	0.159788	UPB1
GO:0046339	snoDB-GeneTargets	diacylglycerol metabolic process	1/37	16/17913	0.032555	0.185364	0.147704	DGKA
GO:0046394	snoDB-GeneTargets	carboxylic acid biosynthetic process	3/37	426/17913	0.0572232	0.209951	0.167295	MIF/UPB1/OGT
GO:0046440	snoDB-GeneTargets	L-lysine metabolic process	1/37	4/17913	0.00823728	0.151197	0.120479	PIPOX
GO:0046457	snoDB-GeneTargets	prostanoid biosynthetic process	1/37	28/17913	0.0562921	0.2085	0.166139	MIF
GO:0046473	snoDB-GeneTargets	phosphatidic acid metabolic process	1/37	43/17913	0.0851677	0.232959	0.185629	DGKA
GO:0046474	snoDB-GeneTargets	glycerophospholipid biosynthetic process	2/37	213/17913	0.0714505	0.220622	0.175799	HTR2C/DGKA
GO:0046546	snoDB-GeneTargets	development of primary male sexual characteristics	2/37	138/17913	0.0329165	0.18626	0.148418	SEMA3A/FLNA
GO:0046653	snoDB-GeneTargets	tetrahydrofolate metabolic process	1/37	19/17913	0.0385432	0.195949	0.156138	PIPOX
GO:0046661	snoDB-GeneTargets	male sex differentiation	2/37	160/17913	0.0430632	0.195949	0.156138	SEMA3A/FLNA
GO:0046685	snoDB-GeneTargets	response to arsenic-containing substance	2/37	32/17913	0.00198025	0.151197	0.120479	RNF4/DDX3X
GO:0046688	snoDB-GeneTargets	response to copper ion	1/37	32/17913	0.0640779	0.214163	0.170652	IL1A
GO:0046822	snoDB-GeneTargets	regulation of nucleocytoplasmic transport	2/37	100/17913	0.0180987	0.171502	0.136658	IPO5/FLNA
GO:0046824	snoDB-GeneTargets	positive regulation of nucleocytoplasmic transport	2/37	60/17913	0.00681465	0.151197	0.120479	IPO5/FLNA
GO:0046834	snoDB-GeneTargets	lipid phosphorylation	1/37	39/17913	0.0775527	0.223988	0.17848	DGKA
GO:0046939	snoDB-GeneTargets	nucleotide phosphorylation	2/37	131/17913	0.0299175	0.182912	0.14575	NME2/OGT
GO:0048002	snoDB-GeneTargets	antigen processing and presentation of peptide antigen	2/37	188/17913	0.0574226	0.209951	0.167295	PSMD11/VAMP3
GO:0048146	snoDB-GeneTargets	positive regulation of fibroblast proliferation	1/37	51/17913	0.100215	0.245693	0.195776	MIF
GO:0048246	snoDB-GeneTargets	macrophage chemotaxis	1/37	35/17913	0.0698761	0.218559	0.174154	MIF
GO:0048262	snoDB-GeneTargets	determination of dorsal/ventral asymmetry	1/37	9/17913	0.0184411	0.171502	0.136658	GREM2
GO:0048263	snoDB-GeneTargets	determination of dorsal identity	1/37	9/17913	0.0184411	0.171502	0.136658	GREM2
GO:0048278	snoDB-GeneTargets	vesicle docking	1/37	37/17913	0.0737222	0.222328	0.177158	VAMP3
GO:0048483	snoDB-GeneTargets	autonomic nervous system development	1/37	44/17913	0.0870619	0.234462	0.186827	SEMA3A
GO:0048485	snoDB-GeneTargets	sympathetic nervous system development	1/37	21/17913	0.0425152	0.195949	0.156138	SEMA3A
GO:0048486	snoDB-GeneTargets	parasympathetic nervous system development	1/37	19/17913	0.0385432	0.195949	0.156138	SEMA3A
GO:0048532	snoDB-GeneTargets	anatomical structure arrangement	1/37	17/17913	0.0345551	0.190531	0.151821	SEMA3A
GO:0048813	snoDB-GeneTargets	dendrite morphogenesis	2/37	131/17913	0.0299175	0.182912	0.14575	ABI2/SEMA3A
GO:0048841	snoDB-GeneTargets	regulation of axon extension involved in axon guidance	1/37	14/17913	0.0285427	0.180958	0.144193	SEMA3A
GO:0048846	snoDB-GeneTargets	axon extension involved in axon guidance	1/37	20/17913	0.0405312	0.195949	0.156138	SEMA3A
GO:0048863	snoDB-GeneTargets	stem cell differentiation	2/37	237/17913	0.0858525	0.233459	0.186027	PSMD11/SEMA3A
GO:0050482	snoDB-GeneTargets	arachidonic acid secretion	1/37	28/17913	0.0562921	0.2085	0.166139	MIF
GO:0050663	snoDB-GeneTargets	cytokine secretion	2/37	230/17913	0.0815644	0.231265	0.184279	MIF/IL1A
GO:0050707	snoDB-GeneTargets	regulation of cytokine secretion	2/37	201/17913	0.0645849	0.214163	0.170652	MIF/IL1A
GO:0050714	snoDB-GeneTargets	positive regulation of protein secretion	2/37	256/17913	0.0978267	0.243684	0.194175	MIF/IL1A
GO:0050715	snoDB-GeneTargets	positive regulation of cytokine secretion	2/37	132/17913	0.0303388	0.182912	0.14575	MIF/IL1A
GO:0050769	snoDB-GeneTargets	positive regulation of neurogenesis	3/37	455/17913	0.0670052	0.216269	0.17233	NME2/TCF4/FLNA
GO:0050885	snoDB-GeneTargets	neuromuscular process controlling balance	1/37	51/17913	0.100215	0.245693	0.195776	GRIN2C
GO:0050920	snoDB-GeneTargets	regulation of chemotaxis	2/37	186/17913	0.0563474	0.2085	0.166139	MIF/SEMA3A
GO:0050922	snoDB-GeneTargets	negative regulation of chemotaxis	1/37	45/17913	0.0889522	0.236359	0.188338	MIF
GO:0051125	snoDB-GeneTargets	regulation of actin nucleation	1/37	23/17913	0.0464713	0.196447	0.156535	ABI2
GO:0051127	snoDB-GeneTargets	positive regulation of actin nucleation	1/37	14/17913	0.0285427	0.180958	0.144193	ABI2
GO:0051169	snoDB-GeneTargets	nuclear transport	3/37	305/17913	0.0247906	0.180119	0.143525	NXF1/IPO5/FLNA
GO:0051170	snoDB-GeneTargets	import into nucleus	2/37	125/17913	0.0274401	0.180958	0.144193	IPO5/FLNA
GO:0051220	snoDB-GeneTargets	cytoplasmic sequestering of protein	1/37	22/17913	0.0444953	0.195949	0.156138	FLNA
GO:0051222	snoDB-GeneTargets	positive regulation of protein transport	5/37	403/17913	0.0013545	0.151197	0.120479	IPO5/HUWE1/MIF/IL1A/FLNA
GO:0051225	snoDB-GeneTargets	spindle assembly	2/37	90/17913	0.0148334	0.169786	0.135291	RNF4/FLNA
GO:0051382	snoDB-GeneTargets	kinetochore assembly	1/37	16/17913	0.032555	0.185364	0.147704	RNF4
GO:0051383	snoDB-GeneTargets	kinetochore organization	1/37	20/17913	0.0405312	0.195949	0.156138	RNF4
GO:0051438	snoDB-GeneTargets	regulation of ubiquitin-protein transferase activity	1/37	47/17913	0.0927215	0.239975	0.191219	RPS2
GO:0051443	snoDB-GeneTargets	positive regulation of ubiquitin-protein transferase activity	1/37	28/17913	0.0562921	0.2085	0.166139	RPS2
GO:0051482	snoDB-GeneTargets	positive regulation of cytosolic calcium ion concentration involved in phospholipase C-activating G protein-coupled signaling pathway	1/37	16/17913	0.032555	0.185364	0.147704	HTR2C
GO:0051493	snoDB-GeneTargets	regulation of cytoskeleton organization	3/37	472/17913	0.0730774	0.222328	0.177158	ABI2/RNF4/FLNA
GO:0051495	snoDB-GeneTargets	positive regulation of cytoskeleton organization	2/37	205/17913	0.0668471	0.216269	0.17233	ABI2/FLNA
GO:0051568	snoDB-GeneTargets	histone H3-K4 methylation	2/37	52/17913	0.00515838	0.151197	0.120479	TET2/OGT
GO:0051610	snoDB-GeneTargets	serotonin uptake	1/37	6/17913	0.0123311	0.160766	0.128103	SLC18A1
GO:0051764	snoDB-GeneTargets	actin crosslink formation	1/37	8/17913	0.0164085	0.169786	0.135291	FLNA
GO:0060008	snoDB-GeneTargets	Sertoli cell differentiation	1/37	21/17913	0.0425152	0.195949	0.156138	FLNA
GO:0060009	snoDB-GeneTargets	Sertoli cell development	1/37	15/17913	0.0305509	0.182912	0.14575	FLNA
GO:0060070	snoDB-GeneTargets	canonical Wnt signaling pathway	3/37	311/17913	0.0260678	0.180958	0.144193	PSMD11/LGR5/DDX3X
GO:0060300	snoDB-GeneTargets	regulation of cytokine activity	1/37	4/17913	0.00823728	0.151197	0.120479	GREM2
GO:0060306	snoDB-GeneTargets	regulation of membrane repolarization	1/37	37/17913	0.0737222	0.222328	0.177158	FLNA
GO:0060372	snoDB-GeneTargets	regulation of atrial cardiac muscle cell membrane repolarization	1/37	8/17913	0.0164085	0.169786	0.135291	FLNA
GO:0060384	snoDB-GeneTargets	innervation	1/37	25/17913	0.0504115	0.203838	0.162424	SEMA3A
GO:0060385	snoDB-GeneTargets	axonogenesis involved in innervation	1/37	5/17913	0.0102863	0.160636	0.128	SEMA3A
GO:0060401	snoDB-GeneTargets	cytosolic calcium ion transport	2/37	157/17913	0.0416177	0.195949	0.156138	GRIN2C/HTR2C
GO:0060402	snoDB-GeneTargets	calcium ion transport into cytosol	2/37	145/17913	0.0360289	0.195949	0.156138	GRIN2C/HTR2C
GO:0060416	snoDB-GeneTargets	response to growth hormone	1/37	35/17913	0.0698761	0.218559	0.174154	NME2
GO:0060445	snoDB-GeneTargets	branching involved in salivary gland morphogenesis	1/37	23/17913	0.0464713	0.196447	0.156535	SEMA3A
GO:0060600	snoDB-GeneTargets	dichotomous subdivision of an epithelial terminal unit	1/37	10/17913	0.0204695	0.176266	0.140454	SEMA3A
GO:0060666	snoDB-GeneTargets	dichotomous subdivision of terminal units involved in salivary gland branching	1/37	5/17913	0.0102863	0.160636	0.128	SEMA3A
GO:0060828	snoDB-GeneTargets	regulation of canonical Wnt signaling pathway	3/37	264/17913	0.0170018	0.171502	0.136658	PSMD11/LGR5/DDX3X
GO:0061001	snoDB-GeneTargets	regulation of dendritic spine morphogenesis	1/37	42/17913	0.0832697	0.231859	0.184752	ABI2
GO:0061025	snoDB-GeneTargets	membrane fusion	2/37	117/17913	0.024275	0.179044	0.142668	VAMP3/ADAM2
GO:0061081	snoDB-GeneTargets	positive regulation of myeloid leukocyte cytokine production involved in immune response	1/37	19/17913	0.0385432	0.195949	0.156138	MIF
GO:0061082	snoDB-GeneTargets	myeloid leukocyte cytokine production	1/37	30/17913	0.0601928	0.21258	0.16939	MIF
GO:0061085	snoDB-GeneTargets	regulation of histone H3-K27 methylation	1/37	10/17913	0.0204695	0.176266	0.140454	OGT
GO:0061087	snoDB-GeneTargets	positive regulation of histone H3-K27 methylation	1/37	7/17913	0.0143719	0.169786	0.135291	OGT
GO:0061548	snoDB-GeneTargets	ganglion development	1/37	16/17913	0.032555	0.185364	0.147704	SEMA3A
GO:0061549	snoDB-GeneTargets	sympathetic ganglion development	1/37	9/17913	0.0184411	0.171502	0.136658	SEMA3A
GO:0061550	snoDB-GeneTargets	cranial ganglion development	1/37	6/17913	0.0123311	0.160766	0.128103	SEMA3A
GO:0061551	snoDB-GeneTargets	trigeminal ganglion development	1/37	5/17913	0.0102863	0.160636	0.128	SEMA3A
GO:0061951	snoDB-GeneTargets	establishment of protein localization to plasma membrane	1/37	48/17913	0.0946005	0.240453	0.191601	VAMP3
GO:0065004	snoDB-GeneTargets	protein-DNA complex assembly	2/37	210/17913	0.0697121	0.218559	0.174154	RNF4/TCF4
GO:0070085	snoDB-GeneTargets	glycosylation	2/37	241/17913	0.0883336	0.236359	0.188338	TET2/OGT
GO:0070207	snoDB-GeneTargets	protein homotrimerization	1/37	32/17913	0.0640779	0.214163	0.170652	MIF
GO:0070228	snoDB-GeneTargets	regulation of lymphocyte apoptotic process	1/37	51/17913	0.100215	0.245693	0.195776	MIF
GO:0070229	snoDB-GeneTargets	negative regulation of lymphocyte apoptotic process	1/37	28/17913	0.0562921	0.2085	0.166139	MIF
GO:0070306	snoDB-GeneTargets	lens fiber cell differentiation	1/37	28/17913	0.0562921	0.2085	0.166139	ABI2
GO:0070307	snoDB-GeneTargets	lens fiber cell development	1/37	12/17913	0.0245143	0.179044	0.142668	ABI2
GO:0070309	snoDB-GeneTargets	lens fiber cell morphogenesis	1/37	5/17913	0.0102863	0.160636	0.128	ABI2
GO:0070374	snoDB-GeneTargets	positive regulation of ERK1 and ERK2 cascade	2/37	186/17913	0.0563474	0.2085	0.166139	HTR2C/MIF
GO:0070498	snoDB-GeneTargets	interleukin-1-mediated signaling pathway	2/37	101/17913	0.0184406	0.171502	0.136658	PSMD11/IL1A
GO:0070534	snoDB-GeneTargets	protein K63-linked ubiquitination	1/37	46/17913	0.0908388	0.239095	0.190518	RNF4
GO:0070555	snoDB-GeneTargets	response to interleukin-1	2/37	183/17913	0.0547483	0.2085	0.166139	PSMD11/IL1A
GO:0070670	snoDB-GeneTargets	response to interleukin-4	1/37	36/17913	0.0718011	0.220622	0.175799	RPS2
GO:0070671	snoDB-GeneTargets	response to interleukin-12	1/37	50/17913	0.098347	0.243684	0.194175	MIF
GO:0070734	snoDB-GeneTargets	histone H3-K27 methylation	1/37	20/17913	0.0405312	0.195949	0.156138	OGT
GO:0070972	snoDB-GeneTargets	protein localization to endoplasmic reticulum	3/37	128/17913	0.00231887	0.151197	0.120479	RPL13/RPL10/RPS2
GO:0070979	snoDB-GeneTargets	protein K11-linked ubiquitination	1/37	28/17913	0.0562921	0.2085	0.166139	RNF4
GO:0071071	snoDB-GeneTargets	regulation of phospholipid biosynthetic process	1/37	19/17913	0.0385432	0.195949	0.156138	HTR2C
GO:0071073	snoDB-GeneTargets	positive regulation of phospholipid biosynthetic process	1/37	12/17913	0.0245143	0.179044	0.142668	HTR2C
GO:0071157	snoDB-GeneTargets	negative regulation of cell cycle arrest	1/37	23/17913	0.0464713	0.196447	0.156535	MIF
GO:0071229	snoDB-GeneTargets	cellular response to acid chemical	2/37	199/17913	0.0634639	0.214163	0.170652	NME2/IPO5
GO:0071243	snoDB-GeneTargets	cellular response to arsenic-containing substance	1/37	19/17913	0.0385432	0.195949	0.156138	DDX3X
GO:0071347	snoDB-GeneTargets	cellular response to interleukin-1	2/37	156/17913	0.0411401	0.195949	0.156138	PSMD11/IL1A
GO:0071349	snoDB-GeneTargets	cellular response to interleukin-12	1/37	49/17913	0.0964756	0.242057	0.192878	MIF
GO:0071353	snoDB-GeneTargets	cellular response to interleukin-4	1/37	33/17913	0.0660145	0.214163	0.170652	RPS2
GO:0071470	snoDB-GeneTargets	cellular response to osmotic stress	1/37	40/17913	0.0794622	0.229029	0.182497	DDX3X
GO:0071526	snoDB-GeneTargets	semaphorin-plexin signaling pathway	2/37	23/17913	0.00102197	0.151197	0.120479	SEMA3A/FLNA
GO:0071609	snoDB-GeneTargets	chemokine (C-C motif) ligand 5 production	1/37	10/17913	0.0204695	0.176266	0.140454	DDX3X
GO:0071649	snoDB-GeneTargets	regulation of chemokine (C-C motif) ligand 5 production	1/37	9/17913	0.0184411	0.171502	0.136658	DDX3X
GO:0071651	snoDB-GeneTargets	positive regulation of chemokine (C-C motif) ligand 5 production	1/37	5/17913	0.0102863	0.160636	0.128	DDX3X
GO:0071715	snoDB-GeneTargets	icosanoid transport	1/37	43/17913	0.0851677	0.232959	0.185629	MIF
GO:0071824	snoDB-GeneTargets	protein-DNA complex subunit organization	2/37	240/17913	0.0877113	0.235756	0.187857	RNF4/TCF4
GO:0071826	snoDB-GeneTargets	ribonucleoprotein complex subunit organization	2/37	221/17913	0.0761554	0.223988	0.17848	EIF3H/DDX3X
GO:0071900	snoDB-GeneTargets	regulation of protein serine/threonine kinase activity	3/37	479/17913	0.0756484	0.223579	0.178155	IPO5/MIF/DDX3X
GO:0072527	snoDB-GeneTargets	pyrimidine-containing compound metabolic process	3/37	95/17913	0.000985212	0.151197	0.120479	NME2/UPB1/TET2
GO:0072528	snoDB-GeneTargets	pyrimidine-containing compound biosynthetic process	1/37	52/17913	0.102078	0.247221	0.196994	NME2
GO:0072529	snoDB-GeneTargets	pyrimidine-containing compound catabolic process	2/37	35/17913	0.00236626	0.151197	0.120479	UPB1/TET2
GO:0072567	snoDB-GeneTargets	chemokine (C-X-C motif) ligand 2 production	1/37	14/17913	0.0285427	0.180958	0.144193	MIF
GO:0072594	snoDB-GeneTargets	establishment of protein localization to organelle	7/37	452/17913	3.32322e-05	0.0245705	0.0195785	PIPOX/RPL13/IPO5/RPL10/HUWE1/RPS2/FLNA
GO:0072599	snoDB-GeneTargets	establishment of protein localization to endoplasmic reticulum	3/37	112/17913	0.00158367	0.151197	0.120479	RPL13/RPL10/RPS2
GO:0072659	snoDB-GeneTargets	protein localization to plasma membrane	2/37	237/17913	0.0858525	0.233459	0.186027	VAMP3/FLNA
GO:0080111	snoDB-GeneTargets	DNA demethylation	1/37	22/17913	0.0444953	0.195949	0.156138	TET2
GO:0080182	snoDB-GeneTargets	histone H3-K4 trimethylation	2/37	15/17913	0.000428575	0.151197	0.120479	TET2/OGT
GO:0085020	snoDB-GeneTargets	protein K6-linked ubiquitination	1/37	8/17913	0.0164085	0.169786	0.135291	RNF4
GO:0086004	snoDB-GeneTargets	regulation of cardiac muscle cell contraction	1/37	42/17913	0.0832697	0.231859	0.184752	FLNA
GO:0086009	snoDB-GeneTargets	membrane repolarization	1/37	50/17913	0.098347	0.243684	0.194175	FLNA
GO:0086011	snoDB-GeneTargets	membrane repolarization during action potential	1/37	31/17913	0.0621373	0.214163	0.170652	FLNA
GO:0086013	snoDB-GeneTargets	membrane repolarization during cardiac muscle cell action potential	1/37	28/17913	0.0562921	0.2085	0.166139	FLNA
GO:0086014	snoDB-GeneTargets	atrial cardiac muscle cell action potential	1/37	20/17913	0.0405312	0.195949	0.156138	FLNA
GO:0086019	snoDB-GeneTargets	cell-cell signaling involved in cardiac conduction	1/37	32/17913	0.0640779	0.214163	0.170652	FLNA
GO:0086026	snoDB-GeneTargets	atrial cardiac muscle cell to AV node cell signaling	1/37	20/17913	0.0405312	0.195949	0.156138	FLNA
GO:0086066	snoDB-GeneTargets	atrial cardiac muscle cell to AV node cell communication	1/37	20/17913	0.0405312	0.195949	0.156138	FLNA
GO:0090150	snoDB-GeneTargets	establishment of protein localization to membrane	4/37	287/17913	0.00281106	0.151197	0.120479	RPL13/VAMP3/RPL10/RPS2
GO:0090169	snoDB-GeneTargets	regulation of spindle assembly	1/37	27/17913	0.0543359	0.2085	0.166139	RNF4
GO:0090224	snoDB-GeneTargets	regulation of spindle organization	1/37	41/17913	0.0813679	0.231178	0.184209	RNF4
GO:0090230	snoDB-GeneTargets	regulation of centromere complex assembly	1/37	6/17913	0.0123311	0.160766	0.128103	RNF4
GO:0090234	snoDB-GeneTargets	regulation of kinetochore assembly	1/37	3/17913	0.00618417	0.151197	0.120479	RNF4
GO:0090237	snoDB-GeneTargets	regulation of arachidonic acid secretion	1/37	8/17913	0.0164085	0.169786	0.135291	MIF
GO:0090238	snoDB-GeneTargets	positive regulation of arachidonic acid secretion	1/37	6/17913	0.0123311	0.160766	0.128103	MIF
GO:0090263	snoDB-GeneTargets	positive regulation of canonical Wnt signaling pathway	3/37	135/17913	0.002697	0.151197	0.120479	PSMD11/LGR5/DDX3X
GO:0090307	snoDB-GeneTargets	mitotic spindle assembly	1/37	52/17913	0.102078	0.247221	0.196994	FLNA
GO:0090316	snoDB-GeneTargets	positive regulation of intracellular protein transport	3/37	150/17913	0.00363009	0.151197	0.120479	IPO5/HUWE1/FLNA
GO:0090344	snoDB-GeneTargets	negative regulation of cell aging	1/37	28/17913	0.0562921	0.2085	0.166139	MIF
GO:0090504	snoDB-GeneTargets	epiboly	1/37	32/17913	0.0640779	0.214163	0.170652	FLNA
GO:0090505	snoDB-GeneTargets	epiboly involved in wound healing	1/37	31/17913	0.0621373	0.214163	0.170652	FLNA
GO:0090594	snoDB-GeneTargets	inflammatory response to wounding	1/37	13/17913	0.0265305	0.180958	0.144193	IL1A
GO:0097191	snoDB-GeneTargets	extrinsic apoptotic signaling pathway	2/37	213/17913	0.0714505	0.220622	0.175799	IL1A/DDX3X
GO:0097368	snoDB-GeneTargets	establishment of Sertoli cell barrier	1/37	5/17913	0.0102863	0.160636	0.128	FLNA
GO:0097490	snoDB-GeneTargets	sympathetic neuron projection extension	1/37	4/17913	0.00823728	0.151197	0.120479	SEMA3A
GO:0097491	snoDB-GeneTargets	sympathetic neuron projection guidance	1/37	4/17913	0.00823728	0.151197	0.120479	SEMA3A
GO:0097553	snoDB-GeneTargets	calcium ion transmembrane import into cytosol	2/37	126/17913	0.0278469	0.180958	0.144193	GRIN2C/HTR2C
GO:0097709	snoDB-GeneTargets	connective tissue replacement	1/37	21/17913	0.0425152	0.195949	0.156138	IL1A
GO:0098664	snoDB-GeneTargets	G protein-coupled serotonin receptor signaling pathway	1/37	33/17913	0.0660145	0.214163	0.170652	HTR2C
GO:0098810	snoDB-GeneTargets	neurotransmitter reuptake	1/37	22/17913	0.0444953	0.195949	0.156138	SLC18A1
GO:0098901	snoDB-GeneTargets	regulation of cardiac muscle cell action potential	1/37	34/17913	0.0679472	0.216269	0.17233	FLNA
GO:0098903	snoDB-GeneTargets	regulation of membrane repolarization during action potential	1/37	13/17913	0.0265305	0.180958	0.144193	FLNA
GO:0098910	snoDB-GeneTargets	regulation of atrial cardiac muscle cell action potential	1/37	7/17913	0.0143719	0.169786	0.135291	FLNA
GO:0098914	snoDB-GeneTargets	membrane repolarization during atrial cardiac muscle cell action potential	1/37	7/17913	0.0143719	0.169786	0.135291	FLNA
GO:0098976	snoDB-GeneTargets	excitatory chemical synaptic transmission	1/37	8/17913	0.0164085	0.169786	0.135291	GRIN2C
GO:0099622	snoDB-GeneTargets	cardiac muscle cell membrane repolarization	1/37	42/17913	0.0832697	0.231859	0.184752	FLNA
GO:0099623	snoDB-GeneTargets	regulation of cardiac muscle cell membrane repolarization	1/37	30/17913	0.0601928	0.21258	0.16939	FLNA
GO:0099624	snoDB-GeneTargets	atrial cardiac muscle cell membrane repolarization	1/37	11/17913	0.0224939	0.176287	0.140471	FLNA
GO:0106030	snoDB-GeneTargets	neuron projection fasciculation	1/37	23/17913	0.0464713	0.196447	0.156535	SEMA3A
GO:0110053	snoDB-GeneTargets	regulation of actin filament organization	2/37	228/17913	0.0803521	0.230167	0.183404	ABI2/FLNA
GO:0140014	snoDB-GeneTargets	mitotic nuclear division	2/37	237/17913	0.0858525	0.233459	0.186027	IL1A/FLNA
GO:0140058	snoDB-GeneTargets	neuron projection arborization	1/37	20/17913	0.0405312	0.195949	0.156138	SEMA3A
GO:0140059	snoDB-GeneTargets	dendrite arborization	1/37	6/17913	0.0123311	0.160766	0.128103	SEMA3A
GO:0150018	snoDB-GeneTargets	basal dendrite development	1/37	3/17913	0.00618417	0.151197	0.120479	SEMA3A
GO:0150019	snoDB-GeneTargets	basal dendrite morphogenesis	1/37	3/17913	0.00618417	0.151197	0.120479	SEMA3A
GO:0150020	snoDB-GeneTargets	basal dendrite arborization	1/37	3/17913	0.00618417	0.151197	0.120479	SEMA3A
GO:0198738	snoDB-GeneTargets	cell-cell signaling by wnt	3/37	500/17913	0.0836022	0.231859	0.184752	PSMD11/LGR5/DDX3X
GO:1900024	snoDB-GeneTargets	regulation of substrate adhesion-dependent cell spreading	1/37	51/17913	0.100215	0.245693	0.195776	FLNA
GO:1900026	snoDB-GeneTargets	positive regulation of substrate adhesion-dependent cell spreading	1/37	36/17913	0.0718011	0.220622	0.175799	FLNA
GO:1900087	snoDB-GeneTargets	positive regulation of G1/S transition of mitotic cell cycle	1/37	46/17913	0.0908388	0.239095	0.190518	DDX3X
GO:1900115	snoDB-GeneTargets	extracellular regulation of signal transduction	1/37	11/17913	0.0224939	0.176287	0.140471	GREM2
GO:1900116	snoDB-GeneTargets	extracellular negative regulation of signal transduction	1/37	11/17913	0.0224939	0.176287	0.140471	GREM2
GO:1900120	snoDB-GeneTargets	regulation of receptor binding	1/37	25/17913	0.0504115	0.203838	0.162424	GREM2
GO:1900180	snoDB-GeneTargets	regulation of protein localization to nucleus	2/37	117/17913	0.024275	0.179044	0.142668	IPO5/FLNA
GO:1900182	snoDB-GeneTargets	positive regulation of protein localization to nucleus	2/37	74/17913	0.0102125	0.160636	0.128	IPO5/FLNA
GO:1901068	snoDB-GeneTargets	guanosine-containing compound metabolic process	1/37	45/17913	0.0889522	0.236359	0.188338	NME2
GO:1901070	snoDB-GeneTargets	guanosine-containing compound biosynthetic process	1/37	13/17913	0.0265305	0.180958	0.144193	NME2
GO:1901099	snoDB-GeneTargets	negative regulation of signal transduction in absence of ligand	1/37	32/17913	0.0640779	0.214163	0.170652	IL1A
GO:1901166	snoDB-GeneTargets	neural crest cell migration involved in autonomic nervous system development	1/37	6/17913	0.0123311	0.160766	0.128103	SEMA3A
GO:1901381	snoDB-GeneTargets	positive regulation of potassium ion transmembrane transport	1/37	37/17913	0.0737222	0.222328	0.177158	FLNA
GO:1901571	snoDB-GeneTargets	fatty acid derivative transport	1/37	43/17913	0.0851677	0.232959	0.185629	MIF
GO:1901657	snoDB-GeneTargets	glycosyl compound metabolic process	2/37	132/17913	0.0303388	0.182912	0.14575	NME2/UPB1
GO:1901658	snoDB-GeneTargets	glycosyl compound catabolic process	1/37	38/17913	0.0756394	0.223579	0.178155	UPB1
GO:1901659	snoDB-GeneTargets	glycosyl compound biosynthetic process	1/37	42/17913	0.0832697	0.231859	0.184752	NME2
GO:1901797	snoDB-GeneTargets	negative regulation of signal transduction by p53 class mediator	1/37	33/17913	0.0660145	0.214163	0.170652	MIF
GO:1901799	snoDB-GeneTargets	negative regulation of proteasomal protein catabolic process	1/37	52/17913	0.102078	0.247221	0.196994	OGT
GO:1902165	snoDB-GeneTargets	regulation of intrinsic apoptotic signaling pathway in response to DNA damage by p53 class mediator	1/37	18/17913	0.0365511	0.195949	0.156138	MIF
GO:1902166	snoDB-GeneTargets	negative regulation of intrinsic apoptotic signaling pathway in response to DNA damage by p53 class mediator	1/37	16/17913	0.032555	0.185364	0.147704	MIF
GO:1902229	snoDB-GeneTargets	regulation of intrinsic apoptotic signaling pathway in response to DNA damage	1/37	39/17913	0.0775527	0.223988	0.17848	MIF
GO:1902230	snoDB-GeneTargets	negative regulation of intrinsic apoptotic signaling pathway in response to DNA damage	1/37	31/17913	0.0621373	0.214163	0.170652	MIF
GO:1902253	snoDB-GeneTargets	regulation of intrinsic apoptotic signaling pathway by p53 class mediator	1/37	31/17913	0.0621373	0.214163	0.170652	MIF
GO:1902254	snoDB-GeneTargets	negative regulation of intrinsic apoptotic signaling pathway by p53 class mediator	1/37	23/17913	0.0464713	0.196447	0.156535	MIF
GO:1902284	snoDB-GeneTargets	neuron projection extension involved in neuron projection guidance	1/37	20/17913	0.0405312	0.195949	0.156138	SEMA3A
GO:1902285	snoDB-GeneTargets	semaphorin-plexin signaling pathway involved in neuron projection guidance	1/37	4/17913	0.00823728	0.151197	0.120479	SEMA3A
GO:1902287	snoDB-GeneTargets	semaphorin-plexin signaling pathway involved in axon guidance	1/37	3/17913	0.00618417	0.151197	0.120479	SEMA3A
GO:1902396	snoDB-GeneTargets	protein localization to bicellular tight junction	1/37	3/17913	0.00618417	0.151197	0.120479	FLNA
GO:1902414	snoDB-GeneTargets	protein localization to cell junction	1/37	13/17913	0.0265305	0.180958	0.144193	FLNA
GO:1902667	snoDB-GeneTargets	regulation of axon guidance	1/37	21/17913	0.0425152	0.195949	0.156138	SEMA3A
GO:1902905	snoDB-GeneTargets	positive regulation of supramolecular fiber organization	2/37	185/17913	0.0558125	0.2085	0.166139	ABI2/FLNA
GO:1903115	snoDB-GeneTargets	regulation of actin filament-based movement	1/37	47/17913	0.0927215	0.239975	0.191219	FLNA
GO:1903214	snoDB-GeneTargets	regulation of protein targeting to mitochondrion	1/37	44/17913	0.0870619	0.234462	0.186827	HUWE1
GO:1903320	snoDB-GeneTargets	regulation of protein modification by small protein conjugation or removal	3/37	223/17913	0.010832	0.160766	0.128103	HUWE1/RPS2/OGT
GO:1903322	snoDB-GeneTargets	positive regulation of protein modification by small protein conjugation or removal	2/37	128/17913	0.0286679	0.180958	0.144193	HUWE1/RPS2
GO:1903375	snoDB-GeneTargets	facioacoustic ganglion development	1/37	3/17913	0.00618417	0.151197	0.120479	SEMA3A
GO:1903539	snoDB-GeneTargets	protein localization to postsynaptic membrane	1/37	29/17913	0.0582445	0.209951	0.167295	GRIN2C
GO:1903608	snoDB-GeneTargets	protein localization to cytoplasmic stress granule	1/37	7/17913	0.0143719	0.169786	0.135291	DDX3X
GO:1903727	snoDB-GeneTargets	positive regulation of phospholipid metabolic process	1/37	48/17913	0.0946005	0.240453	0.191601	HTR2C
GO:1903793	snoDB-GeneTargets	positive regulation of anion transport	1/37	49/17913	0.0964756	0.242057	0.192878	MIF
GO:1903829	snoDB-GeneTargets	positive regulation of cellular protein localization	3/37	318/17913	0.0276022	0.180958	0.144193	IPO5/HUWE1/FLNA
GO:1903955	snoDB-GeneTargets	positive regulation of protein targeting to mitochondrion	1/37	32/17913	0.0640779	0.214163	0.170652	HUWE1
GO:1903963	snoDB-GeneTargets	arachidonate transport	1/37	28/17913	0.0562921	0.2085	0.166139	MIF
GO:1904030	snoDB-GeneTargets	negative regulation of cyclin-dependent protein kinase activity	1/37	34/17913	0.0679472	0.216269	0.17233	IPO5
GO:1904589	snoDB-GeneTargets	regulation of protein import	2/37	58/17913	0.00638069	0.151197	0.120479	IPO5/FLNA
GO:1904591	snoDB-GeneTargets	positive regulation of protein import	2/37	39/17913	0.00293163	0.151197	0.120479	IPO5/FLNA
GO:1904951	snoDB-GeneTargets	positive regulation of establishment of protein localization	5/37	440/17913	0.00199284	0.151197	0.120479	IPO5/HUWE1/MIF/IL1A/FLNA
GO:1905031	snoDB-GeneTargets	regulation of membrane repolarization during cardiac muscle cell action potential	1/37	10/17913	0.0204695	0.176266	0.140454	FLNA
GO:1905517	snoDB-GeneTargets	macrophage migration	1/37	50/17913	0.098347	0.243684	0.194175	MIF
GO:1905521	snoDB-GeneTargets	regulation of macrophage migration	1/37	36/17913	0.0718011	0.220622	0.175799	MIF
GO:1905522	snoDB-GeneTargets	negative regulation of macrophage migration	1/37	12/17913	0.0245143	0.179044	0.142668	MIF
GO:1905939	snoDB-GeneTargets	regulation of gonad development	1/37	19/17913	0.0385432	0.195949	0.156138	SEMA3A
GO:1905941	snoDB-GeneTargets	positive regulation of gonad development	1/37	11/17913	0.0224939	0.176287	0.140471	SEMA3A
GO:1990403	snoDB-GeneTargets	embryonic brain development	1/37	13/17913	0.0265305	0.180958	0.144193	RPL10
GO:1990778	snoDB-GeneTargets	protein localization to cell periphery	3/37	276/17913	0.0191123	0.175591	0.139917	GRIN2C/VAMP3/FLNA
GO:2000018	snoDB-GeneTargets	regulation of male gonad development	1/37	9/17913	0.0184411	0.171502	0.136658	SEMA3A
GO:2000020	snoDB-GeneTargets	positive regulation of male gonad development	1/37	8/17913	0.0164085	0.169786	0.135291	SEMA3A
GO:2000059	snoDB-GeneTargets	negative regulation of ubiquitin-dependent protein catabolic process	1/37	47/17913	0.0927215	0.239975	0.191219	OGT
GO:2000107	snoDB-GeneTargets	negative regulation of leukocyte apoptotic process	1/37	46/17913	0.0908388	0.239095	0.190518	MIF
GO:2000179	snoDB-GeneTargets	positive regulation of neural precursor cell proliferation	1/37	50/17913	0.098347	0.243684	0.194175	FLNA
GO:2000191	snoDB-GeneTargets	regulation of fatty acid transport	1/37	27/17913	0.0543359	0.2085	0.166139	MIF
GO:2000193	snoDB-GeneTargets	positive regulation of fatty acid transport	1/37	18/17913	0.0365511	0.195949	0.156138	MIF
GO:2000341	snoDB-GeneTargets	regulation of chemokine (C-X-C motif) ligand 2 production	1/37	12/17913	0.0245143	0.179044	0.142668	MIF
GO:2000343	snoDB-GeneTargets	positive regulation of chemokine (C-X-C motif) ligand 2 production	1/37	9/17913	0.0184411	0.171502	0.136658	MIF
GO:2000601	snoDB-GeneTargets	positive regulation of Arp2/3 complex-mediated actin nucleation	1/37	8/17913	0.0164085	0.169786	0.135291	ABI2
GO:2001013	snoDB-GeneTargets	epithelial cell proliferation involved in renal tubule morphogenesis	1/37	4/17913	0.00823728	0.151197	0.120479	LGR5
GO:2001044	snoDB-GeneTargets	regulation of integrin-mediated signaling pathway	1/37	13/17913	0.0265305	0.180958	0.144193	FLNA
GO:2001046	snoDB-GeneTargets	positive regulation of integrin-mediated signaling pathway	1/37	6/17913	0.0123311	0.160766	0.128103	FLNA
GO:2001222	snoDB-GeneTargets	regulation of neuron migration	1/37	38/17913	0.0756394	0.223579	0.178155	FLNA
GO:2001224	snoDB-GeneTargets	positive regulation of neuron migration	1/37	14/17913	0.0285427	0.180958	0.144193	FLNA
GO:2001233	snoDB-GeneTargets	regulation of apoptotic signaling pathway	3/37	397/17913	0.0481939	0.20053	0.159788	MIF/IL1A/DDX3X
GO:2001234	snoDB-GeneTargets	negative regulation of apoptotic signaling pathway	3/37	223/17913	0.010832	0.160766	0.128103	MIF/IL1A/DDX3X
GO:2001239	snoDB-GeneTargets	regulation of extrinsic apoptotic signaling pathway in absence of ligand	1/37	43/17913	0.0851677	0.232959	0.185629	IL1A
GO:2001240	snoDB-GeneTargets	negative regulation of extrinsic apoptotic signaling pathway in absence of ligand	1/37	32/17913	0.0640779	0.214163	0.170652	IL1A
GO:2001242	snoDB-GeneTargets	regulation of intrinsic apoptotic signaling pathway	2/37	163/17913	0.0445274	0.195949	0.156138	MIF/DDX3X
GO:2001243	snoDB-GeneTargets	negative regulation of intrinsic apoptotic signaling pathway	2/37	94/17913	0.0161057	0.169786	0.135291	MIF/DDX3X
GO:0000027	snoDB-HostGenes	ribosomal large subunit assembly	1/27	11/17913	0.0164603	0.100748	0.0752813	RPL5
GO:0000184	snoDB-HostGenes	nuclear-transcribed mRNA catabolic process, nonsense-mediated decay	7/27	118/17913	3.58062e-10	2.11854e-08	1.58301e-08	RPL10/RPL18A/RPL32/RPL5/RPS2/RPS3/RPSA
GO:0000245	snoDB-HostGenes	spliceosomal complex assembly	1/27	71/17913	0.101751	0.244065	0.18237	KHDC4
GO:0000956	snoDB-HostGenes	nuclear-transcribed mRNA catabolic process	7/27	197/17913	1.28904e-08	4.16007e-07	3.10849e-07	RPL10/RPL18A/RPL32/RPL5/RPS2/RPS3/RPSA
GO:0002181	snoDB-HostGenes	cytoplasmic translation	2/27	69/17913	0.00482316	0.0518855	0.0387699	RPL18A/RPL32
GO:0006284	snoDB-HostGenes	base-excision repair	1/27	38/17913	0.0557642	0.176753	0.132073	RPS3
GO:0006353	snoDB-HostGenes	DNA-templated transcription, termination	1/27	69/17913	0.0990264	0.244065	0.18237	TAF1D
GO:0006360	snoDB-HostGenes	transcription by RNA polymerase I	1/27	62/17913	0.0894276	0.235162	0.175717	TAF1D
GO:0006361	snoDB-HostGenes	transcription initiation from RNA polymerase I promoter	1/27	35/17913	0.051473	0.172152	0.128635	TAF1D
GO:0006362	snoDB-HostGenes	transcription elongation from RNA polymerase I promoter	1/27	30/17913	0.0442791	0.162052	0.121089	TAF1D
GO:0006363	snoDB-HostGenes	termination of RNA polymerase I transcription	1/27	31/17913	0.0457221	0.162313	0.121284	TAF1D
GO:0006364	snoDB-HostGenes	rRNA processing	2/27	154/17913	0.0223927	0.122299	0.0913842	RPL5/RPS2
GO:0006376	snoDB-HostGenes	mRNA splice site selection	1/27	42/17913	0.0614568	0.186472	0.139335	KHDC4
GO:0006401	snoDB-HostGenes	RNA catabolic process	7/27	368/17913	9.08924e-07	2.01667e-05	1.5069e-05	RPL10/RPL18A/RPL32/RPL5/RPS2/RPS3/RPSA
GO:0006402	snoDB-HostGenes	mRNA catabolic process	7/27	338/17913	5.13654e-07	1.21565e-05	9.08357e-06	RPL10/RPL18A/RPL32/RPL5/RPS2/RPS3/RPSA
GO:0006413	snoDB-HostGenes	translational initiation	10/27	183/17913	7.01854e-14	2.49158e-11	1.86176e-11	EIF4A1/EIF4A2/EIF4G2/RPL10/RPL18A/RPL32/RPL5/RPS2/RPS3/RPSA
GO:0006417	snoDB-HostGenes	regulation of translation	6/27	397/17913	2.27632e-05	0.000475348	0.00035519	EIF4A2/EIF4G2/PTCD3/RPL10/RPL5/RPS3
GO:0006446	snoDB-HostGenes	regulation of translational initiation	2/27	69/17913	0.00482316	0.0518855	0.0387699	EIF4A2/EIF4G2
GO:0006471	snoDB-HostGenes	protein ADP-ribosylation	1/27	30/17913	0.0442791	0.162052	0.121089	PARP16
GO:0006473	snoDB-HostGenes	protein acetylation	4/27	195/17913	0.000196406	0.00366969	0.00274206	CEP295/EP400/KANSL2/SRCAP
GO:0006475	snoDB-HostGenes	internal protein amino acid acetylation	3/27	161/17913	0.00177897	0.0263139	0.0196622	EP400/KANSL2/SRCAP
GO:0006605	snoDB-HostGenes	protein targeting	8/27	364/17913	4.26552e-08	1.26188e-06	9.42904e-07	RPL10/RPL18A/RPL32/RPL5/RPS2/RPS3/RPSA/TOMM20
GO:0006612	snoDB-HostGenes	protein targeting to membrane	7/27	167/17913	4.09554e-09	1.81739e-07	1.35799e-07	RPL10/RPL18A/RPL32/RPL5/RPS2/RPS3/RPSA
GO:0006613	snoDB-HostGenes	cotranslational protein targeting to membrane	7/27	106/17913	1.67469e-10	1.69722e-08	1.26819e-08	RPL10/RPL18A/RPL32/RPL5/RPS2/RPS3/RPSA
GO:0006614	snoDB-HostGenes	SRP-dependent cotranslational protein targeting to membrane	7/27	103/17913	1.36558e-10	1.69722e-08	1.26819e-08	RPL10/RPL18A/RPL32/RPL5/RPS2/RPS3/RPSA
GO:0007099	snoDB-HostGenes	centriole replication	1/27	31/17913	0.0457221	0.162313	0.121284	CEP295
GO:0007339	snoDB-HostGenes	binding of sperm to zona pellucida	1/27	35/17913	0.051473	0.172152	0.128635	UBAP2L
GO:0008630	snoDB-HostGenes	intrinsic apoptotic signaling pathway in response to DNA damage	2/27	92/17913	0.00842478	0.0680615	0.0508569	RPS3/TPT1
GO:0009435	snoDB-HostGenes	NAD biosynthetic process	1/27	55/17913	0.0797304	0.219413	0.16395	PARP16
GO:0009895	snoDB-HostGenes	negative regulation of catabolic process	2/27	288/17913	0.0694913	0.198947	0.148657	EIF4G2/RPL5
GO:0009988	snoDB-HostGenes	cell-cell recognition	1/27	69/17913	0.0990264	0.244065	0.18237	UBAP2L
GO:0010824	snoDB-HostGenes	regulation of centrosome duplication	1/27	40/17913	0.0586147	0.184143	0.137596	CEP295
GO:0010825	snoDB-HostGenes	positive regulation of centrosome duplication	1/27	8/17913	0.0119972	0.0819039	0.0612002	CEP295
GO:0014823	snoDB-HostGenes	response to activity	1/27	65/17913	0.0935534	0.238931	0.178534	TOMM20
GO:0014850	snoDB-HostGenes	response to muscle activity	1/27	24/17913	0.0355771	0.152868	0.114226	TOMM20
GO:0016072	snoDB-HostGenes	rRNA metabolic process	2/27	191/17913	0.0333366	0.149804	0.111936	RPL5/RPS2
GO:0016569	snoDB-HostGenes	covalent chromatin modification	3/27	433/17913	0.0266944	0.130482	0.0974985	EP400/KANSL2/SRCAP
GO:0016570	snoDB-HostGenes	histone modification	3/27	420/17913	0.0246729	0.124444	0.0929869	EP400/KANSL2/SRCAP
GO:0016573	snoDB-HostGenes	histone acetylation	3/27	151/17913	0.00148057	0.0250287	0.018702	EP400/KANSL2/SRCAP
GO:0018023	snoDB-HostGenes	peptidyl-lysine trimethylation	1/27	42/17913	0.0614568	0.186472	0.139335	CSKMT
GO:0018026	snoDB-HostGenes	peptidyl-lysine monomethylation	1/27	8/17913	0.0119972	0.0819039	0.0612002	CSKMT
GO:0018027	snoDB-HostGenes	peptidyl-lysine dimethylation	1/27	16/17913	0.0238557	0.122736	0.0917108	CSKMT
GO:0018205	snoDB-HostGenes	peptidyl-lysine modification	4/27	376/17913	0.00228783	0.0300807	0.0224769	CSKMT/EP400/KANSL2/SRCAP
GO:0018393	snoDB-HostGenes	internal peptidyl-lysine acetylation	3/27	156/17913	0.00162546	0.0250886	0.0187467	EP400/KANSL2/SRCAP
GO:0018394	snoDB-HostGenes	peptidyl-lysine acetylation	3/27	164/17913	0.00187528	0.026629	0.0198977	EP400/KANSL2/SRCAP
GO:0019080	snoDB-HostGenes	viral gene expression	7/27	191/17913	1.04067e-08	3.69437e-07	2.76051e-07	RPL10/RPL18A/RPL32/RPL5/RPS2/RPS3/RPSA
GO:0019083	snoDB-HostGenes	viral transcription	7/27	177/17913	6.13767e-09	2.42097e-07	1.809e-07	RPL10/RPL18A/RPL32/RPL5/RPS2/RPS3/RPSA
GO:0019674	snoDB-HostGenes	NAD metabolic process	1/27	71/17913	0.101751	0.244065	0.18237	PARP16
GO:0022613	snoDB-HostGenes	ribonucleoprotein complex biogenesis	3/27	381/17913	0.0191325	0.114931	0.0858786	KHDC4/RPL5/RPS2
GO:0022618	snoDB-HostGenes	ribonucleoprotein complex assembly	2/27	209/17913	0.0392807	0.156682	0.117076	KHDC4/RPL5
GO:0031110	snoDB-HostGenes	regulation of microtubule polymerization or depolymerization	1/27	69/17913	0.0990264	0.244065	0.18237	RPS3
GO:0031112	snoDB-HostGenes	positive regulation of microtubule polymerization or depolymerization	1/27	32/17913	0.0471629	0.164146	0.122653	RPS3
GO:0031113	snoDB-HostGenes	regulation of microtubule polymerization	1/27	47/17913	0.0685261	0.197779	0.147784	RPS3
GO:0031116	snoDB-HostGenes	positive regulation of microtubule polymerization	1/27	28/17913	0.0413869	0.159699	0.119331	RPS3
GO:0031330	snoDB-HostGenes	negative regulation of cellular catabolic process	2/27	244/17913	0.0518879	0.172152	0.128635	EIF4G2/RPL5
GO:0031396	snoDB-HostGenes	regulation of protein ubiquitination	3/27	196/17913	0.00310956	0.0394247	0.029459	RPL5/RPS2/RPS3
GO:0031397	snoDB-HostGenes	negative regulation of protein ubiquitination	2/27	76/17913	0.00582148	0.0593247	0.0443286	RPL5/RPS3
GO:0031647	snoDB-HostGenes	regulation of protein stability	2/27	272/17913	0.0628809	0.187586	0.140168	RPL5/ZBED3
GO:0032069	snoDB-HostGenes	regulation of nuclease activity	1/27	19/17913	0.0282672	0.132038	0.0986613	RPS3
GO:0032070	snoDB-HostGenes	regulation of deoxyribonuclease activity	1/27	10/17913	0.0149748	0.0966553	0.0722228	RPS3
GO:0032071	snoDB-HostGenes	regulation of endodeoxyribonuclease activity	1/27	8/17913	0.0119972	0.0819039	0.0612002	RPS3
GO:0032075	snoDB-HostGenes	positive regulation of nuclease activity	1/27	8/17913	0.0119972	0.0819039	0.0612002	RPS3
GO:0032077	snoDB-HostGenes	positive regulation of deoxyribonuclease activity	1/27	5/17913	0.00751458	0.0635161	0.0474605	RPS3
GO:0032079	snoDB-HostGenes	positive regulation of endodeoxyribonuclease activity	1/27	4/17913	0.00601603	0.0593247	0.0443286	RPS3
GO:0032623	snoDB-HostGenes	interleukin-2 production	1/27	62/17913	0.0894276	0.235162	0.175717	RPS3
GO:0032663	snoDB-HostGenes	regulation of interleukin-2 production	1/27	54/17913	0.078337	0.217263	0.162343	RPS3
GO:0032743	snoDB-HostGenes	positive regulation of interleukin-2 production	1/27	30/17913	0.0442791	0.162052	0.121089	RPS3
GO:0032886	snoDB-HostGenes	regulation of microtubule-based process	2/27	199/17913	0.0359308	0.152868	0.114226	CEP295/RPS3
GO:0034248	snoDB-HostGenes	regulation of cellular amide metabolic process	6/27	452/17913	4.71023e-05	0.000928962	0.000694139	EIF4A2/EIF4G2/PTCD3/RPL10/RPL5/RPS3
GO:0034356	snoDB-HostGenes	NAD biosynthesis via nicotinamide riboside salvage pathway	1/27	15/17913	0.0223809	0.122299	0.0913842	PARP16
GO:0034470	snoDB-HostGenes	ncRNA processing	2/27	293/17913	0.0716031	0.201739	0.150743	RPL5/RPS2
GO:0035036	snoDB-HostGenes	sperm-egg recognition	1/27	49/17913	0.0713394	0.201739	0.150743	UBAP2L
GO:0036498	snoDB-HostGenes	IRE1-mediated unfolded protein response	1/27	63/17913	0.0908049	0.235297	0.175819	PARP16
GO:0042104	snoDB-HostGenes	positive regulation of activated T cell proliferation	1/27	24/17913	0.0355771	0.152868	0.114226	RPS3
GO:0042254	snoDB-HostGenes	ribosome biogenesis	2/27	202/17913	0.0369234	0.152868	0.114226	RPL5/RPS2
GO:0042255	snoDB-HostGenes	ribosome assembly	1/27	26/17913	0.0384862	0.155257	0.116011	RPL5
GO:0042273	snoDB-HostGenes	ribosomal large subunit biogenesis	1/27	27/17913	0.0399376	0.157532	0.117711	RPL5
GO:0042769	snoDB-HostGenes	DNA damage response, detection of DNA damage	1/27	38/17913	0.0557642	0.176753	0.132073	RPS3
GO:0043507	snoDB-HostGenes	positive regulation of JUN kinase activity	1/27	71/17913	0.101751	0.244065	0.18237	RPS3
GO:0043543	snoDB-HostGenes	protein acylation	4/27	233/17913	0.000386965	0.00686862	0.00513237	CEP295/EP400/KANSL2/SRCAP
GO:0043967	snoDB-HostGenes	histone H4 acetylation	2/27	63/17913	0.00403757	0.0494254	0.0369317	EP400/KANSL2
GO:0043968	snoDB-HostGenes	histone H2A acetylation	1/27	14/17913	0.020904	0.119692	0.0894365	EP400
GO:0043981	snoDB-HostGenes	histone H4-K5 acetylation	1/27	16/17913	0.0238557	0.122736	0.0917108	KANSL2
GO:0043982	snoDB-HostGenes	histone H4-K8 acetylation	1/27	16/17913	0.0238557	0.122736	0.0917108	KANSL2
GO:0043984	snoDB-HostGenes	histone H4-K16 acetylation	1/27	20/17913	0.0297335	0.137083	0.102431	KANSL2
GO:0045047	snoDB-HostGenes	protein targeting to ER	7/27	108/17913	1.91236e-10	1.69722e-08	1.26819e-08	RPL10/RPL18A/RPL32/RPL5/RPS2/RPS3/RPSA
GO:0045116	snoDB-HostGenes	protein neddylation	1/27	11/17913	0.0164603	0.100748	0.0752813	RPL5
GO:0045738	snoDB-HostGenes	negative regulation of DNA repair	1/27	32/17913	0.0471629	0.164146	0.122653	RPS3
GO:0045739	snoDB-HostGenes	positive regulation of DNA repair	1/27	62/17913	0.0894276	0.235162	0.175717	RPS3
GO:0045815	snoDB-HostGenes	positive regulation of gene expression, epigenetic	1/27	47/17913	0.0685261	0.197779	0.147784	TAF1D
GO:0046006	snoDB-HostGenes	regulation of activated T cell proliferation	1/27	37/17913	0.0543359	0.176753	0.132073	RPS3
GO:0046599	snoDB-HostGenes	regulation of centriole replication	1/27	19/17913	0.0282672	0.132038	0.0986613	CEP295
GO:0046601	snoDB-HostGenes	positive regulation of centriole replication	1/27	6/17913	0.00901095	0.0680615	0.0508569	CEP295
GO:0046605	snoDB-HostGenes	regulation of centrosome cycle	1/27	54/17913	0.078337	0.217263	0.162343	CEP295
GO:0046607	snoDB-HostGenes	positive regulation of centrosome cycle	1/27	10/17913	0.0149748	0.0966553	0.0722228	CEP295
GO:0046785	snoDB-HostGenes	microtubule polymerization	1/27	66/17913	0.0949246	0.240702	0.179857	RPS3
GO:0050798	snoDB-HostGenes	activated T cell proliferation	1/27	41/17913	0.0600368	0.185331	0.138483	RPS3
GO:0050821	snoDB-HostGenes	protein stabilization	2/27	171/17913	0.027199	0.130482	0.0974985	RPL5/ZBED3
GO:0050854	snoDB-HostGenes	regulation of antigen receptor-mediated signaling pathway	1/27	63/17913	0.0908049	0.235297	0.175819	RPS3
GO:0050856	snoDB-HostGenes	regulation of T cell receptor signaling pathway	1/27	38/17913	0.0557642	0.176753	0.132073	RPS3
GO:0050857	snoDB-HostGenes	positive regulation of antigen receptor-mediated signaling pathway	1/27	23/17913	0.0341194	0.151405	0.113133	RPS3
GO:0050862	snoDB-HostGenes	positive regulation of T cell receptor signaling pathway	1/27	14/17913	0.020904	0.119692	0.0894365	RPS3
GO:0051298	snoDB-HostGenes	centrosome duplication	1/27	59/17913	0.0852838	0.231113	0.172692	CEP295
GO:0051348	snoDB-HostGenes	negative regulation of transferase activity	2/27	272/17913	0.0628809	0.187586	0.140168	EIF4A2/RPL5
GO:0051438	snoDB-HostGenes	regulation of ubiquitin-protein transferase activity	2/27	47/17913	0.00226823	0.0300807	0.0224769	RPL5/RPS2
GO:0051443	snoDB-HostGenes	positive regulation of ubiquitin-protein transferase activity	1/27	28/17913	0.0413869	0.159699	0.119331	RPS2
GO:0051444	snoDB-HostGenes	negative regulation of ubiquitin-protein transferase activity	1/27	16/17913	0.0238557	0.122736	0.0917108	RPL5
GO:0051495	snoDB-HostGenes	positive regulation of cytoskeleton organization	2/27	205/17913	0.0379267	0.154758	0.115639	CEP295/RPS3
GO:0061484	snoDB-HostGenes	hematopoietic stem cell homeostasis	1/27	5/17913	0.00751458	0.0635161	0.0474605	UBAP2L
GO:0061511	snoDB-HostGenes	centriole elongation	1/27	6/17913	0.00901095	0.0680615	0.0508569	CEP295
GO:0070213	snoDB-HostGenes	protein auto-ADP-ribosylation	1/27	11/17913	0.0164603	0.100748	0.0752813	PARP16
GO:0070507	snoDB-HostGenes	regulation of microtubule cytoskeleton organization	2/27	170/17913	0.0269056	0.130482	0.0974985	CEP295/RPS3
GO:0070670	snoDB-HostGenes	response to interleukin-4	1/27	36/17913	0.0529055	0.173902	0.129943	RPS2
GO:0070972	snoDB-HostGenes	protein localization to endoplasmic reticulum	7/27	128/17913	6.35699e-10	3.2239e-08	2.40896e-08	RPL10/RPL18A/RPL32/RPL5/RPS2/RPS3/RPSA
GO:0071353	snoDB-HostGenes	cellular response to interleukin-4	1/27	33/17913	0.0486017	0.167511	0.125167	RPS2
GO:0071826	snoDB-HostGenes	ribonucleoprotein complex subunit organization	2/27	221/17913	0.0434525	0.162052	0.121089	KHDC4/RPL5
GO:0071902	snoDB-HostGenes	positive regulation of protein serine/threonine kinase activity	2/27	322/17913	0.0842571	0.230087	0.171925	PARP16/RPS3
GO:0072594	snoDB-HostGenes	establishment of protein localization to organelle	8/27	452/17913	2.25027e-07	5.70603e-06	4.26366e-06	RPL10/RPL18A/RPL32/RPL5/RPS2/RPS3/RPSA/TOMM20
GO:0072599	snoDB-HostGenes	establishment of protein localization to endoplasmic reticulum	7/27	112/17913	2.47494e-10	1.75721e-08	1.31302e-08	RPL10/RPL18A/RPL32/RPL5/RPS2/RPS3/RPSA
GO:0090150	snoDB-HostGenes	establishment of protein localization to membrane	7/27	287/17913	1.69999e-07	4.64227e-06	3.4688e-06	RPL10/RPL18A/RPL32/RPL5/RPS2/RPS3/RPSA
GO:0097066	snoDB-HostGenes	response to thyroid hormone	1/27	25/17913	0.0370327	0.152868	0.114226	TOMM20
GO:0097193	snoDB-HostGenes	intrinsic apoptotic signaling pathway	2/27	277/17913	0.064922	0.192061	0.143512	RPS3/TPT1
GO:0097194	snoDB-HostGenes	execution phase of apoptosis	1/27	65/17913	0.0935534	0.238931	0.178534	RPS3
GO:0098534	snoDB-HostGenes	centriole assembly	1/27	35/17913	0.051473	0.172152	0.128635	CEP295
GO:1900117	snoDB-HostGenes	regulation of execution phase of apoptosis	1/27	29/17913	0.0428341	0.162052	0.121089	RPS3
GO:1900119	snoDB-HostGenes	positive regulation of execution phase of apoptosis	1/27	15/17913	0.0223809	0.122299	0.0913842	RPS3
GO:1901983	snoDB-HostGenes	regulation of protein acetylation	1/27	71/17913	0.101751	0.244065	0.18237	CEP295
GO:1901985	snoDB-HostGenes	positive regulation of protein acetylation	1/27	41/17913	0.0600368	0.185331	0.138483	CEP295
GO:1902117	snoDB-HostGenes	positive regulation of organelle assembly	1/27	72/17913	0.10311	0.245665	0.183566	CEP295
GO:1902229	snoDB-HostGenes	regulation of intrinsic apoptotic signaling pathway in response to DNA damage	2/27	39/17913	0.0015664	0.0250886	0.0187467	RPS3/TPT1
GO:1902230	snoDB-HostGenes	negative regulation of intrinsic apoptotic signaling pathway in response to DNA damage	1/27	31/17913	0.0457221	0.162313	0.121284	TPT1
GO:1902231	snoDB-HostGenes	positive regulation of intrinsic apoptotic signaling pathway in response to DNA damage	1/27	7/17913	0.0105052	0.0776944	0.0580548	RPS3
GO:1903051	snoDB-HostGenes	negative regulation of proteolysis involved in cellular protein catabolic process	1/27	67/17913	0.0962939	0.242442	0.181158	RPL5
GO:1903320	snoDB-HostGenes	regulation of protein modification by small protein conjugation or removal	3/27	223/17913	0.00446608	0.0517074	0.0386368	RPL5/RPS2/RPS3
GO:1903321	snoDB-HostGenes	negative regulation of protein modification by small protein conjugation or removal	2/27	86/17913	0.00739702	0.0635161	0.0474605	RPL5/RPS3
GO:1903722	snoDB-HostGenes	regulation of centriole elongation	1/27	5/17913	0.00751458	0.0635161	0.0474605	CEP295
GO:1903724	snoDB-HostGenes	positive regulation of centriole elongation	1/27	4/17913	0.00601603	0.0593247	0.0443286	CEP295
GO:1904666	snoDB-HostGenes	regulation of ubiquitin protein ligase activity	1/27	22/17913	0.0326595	0.148643	0.111069	RPL5
GO:1904667	snoDB-HostGenes	negative regulation of ubiquitin protein ligase activity	1/27	9/17913	0.0134871	0.0903378	0.0675023	RPL5
GO:1990403	snoDB-HostGenes	embryonic brain development	1/27	13/17913	0.0194249	0.114931	0.0858786	RPL10
GO:1990823	snoDB-HostGenes	response to leukemia inhibitory factor	2/27	94/17913	0.00878086	0.0680615	0.0508569	EIF4A2/PARP16
GO:1990830	snoDB-HostGenes	cellular response to leukemia inhibitory factor	2/27	94/17913	0.00878086	0.0680615	0.0508569	EIF4A2/PARP16
GO:2000059	snoDB-HostGenes	negative regulation of ubiquitin-dependent protein catabolic process	1/27	47/17913	0.0685261	0.197779	0.147784	RPL5
GO:2000434	snoDB-HostGenes	regulation of protein neddylation	1/27	3/17913	0.0045153	0.0517074	0.0386368	RPL5
GO:2001020	snoDB-HostGenes	regulation of response to DNA damage stimulus	2/27	201/17913	0.0365914	0.152868	0.114226	RPS3/TPT1
GO:2001021	snoDB-HostGenes	negative regulation of response to DNA damage stimulus	2/27	79/17913	0.00627587	0.0602144	0.0449934	RPS3/TPT1
GO:2001242	snoDB-HostGenes	regulation of intrinsic apoptotic signaling pathway	2/27	163/17913	0.0248888	0.124444	0.0929869	RPS3/TPT1
GO:2001244	snoDB-HostGenes	positive regulation of intrinsic apoptotic signaling pathway	1/27	62/17913	0.0894276	0.235162	0.175717	RPS3
GO:2001270	snoDB-HostGenes	regulation of cysteine-type endopeptidase activity involved in execution phase of apoptosis	1/27	5/17913	0.00751458	0.0635161	0.0474605	RPS3
GO:0000070	SNOric_CorrelatedGenes	mitotic sister chromatid segregation	9/474	132/17913	0.00851629	0.235221	0.217052	CENPE/CENPF/KIF18A/NCAPG/TTK/RAD21/NAA50/DSCC1/DLGAP5
GO:0000819	SNOric_CorrelatedGenes	sister chromatid segregation	10/474	157/17913	0.00905978	0.236639	0.21836	CENPE/CENPF/KIF18A/NCAPG/SMC3/TTK/RAD21/NAA50/DSCC1/DLGAP5
GO:0001503	SNOric_CorrelatedGenes	ossification	19/474	388/17913	0.00774515	0.225324	0.207919	CLEC3B/DHH/GATA1/HDAC7/JUNB/PTH1R/TWIST2/FOXC1/FZD9/GDF5/GPM6B/ID4/NOTCH1/OSR1/SFRP1/SOX8/SBNO2/GTPBP4/PDLIM7
GO:0001570	SNOric_CorrelatedGenes	vasculogenesis	7/474	78/17913	0.00455638	0.179778	0.165891	EGFL7/HDAC7/JUNB/SOX17/SOX18/TIE1/NOTCH1
GO:0001654	SNOric_CorrelatedGenes	eye development	17/474	342/17913	0.00993155	0.238357	0.219945	ACTL6A/ARHGEF15/DLL1/MAB21L1/NAGLU/BBS4/BCL11B/CRYAB/EPHB1/FOXC1/GATA3/PROM1/SOX8/WNT6/TBX2/OPA1/ZNF513
GO:0001655	SNOric_CorrelatedGenes	urogenital system development	21/474	324/17913	0.000157323	0.05003	0.0461655	CENPF/CEP55/DLL1/HYAL2/PPAT/SOX17/COL4A3/COL4A4/ESR1/FOXA1/FOXC1/GATA3/ID4/OSR1/PRKX/PROM1/SERPINB5/SFRP1/SOX8/WNT6/STK11
GO:0001667	SNOric_CorrelatedGenes	ameboidal-type cell migration	23/474	446/17913	0.00188672	0.143407	0.13233	ATOH8/CLEC14A/CYGB/HDAC7/HYAL2/SOX17/SOX18/TNFSF12/ANXA1/FERMT1/FGFBP1/GATA3/GLIPR2/INSL3/KRT16/NOTCH1/PML/PRKX/SH3BP1/SOX8/PLEKHG5/FLT4/PKN3
GO:0001701	SNOric_CorrelatedGenes	in utero embryonic development	18/474	342/17913	0.00458172	0.179778	0.165891	ACTL6A/GATA1/JUNB/KLF2/MFNG/SOX17/SOX18/TIE1/DSC3/FOXC1/GATA3/NPM2/SOX10/SOX8/YBX1/APBA3/NBN/SLC25A34
GO:0001709	SNOric_CorrelatedGenes	cell fate determination	5/474	41/17913	0.00434141	0.177856	0.164117	DLL1/NOTCH4/SOX17/GATA3/TBX2
GO:0001766	SNOric_CorrelatedGenes	membrane raft polarization	2/474	4/17913	0.00404669	0.175499	0.161942	GSN/MAL
GO:0001771	SNOric_CorrelatedGenes	immunological synapse formation	3/474	14/17913	0.00539159	0.198926	0.18356	CD6/EPHB1/NCK2
GO:0001885	SNOric_CorrelatedGenes	endothelial cell development	6/474	55/17913	0.00321932	0.175499	0.161942	CLDN5/NOTCH4/RAPGEF3/SOX18/MARVELD2/S1PR2
GO:0001946	SNOric_CorrelatedGenes	lymphangiogenesis	3/474	15/17913	0.0066085	0.214969	0.198364	SOX18/FOXC1/FLT4
GO:0001947	SNOric_CorrelatedGenes	heart looping	6/474	59/17913	0.00458043	0.179778	0.165891	DLL1/SOX17/SOX18/BBS4/NOTCH1/TBX2
GO:0002064	SNOric_CorrelatedGenes	epithelial cell development	13/474	199/17913	0.00253542	0.158672	0.146416	CLDN5/DLL1/NOTCH4/RAPGEF3/SOX18/TRIOBP/BCL11B/ESR1/FOXA1/LRTOMT/MARVELD2/S1PR2/SOX8
GO:0002175	SNOric_CorrelatedGenes	protein localization to paranode region of axon	2/474	5/17913	0.00662652	0.214969	0.198364	MAL/UGT8
GO:0002285	SNOric_CorrelatedGenes	lymphocyte activation involved in immune response	10/474	158/17913	0.00945125	0.236639	0.21836	DLL1/HLX/HSPD1/MFNG/ANXA1/GATA3/JAK3/PLCG2/UNC13D/NBN
GO:0002335	SNOric_CorrelatedGenes	mature B cell differentiation	4/474	25/17913	0.00393875	0.175499	0.161942	DLL1/MFNG/CMTM7/PLCG2
GO:0002521	SNOric_CorrelatedGenes	leukocyte differentiation	29/474	485/17913	4.11001e-05	0.0491992	0.0453989	DLL1/GAS6/GATA1/HLX/JUNB/LYL1/MFNG/TAL1/ANXA1/BATF3/BCL11B/CMTM7/FZD9/GATA3/GPR55/IL34/JAK3/LBR/LCK/LYN/PIK3CD/PLCG2/RUNX3/SFRP1/TLR9/SBNO2/STK11/FLT3LG/POLM
GO:0002573	SNOric_CorrelatedGenes	myeloid leukocyte differentiation	12/474	201/17913	0.00740859	0.224712	0.207354	GATA1/JUNB/TAL1/BATF3/GATA3/GPR55/IL34/LBR/LYN/PIK3CD/SFRP1/SBNO2
GO:0002696	SNOric_CorrelatedGenes	positive regulation of leukocyte activation	16/474	305/17913	0.0075056	0.225324	0.207919	GAS6/HLX/HSPD1/SPHK2/TNFRSF14/ANXA1/CCL5/CD6/GATA3/LCK/LYN/NCK2/PRKCQ/RUNX3/TLR9/FLT3LG
GO:0003143	SNOric_CorrelatedGenes	embryonic heart tube morphogenesis	6/474	65/17913	0.00735707	0.224527	0.207183	DLL1/SOX17/SOX18/BBS4/NOTCH1/TBX2
GO:0003157	SNOric_CorrelatedGenes	endocardium development	3/474	11/17913	0.00259264	0.160225	0.147849	SOX17/SOX18/NOTCH1
GO:0003158	SNOric_CorrelatedGenes	endothelium development	11/474	124/17913	0.000456531	0.0771277	0.07117	ATOH8/CLDN5/DLL1/GJA4/NOTCH4/RAPGEF3/SOX17/SOX18/MARVELD2/NOTCH1/S1PR2
GO:0003160	SNOric_CorrelatedGenes	endocardium morphogenesis	3/474	6/17913	0.000346944	0.0703338	0.064901	SOX17/SOX18/NOTCH1
GO:0003348	SNOric_CorrelatedGenes	cardiac endothelial cell differentiation	3/474	6/17913	0.000346944	0.0703338	0.064901	SOX17/SOX18/NOTCH1
GO:0006044	SNOric_CorrelatedGenes	N-acetylglucosamine metabolic process	4/474	11/17913	0.0001378	0.05003	0.0461655	CHST7/NANP/CHST2/CHST4
GO:0006144	SNOric_CorrelatedGenes	purine nucleobase metabolic process	3/474	15/17913	0.0066085	0.214969	0.198364	GMPS/PAICS/PPAT
GO:0006189	SNOric_CorrelatedGenes	'de novo' IMP biosynthetic process	2/474	6/17913	0.0097663	0.236639	0.21836	PAICS/PPAT
GO:0006659	SNOric_CorrelatedGenes	phosphatidylserine biosynthetic process	2/474	4/17913	0.00404669	0.175499	0.161942	PTDSS1/SLC27A1
GO:0007015	SNOric_CorrelatedGenes	actin filament organization	17/474	325/17913	0.00613043	0.214969	0.198364	ARHGEF15/CDC42EP5/GSN/RAPGEF3/TRIOBP/VILL/BBS4/CX3CL1/FAM171A1/FSCN1/NCK2/SFRP1/SH3BP1/SHANK3/SORBS3/ARAP1/WASH3P
GO:0007079	SNOric_CorrelatedGenes	mitotic chromosome movement towards spindle pole	2/474	4/17913	0.00404669	0.175499	0.161942	CENPE/DLGAP5
GO:0007088	SNOric_CorrelatedGenes	regulation of mitotic nuclear division	10/474	150/17913	0.00665618	0.214969	0.198364	CENPE/CENPF/KIF11/MKI67/SMC3/TTK/NPM2/RAD21/DLGAP5/AURKA
GO:0007091	SNOric_CorrelatedGenes	metaphase/anaphase transition of mitotic cell cycle	5/474	47/17913	0.00781048	0.225324	0.207919	CENPE/CENPF/TTK/RAD21/DLGAP5
GO:0007219	SNOric_CorrelatedGenes	Notch signaling pathway	12/474	179/17913	0.00296251	0.174365	0.160896	DLL1/EGFL7/MFNG/NOTCH4/DNER/FOXA1/FOXC1/NOTCH1/YBX1/TBX2/DLGAP5/MIB2
GO:0007264	SNOric_CorrelatedGenes	small GTPase mediated signal transduction	22/474	465/17913	0.00646647	0.214969	0.198364	ARHGAP11A/ARHGEF15/GRAP/NISCH/RAPGEF3/RASGRP2/SH2D3C/SHC2/ARHGEF4/CCDC125/GPR55/LYN/MCF2L2/MRAS/NOTCH1/RASAL1/SH3BP1/PLEKHG5/CCNA2/ARAP1/ARHGEF1/RHOT2
GO:0007265	SNOric_CorrelatedGenes	Ras protein signal transduction	17/474	324/17913	0.00595029	0.21474	0.198152	ARHGEF15/GRAP/NISCH/RAPGEF3/RASGRP2/SHC2/ARHGEF4/CCDC125/GPR55/LYN/MCF2L2/MRAS/NOTCH1/RASAL1/PLEKHG5/CCNA2/ARHGEF1
GO:0007272	SNOric_CorrelatedGenes	ensheathment of neurons	11/474	126/17913	0.000523217	0.0784958	0.0724324	DHH/LGI4/PRX/FAM126A/ID4/KLK6/KLK8/MAL/S100B/SOX10/UGT8
GO:0008037	SNOric_CorrelatedGenes	cell recognition	12/474	129/17913	0.00016315	0.05003	0.0461655	NDN/PEAR1/ROBO3/ST6GALNAC6/YWHAZ/CD6/EPHB1/MFGE8/NCK2/PCSK4/CCT5/CCT8
GO:0008366	SNOric_CorrelatedGenes	axon ensheathment	11/474	126/17913	0.000523217	0.0784958	0.0724324	DHH/LGI4/PRX/FAM126A/ID4/KLK6/KLK8/MAL/S100B/SOX10/UGT8
GO:0009113	SNOric_CorrelatedGenes	purine nucleobase biosynthetic process	3/474	7/17913	0.000595223	0.0846345	0.078097	GMPS/PAICS/PPAT
GO:0009988	SNOric_CorrelatedGenes	cell-cell recognition	7/474	69/17913	0.00227846	0.149493	0.137946	ST6GALNAC6/CD6/EPHB1/NCK2/PCSK4/CCT5/CCT8
GO:0010001	SNOric_CorrelatedGenes	glial cell differentiation	13/474	212/17913	0.00435286	0.177856	0.164117	DLL1/GSN/LGI4/TAL1/DNER/GSTP1/ID4/IL34/LYN/NOTCH1/S100B/SOX10/SOX8
GO:0010224	SNOric_CorrelatedGenes	response to UV-B	3/474	17/17913	0.00949705	0.236639	0.21836	HYAL2/MFAP4/STK11
GO:0010631	SNOric_CorrelatedGenes	epithelial cell migration	18/474	354/17913	0.00649381	0.214969	0.198364	ATOH8/CLEC14A/HDAC7/SOX18/TNFSF12/ANXA1/FERMT1/FGFBP1/GATA3/GLIPR2/INSL3/KRT16/NOTCH1/PRKX/SH3BP1/PLEKHG5/FLT4/PKN3
GO:0010965	SNOric_CorrelatedGenes	regulation of mitotic sister chromatid separation	5/474	47/17913	0.00781048	0.225324	0.207919	CENPE/CENPF/TTK/RAD21/DLGAP5
GO:0014003	SNOric_CorrelatedGenes	oligodendrocyte development	5/474	41/17913	0.00434141	0.177856	0.164117	GSN/GSTP1/ID4/LYN/SOX10
GO:0014009	SNOric_CorrelatedGenes	glial cell proliferation	6/474	50/17913	0.00197135	0.143407	0.13233	LGI4/CX3CL1/IL34/LYN/NOTCH1/SOX10
GO:0016322	SNOric_CorrelatedGenes	neuron remodeling	3/474	12/17913	0.00338939	0.175499	0.161942	SCARF1/BCL11A/CX3CL1
GO:0018108	SNOric_CorrelatedGenes	peptidyl-tyrosine phosphorylation	19/474	346/17913	0.00228166	0.149493	0.137946	GAS6/GATA1/HYAL2/TAL1/TIE1/TTK/CCL5/EPHB1/EPHB6/GPRC5B/IL12RB2/IL22RA2/JAK3/LCK/LYN/NCK2/PRNP/SFRP1/FLT4
GO:0018212	SNOric_CorrelatedGenes	peptidyl-tyrosine modification	19/474	349/17913	0.00251193	0.158672	0.146416	GAS6/GATA1/HYAL2/TAL1/TIE1/TTK/CCL5/EPHB1/EPHB6/GPRC5B/IL12RB2/IL22RA2/JAK3/LCK/LYN/NCK2/PRNP/SFRP1/FLT4
GO:0021700	SNOric_CorrelatedGenes	developmental maturation	21/474	262/17913	7.00135e-06	0.023657	0.0218296	ANAPC2/ARHGEF15/KLF2/LGI4/LYL1/PTH1R/SCARF1/SOX18/TAL1/YWHAZ/BCL11A/CX3CL1/FERMT1/FOXA1/GATA3/ROPN1/SOX10/SOX8/PCSK4/AURKA/OPA1
GO:0021773	SNOric_CorrelatedGenes	striatal medium spiny neuron differentiation	2/474	4/17913	0.00404669	0.175499	0.161942	BCL11B/SHANK3
GO:0022409	SNOric_CorrelatedGenes	positive regulation of cell-cell adhesion	14/474	251/17913	0.00719288	0.22226	0.205092	HLX/HSPD1/TNFRSF14/ANXA1/CCL5/CD6/CX3CL1/FOXA1/GATA3/LCK/LYN/NCK2/PRKCQ/RUNX3
GO:0030071	SNOric_CorrelatedGenes	regulation of mitotic metaphase/anaphase transition	5/474	44/17913	0.00589788	0.21474	0.198152	CENPE/CENPF/TTK/RAD21/DLGAP5
GO:0030098	SNOric_CorrelatedGenes	lymphocyte differentiation	20/474	325/17913	0.000438802	0.0771277	0.07117	DLL1/GAS6/HLX/LYL1/MFNG/ANXA1/BCL11B/CMTM7/FZD9/GATA3/JAK3/LCK/PIK3CD/PLCG2/RUNX3/SFRP1/TLR9/STK11/FLT3LG/POLM
GO:0030183	SNOric_CorrelatedGenes	B cell differentiation	10/474	113/17913	0.000835362	0.100715	0.0929349	DLL1/LYL1/MFNG/CMTM7/FZD9/JAK3/PLCG2/SFRP1/TLR9/POLM
GO:0030198	SNOric_CorrelatedGenes	extracellular matrix organization	20/474	334/17913	0.00061939	0.0846345	0.078097	COL16A1/CTSG/GAS6/ITGA7/JAM2/MFAP4/TNXB/TPSAB1/COL4A3/COL4A4/FERMT1/FOXC1/FSCN1/GPM6B/MMP7/NOTCH1/PTX3/SERPINB5/SPOCK2/THSD4
GO:0030203	SNOric_CorrelatedGenes	glycosaminoglycan metabolic process	10/474	157/17913	0.00905978	0.236639	0.21836	CHST7/HYAL2/ITIH3/NAGLU/CHST2/CHST3/FOXC1/SPOCK2/IDUA/ST3GAL3
GO:0030850	SNOric_CorrelatedGenes	prostate gland development	6/474	44/17913	0.0010006	0.109932	0.101441	ESR1/FOXA1/ID4/SERPINB5/SFRP1/STK11
GO:0030856	SNOric_CorrelatedGenes	regulation of epithelial cell differentiation	11/474	151/17913	0.00229803	0.149493	0.137946	ATOH8/CLDN5/DLL1/ESRP1/NOTCH4/FOXC1/GATA3/OSR1/PRKX/PROM1/S1PR2
GO:0031099	SNOric_CorrelatedGenes	regeneration	13/474	194/17913	0.00202865	0.143407	0.13233	GAS6/GSN/MUSTN1/PPAT/SCARF1/SGCA/FZD9/GSTP1/KLK6/KLK8/RGMA/CCNA2/AURKA
GO:0031109	SNOric_CorrelatedGenes	microtubule polymerization or depolymerization	8/474	94/17913	0.00345723	0.175499	0.161942	CKAP5/KIF18A/SKA1/CRYAB/MAP7D3/MID1/TUBGCP6/SKA3
GO:0031214	SNOric_CorrelatedGenes	biomineral tissue development	11/474	154/17913	0.00267951	0.16355	0.150916	CLEC3B/GAS6/GATA1/PTH1R/FAM20A/FZD9/GPM6B/NOTCH1/OSR1/WNT6/SBNO2
GO:0031580	SNOric_CorrelatedGenes	membrane raft distribution	2/474	5/17913	0.00662652	0.214969	0.198364	GSN/MAL
GO:0032204	SNOric_CorrelatedGenes	regulation of telomere maintenance	7/474	79/17913	0.00488837	0.186131	0.171754	PML/PRKCQ/CCT5/CCT6A/CCT8/DKC1/NBN
GO:0032206	SNOric_CorrelatedGenes	positive regulation of telomere maintenance	7/474	51/17913	0.000367483	0.0703338	0.064901	PML/PRKCQ/CCT5/CCT6A/CCT8/DKC1/NBN
GO:0032212	SNOric_CorrelatedGenes	positive regulation of telomere maintenance via telomerase	5/474	34/17913	0.00187526	0.143407	0.13233	PRKCQ/CCT5/CCT6A/CCT8/DKC1
GO:0032231	SNOric_CorrelatedGenes	regulation of actin filament bundle assembly	8/474	94/17913	0.00345723	0.175499	0.161942	ARHGEF15/RAPGEF3/BBS4/CX3CL1/SFRP1/SHANK3/SORBS3/ARAP1
GO:0032609	SNOric_CorrelatedGenes	interferon-gamma production	8/474	105/17913	0.00674278	0.214969	0.198364	AVPR2/GAS6/HSPD1/GATA3/IL12RB2/PRNP/SIRPA/TLR9
GO:0032690	SNOric_CorrelatedGenes	negative regulation of interleukin-1 alpha production	2/474	4/17913	0.00404669	0.175499	0.161942	CX3CL1/IL1R2
GO:0032692	SNOric_CorrelatedGenes	negative regulation of interleukin-1 production	5/474	40/17913	0.00389506	0.175499	0.161942	GAS6/CX3CL1/GSTP1/IL1R2/PML
GO:0032956	SNOric_CorrelatedGenes	regulation of actin cytoskeleton organization	17/474	297/17913	0.00248725	0.158672	0.146416	ARHGEF15/CDC42EP5/GSN/RAPGEF3/TRIOBP/VILL/BBS4/CX3CL1/FSCN1/GPM6B/NCK2/SFRP1/SH3BP1/SHANK3/SORBS3/ARAP1/WASH3P
GO:0032970	SNOric_CorrelatedGenes	regulation of actin filament-based process	17/474	341/17913	0.00966562	0.236639	0.21836	ARHGEF15/CDC42EP5/GSN/RAPGEF3/TRIOBP/VILL/BBS4/CX3CL1/FSCN1/GPM6B/NCK2/SFRP1/SH3BP1/SHANK3/SORBS3/ARAP1/WASH3P
GO:0033044	SNOric_CorrelatedGenes	regulation of chromosome organization	19/474	311/17913	0.000660764	0.0846383	0.0781005	CENPE/CENPF/MKI67/PHF1/SPHK2/TAL1/TTK/GATA3/PML/PRKCQ/SET/RAD21/CCT5/CCT6A/CCT8/DKC1/DLGAP5/JDP2/NBN
GO:0033687	SNOric_CorrelatedGenes	osteoblast proliferation	4/474	31/17913	0.00864933	0.236639	0.21836	GATA1/JUNB/SFRP1/SOX8
GO:0034329	SNOric_CorrelatedGenes	cell junction assembly	13/474	214/17913	0.00470807	0.183281	0.169124	CLDN5/COL16A1/GJA4/HDAC7/LIMS2/FSCN1/GPM6B/KRT5/MARVELD2/SFRP1/SH3BP1/UGT8/MTDH
GO:0034502	SNOric_CorrelatedGenes	protein localization to chromosome	7/474	82/17913	0.00599395	0.21474	0.198152	TTK/ESR1/RAD21/CCT5/CCT6A/CCT8/DKC1
GO:0035050	SNOric_CorrelatedGenes	embryonic heart tube development	7/474	75/17913	0.00366189	0.175499	0.161942	DLL1/SOX17/SOX18/BBS4/FOXC1/NOTCH1/TBX2
GO:0035162	SNOric_CorrelatedGenes	embryonic hemopoiesis	5/474	21/17913	0.000181976	0.05003	0.0461655	GATA1/TAL1/TPO/GATA3/FLT3LG
GO:0035455	SNOric_CorrelatedGenes	response to interferon-alpha	4/474	21/17913	0.00202573	0.143407	0.13233	GAS6/GATA3/IFNAR2/LAMP3
GO:0035701	SNOric_CorrelatedGenes	hematopoietic stem cell migration	2/474	6/17913	0.0097663	0.236639	0.21836	GAS6/BCL11B
GO:0042063	SNOric_CorrelatedGenes	gliogenesis	16/474	285/17913	0.00396981	0.175499	0.161942	DLL1/GJC2/GSN/LGI4/NDN/TAL1/CX3CL1/DNER/GSTP1/ID4/IL34/LYN/NOTCH1/S100B/SOX10/SOX8
GO:0042113	SNOric_CorrelatedGenes	B cell activation	13/474	215/17913	0.00489422	0.186131	0.171754	DLL1/HSPD1/LYL1/MFNG/CMTM7/FZD9/JAK3/PIK3CD/PLCG2/SFRP1/TLR9/NBN/POLM
GO:0042491	SNOric_CorrelatedGenes	inner ear auditory receptor cell differentiation	4/474	29/17913	0.00680517	0.214969	0.198364	DLL1/ESRP1/TRIOBP/LRTOMT
GO:0042551	SNOric_CorrelatedGenes	neuron maturation	5/474	45/17913	0.00649397	0.214969	0.198364	LGI4/SCARF1/BCL11A/CX3CL1/OPA1
GO:0042552	SNOric_CorrelatedGenes	myelination	10/474	122/17913	0.00150296	0.13269	0.122441	DHH/LGI4/FAM126A/ID4/KLK6/KLK8/MAL/S100B/SOX10/UGT8
GO:0043062	SNOric_CorrelatedGenes	extracellular structure organization	23/474	387/17913	0.000276805	0.0651678	0.0601339	COL16A1/CTSG/GAS6/GPIHBP1/ITGA7/JAM2/LCAT/MFAP4/TNXB/TPSAB1/COL4A3/COL4A4/FERMT1/FOXC1/FSCN1/GPM6B/MMP7/NOTCH1/PLTP/PTX3/SERPINB5/SPOCK2/THSD4
GO:0043370	SNOric_CorrelatedGenes	regulation of CD4-positive, alpha-beta T cell differentiation	5/474	47/17913	0.00781048	0.225324	0.207919	HLX/ANXA1/GATA3/JAK3/RUNX3
GO:0043371	SNOric_CorrelatedGenes	negative regulation of CD4-positive, alpha-beta T cell differentiation	4/474	20/17913	0.00167454	0.142912	0.131873	HLX/ANXA1/JAK3/RUNX3
GO:0044784	SNOric_CorrelatedGenes	metaphase/anaphase transition of cell cycle	5/474	49/17913	0.0093018	0.236639	0.21836	CENPE/CENPF/TTK/RAD21/DLGAP5
GO:0045064	SNOric_CorrelatedGenes	T-helper 2 cell differentiation	3/474	14/17913	0.00539159	0.198926	0.18356	HLX/ANXA1/GATA3
GO:0045165	SNOric_CorrelatedGenes	cell fate commitment	16/474	238/17913	0.000627666	0.0846345	0.078097	DLL1/ESRP1/GATA1/NOTCH4/SOX17/SOX18/TAL1/BCL11B/ELF5/FOXA1/GATA3/PML/SFRP1/SOX8/TBX19/TBX2
GO:0045446	SNOric_CorrelatedGenes	endothelial cell differentiation	10/474	105/17913	0.000468008	0.0771277	0.07117	ATOH8/CLDN5/DLL1/NOTCH4/RAPGEF3/SOX17/SOX18/MARVELD2/NOTCH1/S1PR2
GO:0045623	SNOric_CorrelatedGenes	negative regulation of T-helper cell differentiation	3/474	16/17913	0.00797568	0.225324	0.207919	HLX/ANXA1/JAK3
GO:0045625	SNOric_CorrelatedGenes	regulation of T-helper 1 cell differentiation	3/474	10/17913	0.00192314	0.143407	0.13233	HLX/ANXA1/JAK3
GO:0045627	SNOric_CorrelatedGenes	positive regulation of T-helper 1 cell differentiation	2/474	6/17913	0.0097663	0.236639	0.21836	HLX/ANXA1
GO:0045629	SNOric_CorrelatedGenes	negative regulation of T-helper 2 cell differentiation	2/474	4/17913	0.00404669	0.175499	0.161942	HLX/ANXA1
GO:0045765	SNOric_CorrelatedGenes	regulation of angiogenesis	19/474	383/17913	0.00678476	0.214969	0.198364	DLL1/ECSCR/HDAC7/KLF2/RAPGEF3/STAB1/TIE1/TNFSF12/ANXA1/CHI3L1/COL4A3/CX3CL1/FGFBP1/FOXC1/NOTCH1/PML/SFRP1/RNH1/MTDH
GO:0045785	SNOric_CorrelatedGenes	positive regulation of cell adhesion	20/474	388/17913	0.00365265	0.175499	0.161942	COL16A1/HLX/HSPD1/TNFRSF14/TRIOBP/ANXA1/CCL5/CD6/CX3CL1/FERMT1/FOXA1/GATA3/LCK/LYN/NCK2/PRKCQ/RUNX3/SFRP1/SPOCK2/UNC13D
GO:0046112	SNOric_CorrelatedGenes	nucleobase biosynthetic process	3/474	12/17913	0.00338939	0.175499	0.161942	GMPS/PAICS/PPAT
GO:0046639	SNOric_CorrelatedGenes	negative regulation of alpha-beta T cell differentiation	4/474	24/17913	0.00337822	0.175499	0.161942	HLX/ANXA1/JAK3/RUNX3
GO:0046847	SNOric_CorrelatedGenes	filopodium assembly	6/474	58/17913	0.00420646	0.177856	0.164117	ARHGEF4/FSCN1/S1PR2/SH3BP1/TTYH1/ARAP1
GO:0048144	SNOric_CorrelatedGenes	fibroblast proliferation	7/474	87/17913	0.00823715	0.231389	0.213516	GAS6/C1QL4/ESR1/GSTP1/PML/SFRP1/CCNA2
GO:0048145	SNOric_CorrelatedGenes	regulation of fibroblast proliferation	7/474	86/17913	0.00774571	0.225324	0.207919	GAS6/C1QL4/ESR1/GSTP1/PML/SFRP1/CCNA2
GO:0048251	SNOric_CorrelatedGenes	elastic fiber assembly	3/474	9/17913	0.00137306	0.123426	0.113892	MFAP4/TNXB/THSD4
GO:0048469	SNOric_CorrelatedGenes	cell maturation	16/474	167/17913	9.56998e-06	0.023657	0.0218296	KLF2/LGI4/PTH1R/SCARF1/SOX18/TAL1/BCL11A/CX3CL1/FOXA1/GATA3/ROPN1/SOX10/SOX8/PCSK4/AURKA/OPA1
GO:0048484	SNOric_CorrelatedGenes	enteric nervous system development	3/474	10/17913	0.00192314	0.143407	0.13233	HLX/KIF26A/SOX8
GO:0048709	SNOric_CorrelatedGenes	oligodendrocyte differentiation	8/474	94/17913	0.00345723	0.175499	0.161942	GSN/GSTP1/ID4/IL34/LYN/NOTCH1/SOX10/SOX8
GO:0048732	SNOric_CorrelatedGenes	gland development	21/474	422/17913	0.00440208	0.178393	0.164613	HLX/HOXD9/LIMS2/NOTCH4/PPAT/BCL11B/ELF5/ESR1/FOXA1/FOXC1/GATA3/ID4/PML/SERPINB5/SFRP1/SOX10/TBX19/WNT10A/STK11/TBX2/AURKA
GO:0048863	SNOric_CorrelatedGenes	stem cell differentiation	17/474	237/17913	0.000201396	0.05003	0.0461655	GATA1/LTBP3/NOLC1/PSMD12/SOX17/SOX18/TAL1/ESR1/FOXA1/FOXC1/GATA3/NOTCH1/OSR1/SFRP1/SOX8/WNT10A/TBX2
GO:0048865	SNOric_CorrelatedGenes	stem cell fate commitment	3/474	9/17913	0.00137306	0.123426	0.113892	SOX17/SOX18/SFRP1
GO:0048866	SNOric_CorrelatedGenes	stem cell fate specification	2/474	4/17913	0.00404669	0.175499	0.161942	SOX17/SOX18
GO:0050663	SNOric_CorrelatedGenes	cytokine secretion	13/474	230/17913	0.00846595	0.235144	0.216981	C1QTNF4/GAS6/HYAL2/SPHK2/ANXA1/CHI3L1/CX3CL1/FERMT1/GATA3/IL1R2/LYN/PML/TLR9
GO:0050711	SNOric_CorrelatedGenes	negative regulation of interleukin-1 secretion	3/474	17/17913	0.00949705	0.236639	0.21836	GAS6/IL1R2/PML
GO:0050769	SNOric_CorrelatedGenes	positive regulation of neurogenesis	21/474	455/17913	0.0100259	0.239459	0.220962	ANAPC2/ASPM/GJC2/ISLR2/SCARF1/CX3CL1/FOXA1/GDF5/GPRC5B/IL34/LYN/NOTCH1/RASAL1/SOX10/SOX8/SCN1B/SHANK3/STK11/CRTC1/MOB2/OPA1
GO:0050870	SNOric_CorrelatedGenes	positive regulation of T cell activation	12/474	198/17913	0.00660147	0.214969	0.198364	HLX/HSPD1/TNFRSF14/ANXA1/CCL5/CD6/GATA3/LCK/LYN/NCK2/PRKCQ/RUNX3
GO:0050893	SNOric_CorrelatedGenes	sensory processing	2/474	4/17913	0.00404669	0.175499	0.161942	BBS4/TTC8
GO:0051017	SNOric_CorrelatedGenes	actin filament bundle assembly	10/474	136/17913	0.00334658	0.175499	0.161942	ARHGEF15/RAPGEF3/BBS4/CX3CL1/FAM171A1/FSCN1/SFRP1/SHANK3/SORBS3/ARAP1
GO:0051251	SNOric_CorrelatedGenes	positive regulation of lymphocyte activation	15/474	258/17913	0.00376992	0.175499	0.161942	GAS6/HLX/HSPD1/TNFRSF14/ANXA1/CCL5/CD6/GATA3/LCK/LYN/NCK2/PRKCQ/RUNX3/TLR9/FLT3LG
GO:0051306	SNOric_CorrelatedGenes	mitotic sister chromatid separation	5/474	49/17913	0.0093018	0.236639	0.21836	CENPE/CENPF/TTK/RAD21/DLGAP5
GO:0051493	SNOric_CorrelatedGenes	regulation of cytoskeleton organization	26/474	472/17913	0.000369879	0.0703338	0.064901	ARHGEF15/CDC42EP5/GSN/KIF11/KIF18A/RAPGEF3/SKA1/SMC3/TPX2/TRIOBP/VILL/BBS4/CAPN6/CX3CL1/FSCN1/GPM6B/MID1/NCK2/SFRP1/SH3BP1/SHANK3/SKA3/SORBS3/ARAP1/AURKA/WASH3P
GO:0051665	SNOric_CorrelatedGenes	membrane raft localization	2/474	6/17913	0.0097663	0.236639	0.21836	GSN/MAL
GO:0060018	SNOric_CorrelatedGenes	astrocyte fate commitment	2/474	4/17913	0.00404669	0.175499	0.161942	TAL1/SOX8
GO:0060214	SNOric_CorrelatedGenes	endocardium formation	2/474	4/17913	0.00404669	0.175499	0.161942	SOX17/SOX18
GO:0060249	SNOric_CorrelatedGenes	anatomical structure homeostasis	23/474	413/17913	0.000684776	0.0846383	0.0781005	CROCC/GATA1/PTH1R/BBS4/CDHR1/CX3CL1/DMD/FOXC1/GPR55/PML/PRKCQ/PROM1/SLC22A5/SLC6A2/TLR9/STK11/CCT5/CCT6A/CCT8/DKC1/FLT3LG/NBN/ZBTB48
GO:0060374	SNOric_CorrelatedGenes	mast cell differentiation	3/474	5/17913	0.000176953	0.05003	0.0461655	TAL1/GATA3/PIK3CD
GO:0060512	SNOric_CorrelatedGenes	prostate gland morphogenesis	5/474	27/17913	0.000633389	0.0846345	0.078097	ESR1/FOXA1/ID4/SERPINB5/SFRP1
GO:0060525	SNOric_CorrelatedGenes	prostate glandular acinus development	3/474	10/17913	0.00192314	0.143407	0.13233	ESR1/FOXA1/SFRP1
GO:0060526	SNOric_CorrelatedGenes	prostate glandular acinus morphogenesis	2/474	6/17913	0.0097663	0.236639	0.21836	ESR1/SFRP1
GO:0060527	SNOric_CorrelatedGenes	prostate epithelial cord arborization involved in prostate glandular acinus morphogenesis	2/474	6/17913	0.0097663	0.236639	0.21836	ESR1/SFRP1
GO:0060562	SNOric_CorrelatedGenes	epithelial tube morphogenesis	17/474	313/17913	0.00423802	0.177856	0.164117	DLL1/NOTCH4/SOX17/SOX18/BBS4/ESR1/FOXA1/GATA3/MTHFD1L/NOTCH1/OSR1/PML/PRKX/SFRP1/SOX8/WNT6/TBX2
GO:0060684	SNOric_CorrelatedGenes	epithelial-mesenchymal cell signaling	2/474	6/17913	0.0097663	0.236639	0.21836	FOXA1/WNT6
GO:0060740	SNOric_CorrelatedGenes	prostate gland epithelium morphogenesis	4/474	25/17913	0.00393875	0.175499	0.161942	ESR1/FOXA1/ID4/SFRP1
GO:0060741	SNOric_CorrelatedGenes	prostate gland stromal morphogenesis	2/474	3/17913	0.00205945	0.143407	0.13233	FOXA1/ID4
GO:0060842	SNOric_CorrelatedGenes	arterial endothelial cell differentiation	2/474	6/17913	0.0097663	0.236639	0.21836	DLL1/NOTCH1
GO:0060956	SNOric_CorrelatedGenes	endocardial cell differentiation	3/474	6/17913	0.000346944	0.0703338	0.064901	SOX17/SOX18/NOTCH1
GO:0061028	SNOric_CorrelatedGenes	establishment of endothelial barrier	5/474	40/17913	0.00389506	0.175499	0.161942	CLDN5/RAPGEF3/SOX18/MARVELD2/S1PR2
GO:0061097	SNOric_CorrelatedGenes	regulation of protein tyrosine kinase activity	7/474	86/17913	0.00774571	0.225324	0.207919	GAS6/HYAL2/TAL1/CCL5/GPRC5B/NCK2/PRNP
GO:0061371	SNOric_CorrelatedGenes	determination of heart left/right asymmetry	6/474	64/17913	0.00682649	0.214969	0.198364	DLL1/SOX17/SOX18/BBS4/NOTCH1/TBX2
GO:0061518	SNOric_CorrelatedGenes	microglial cell proliferation	2/474	6/17913	0.0097663	0.236639	0.21836	CX3CL1/IL34
GO:0061572	SNOric_CorrelatedGenes	actin filament bundle organization	10/474	137/17913	0.00352722	0.175499	0.161942	ARHGEF15/RAPGEF3/BBS4/CX3CL1/FAM171A1/FSCN1/SFRP1/SHANK3/SORBS3/ARAP1
GO:0070167	SNOric_CorrelatedGenes	regulation of biomineral tissue development	7/474	88/17913	0.00875117	0.236639	0.21836	GAS6/GATA1/FZD9/GPM6B/NOTCH1/OSR1/WNT6
GO:0070198	SNOric_CorrelatedGenes	protein localization to chromosome, telomeric region	4/474	28/17913	0.00598957	0.21474	0.198152	CCT5/CCT6A/CCT8/DKC1
GO:0070199	SNOric_CorrelatedGenes	establishment of protein localization to chromosome	4/474	24/17913	0.00337822	0.175499	0.161942	CCT5/CCT6A/CCT8/DKC1
GO:0070200	SNOric_CorrelatedGenes	establishment of protein localization to telomere	4/474	16/17913	0.00068406	0.0846383	0.0781005	CCT5/CCT6A/CCT8/DKC1
GO:0070202	SNOric_CorrelatedGenes	regulation of establishment of protein localization to chromosome	4/474	12/17913	0.000202387	0.05003	0.0461655	CCT5/CCT6A/CCT8/DKC1
GO:0070203	SNOric_CorrelatedGenes	regulation of establishment of protein localization to telomere	4/474	11/17913	0.0001378	0.05003	0.0461655	CCT5/CCT6A/CCT8/DKC1
GO:0070233	SNOric_CorrelatedGenes	negative regulation of T cell apoptotic process	3/474	17/17913	0.00949705	0.236639	0.21836	CCL5/JAK3/PRKCQ
GO:0070293	SNOric_CorrelatedGenes	renal absorption	3/474	16/17913	0.00797568	0.225324	0.207919	GAS6/GSN/HYAL2
GO:0070447	SNOric_CorrelatedGenes	positive regulation of oligodendrocyte progenitor proliferation	2/474	3/17913	0.00205945	0.143407	0.13233	GJC2/LYN
GO:0071493	SNOric_CorrelatedGenes	cellular response to UV-B	3/474	8/17913	0.000933671	0.104911	0.0968069	HYAL2/MFAP4/STK11
GO:0071503	SNOric_CorrelatedGenes	response to heparin	2/474	6/17913	0.0097663	0.236639	0.21836	GPIHBP1/SFRP1
GO:0071695	SNOric_CorrelatedGenes	anatomical structure maturation	12/474	155/17913	0.000873556	0.100715	0.0929349	KLF2/LGI4/LYL1/SCARF1/TAL1/BCL11A/CX3CL1/FERMT1/FOXA1/GATA3/AURKA/OPA1
GO:0072001	SNOric_CorrelatedGenes	renal system development	16/474	291/17913	0.00484462	0.186131	0.171754	CENPF/CEP55/DLL1/HYAL2/PPAT/SOX17/COL4A3/COL4A4/FOXC1/GATA3/OSR1/PRKX/PROM1/SFRP1/SOX8/WNT6
GO:0072079	SNOric_CorrelatedGenes	nephron tubule formation	4/474	19/17913	0.00136798	0.123426	0.113892	GATA3/OSR1/SOX8/WNT6
GO:0072089	SNOric_CorrelatedGenes	stem cell proliferation	9/474	116/17913	0.00369506	0.175499	0.161942	ASPM/LTBP3/SOX17/SOX18/CX3CL1/FERMT1/FZD9/ID4/SOX10
GO:0072091	SNOric_CorrelatedGenes	regulation of stem cell proliferation	7/474	68/17913	0.00209401	0.143789	0.132682	ASPM/LTBP3/SOX17/SOX18/CX3CL1/FERMT1/SOX10
GO:0072160	SNOric_CorrelatedGenes	nephron tubule epithelial cell differentiation	3/474	15/17913	0.0066085	0.214969	0.198364	GATA3/OSR1/PROM1
GO:0072182	SNOric_CorrelatedGenes	regulation of nephron tubule epithelial cell differentiation	3/474	13/17913	0.00432033	0.177856	0.164117	GATA3/OSR1/PROM1
GO:0072189	SNOric_CorrelatedGenes	ureter development	3/474	16/17913	0.00797568	0.225324	0.207919	GATA3/OSR1/SOX8
GO:0085029	SNOric_CorrelatedGenes	extracellular matrix assembly	6/474	28/17913	7.63518e-05	0.0491992	0.0453989	GAS6/MFAP4/TNXB/GPM6B/NOTCH1/THSD4
GO:0090128	SNOric_CorrelatedGenes	regulation of synapse maturation	3/474	14/17913	0.00539159	0.198926	0.18356	ANAPC2/ARHGEF15/YWHAZ
GO:0090130	SNOric_CorrelatedGenes	tissue migration	18/474	363/17913	0.0083175	0.232326	0.21438	ATOH8/CLEC14A/HDAC7/SOX18/TNFSF12/ANXA1/FERMT1/FGFBP1/GATA3/GLIPR2/INSL3/KRT16/NOTCH1/PRKX/SH3BP1/PLEKHG5/FLT4/PKN3
GO:0090132	SNOric_CorrelatedGenes	epithelium migration	18/474	357/17913	0.00706147	0.220962	0.203894	ATOH8/CLEC14A/HDAC7/SOX18/TNFSF12/ANXA1/FERMT1/FGFBP1/GATA3/GLIPR2/INSL3/KRT16/NOTCH1/PRKX/SH3BP1/PLEKHG5/FLT4/PKN3
GO:0090306	SNOric_CorrelatedGenes	spindle assembly involved in meiosis	2/474	6/17913	0.0097663	0.236639	0.21836	ASPM/AURKA
GO:0090527	SNOric_CorrelatedGenes	actin filament reorganization	2/474	5/17913	0.00662652	0.214969	0.198364	GSN/ARAP1
GO:0090670	SNOric_CorrelatedGenes	RNA localization to Cajal body	4/474	19/17913	0.00136798	0.123426	0.113892	CCT5/CCT6A/CCT8/DKC1
GO:0090671	SNOric_CorrelatedGenes	telomerase RNA localization to Cajal body	4/474	19/17913	0.00136798	0.123426	0.113892	CCT5/CCT6A/CCT8/DKC1
GO:0090672	SNOric_CorrelatedGenes	telomerase RNA localization	4/474	19/17913	0.00136798	0.123426	0.113892	CCT5/CCT6A/CCT8/DKC1
GO:0090685	SNOric_CorrelatedGenes	RNA localization to nucleus	4/474	19/17913	0.00136798	0.123426	0.113892	CCT5/CCT6A/CCT8/DKC1
GO:0097017	SNOric_CorrelatedGenes	renal protein absorption	2/474	3/17913	0.00205945	0.143407	0.13233	GAS6/GSN
GO:0110053	SNOric_CorrelatedGenes	regulation of actin filament organization	15/474	228/17913	0.00114205	0.120134	0.110854	ARHGEF15/CDC42EP5/GSN/RAPGEF3/TRIOBP/VILL/BBS4/CX3CL1/NCK2/SFRP1/SH3BP1/SHANK3/SORBS3/ARAP1/WASH3P
GO:0110111	SNOric_CorrelatedGenes	negative regulation of animal organ morphogenesis	5/474	35/17913	0.00214093	0.144997	0.133796	LIMS2/FOXC1/GATA3/NOTCH1/TBX2
GO:0140014	SNOric_CorrelatedGenes	mitotic nuclear division	15/474	237/17913	0.00167655	0.142912	0.131873	CENPE/CENPF/KIF11/KIF18A/MKI67/NCAPG/SMC3/TPX2/TTK/NPM2/RAD21/NAA50/DSCC1/DLGAP5/AURKA
GO:1900180	SNOric_CorrelatedGenes	regulation of protein localization to nucleus	9/474	117/17913	0.00391189	0.175499	0.161942	HYAL2/NOLC1/FERMT1/TRIM29/STK11/CCT5/CCT6A/CCT8/DKC1
GO:1901071	SNOric_CorrelatedGenes	glucosamine-containing compound metabolic process	4/474	17/17913	0.000875956	0.100715	0.0929349	CHST7/NANP/CHST2/CHST4
GO:1901342	SNOric_CorrelatedGenes	regulation of vasculature development	20/474	425/17913	0.00968688	0.236639	0.21836	DLL1/ECSCR/HDAC7/KLF2/RAPGEF3/STAB1/TIE1/TNFSF12/ANXA1/CHI3L1/COL4A3/CX3CL1/FGFBP1/FOXC1/NOTCH1/PML/SFRP1/SOD2/RNH1/MTDH
GO:1901552	SNOric_CorrelatedGenes	positive regulation of endothelial cell development	2/474	5/17913	0.00662652	0.214969	0.198364	CLDN5/S1PR2
GO:1902099	SNOric_CorrelatedGenes	regulation of metaphase/anaphase transition of cell cycle	5/474	46/17913	0.00713105	0.221735	0.204608	CENPE/CENPF/TTK/RAD21/DLGAP5
GO:1902903	SNOric_CorrelatedGenes	regulation of supramolecular fiber organization	17/474	313/17913	0.00423802	0.177856	0.164117	ARHGEF15/CDC42EP5/GSN/RAPGEF3/TRIOBP/VILL/BBS4/CRYAB/CX3CL1/MID1/NCK2/SFRP1/SH3BP1/SHANK3/SORBS3/ARAP1/WASH3P
GO:1903142	SNOric_CorrelatedGenes	positive regulation of establishment of endothelial barrier	2/474	5/17913	0.00662652	0.214969	0.198364	CLDN5/S1PR2
GO:1903405	SNOric_CorrelatedGenes	protein localization to nuclear body	4/474	10/17913	8.95617e-05	0.0491992	0.0453989	CCT5/CCT6A/CCT8/DKC1
GO:1903510	SNOric_CorrelatedGenes	mucopolysaccharide metabolic process	8/474	112/17913	0.00981211	0.236639	0.21836	CHST7/HYAL2/ITIH3/CHST2/CHST3/SPOCK2/IDUA/ST3GAL3
GO:1903707	SNOric_CorrelatedGenes	negative regulation of hemopoiesis	10/474	152/17913	0.00728536	0.223719	0.206438	DLL1/HLX/TAL1/ANXA1/GPR55/JAK3/LYN/NOTCH1/RUNX3/SFRP1
GO:1903719	SNOric_CorrelatedGenes	regulation of I-kappaB phosphorylation	2/474	6/17913	0.0097663	0.236639	0.21836	CX3CL1/SIRPA
GO:1904358	SNOric_CorrelatedGenes	positive regulation of telomere maintenance via telomere lengthening	5/474	37/17913	0.00275298	0.165985	0.153163	PRKCQ/CCT5/CCT6A/CCT8/DKC1
GO:1904814	SNOric_CorrelatedGenes	regulation of protein localization to chromosome, telomeric region	4/474	14/17913	0.00039239	0.0718509	0.0663008	CCT5/CCT6A/CCT8/DKC1
GO:1904816	SNOric_CorrelatedGenes	positive regulation of protein localization to chromosome, telomeric region	4/474	12/17913	0.000202387	0.05003	0.0461655	CCT5/CCT6A/CCT8/DKC1
GO:1904851	SNOric_CorrelatedGenes	positive regulation of establishment of protein localization to telomere	4/474	10/17913	8.95617e-05	0.0491992	0.0453989	CCT5/CCT6A/CCT8/DKC1
GO:1904867	SNOric_CorrelatedGenes	protein localization to Cajal body	4/474	10/17913	8.95617e-05	0.0491992	0.0453989	CCT5/CCT6A/CCT8/DKC1
GO:1904869	SNOric_CorrelatedGenes	regulation of protein localization to Cajal body	4/474	9/17913	5.48844e-05	0.0491992	0.0453989	CCT5/CCT6A/CCT8/DKC1
GO:1904871	SNOric_CorrelatedGenes	positive regulation of protein localization to Cajal body	4/474	9/17913	5.48844e-05	0.0491992	0.0453989	CCT5/CCT6A/CCT8/DKC1
GO:1904872	SNOric_CorrelatedGenes	regulation of telomerase RNA localization to Cajal body	4/474	18/17913	0.00110285	0.118533	0.109377	CCT5/CCT6A/CCT8/DKC1
GO:1904874	SNOric_CorrelatedGenes	positive regulation of telomerase RNA localization to Cajal body	4/474	15/17913	0.00052394	0.0784958	0.0724324	CCT5/CCT6A/CCT8/DKC1
GO:1905232	SNOric_CorrelatedGenes	cellular response to L-glutamate	2/474	5/17913	0.00662652	0.214969	0.198364	BCL11A/OPA1
GO:1990173	SNOric_CorrelatedGenes	protein localization to nucleoplasm	4/474	12/17913	0.000202387	0.05003	0.0461655	CCT5/CCT6A/CCT8/DKC1
GO:2000177	SNOric_CorrelatedGenes	regulation of neural precursor cell proliferation	7/474	86/17913	0.00774571	0.225324	0.207919	ASPM/GJC2/LIMS2/CX3CL1/FZD9/LYN/SOX10
GO:2000179	SNOric_CorrelatedGenes	positive regulation of neural precursor cell proliferation	6/474	50/17913	0.00197135	0.143407	0.13233	ASPM/GJC2/CX3CL1/FZD9/LYN/SOX10
GO:2000514	SNOric_CorrelatedGenes	regulation of CD4-positive, alpha-beta T cell activation	6/474	59/17913	0.00458043	0.179778	0.165891	HLX/ANXA1/GATA3/JAK3/PRKCQ/RUNX3
GO:2000515	SNOric_CorrelatedGenes	negative regulation of CD4-positive, alpha-beta T cell activation	4/474	27/17913	0.0052417	0.197824	0.182543	HLX/ANXA1/JAK3/RUNX3
GO:2000573	SNOric_CorrelatedGenes	positive regulation of DNA biosynthetic process	6/474	66/17913	0.00791679	0.225324	0.207919	PRKCQ/DSCC1/CCT5/CCT6A/CCT8/DKC1
GO:2000696	SNOric_CorrelatedGenes	regulation of epithelial cell differentiation involved in kidney development	4/474	19/17913	0.00136798	0.123426	0.113892	GATA3/OSR1/PRKX/PROM1
GO:2001015	SNOric_CorrelatedGenes	negative regulation of skeletal muscle cell differentiation	2/474	6/17913	0.0097663	0.236639	0.21836	EPHB1/S100B
GO:2001235	SNOric_CorrelatedGenes	positive regulation of apoptotic signaling pathway	12/474	178/17913	0.00282973	0.168556	0.155536	GSN/HYAL2/TNFSF12/YWHAZ/ITM2C/LCK/MAL/NCK2/PLEKHF1/PML/SFRP1/PPP3R1
GO:2001238	SNOric_CorrelatedGenes	positive regulation of extrinsic apoptotic signaling pathway	6/474	49/17913	0.00177371	0.143407	0.13233	HYAL2/TNFSF12/ITM2C/MAL/PML/SFRP1
GO:2001252	SNOric_CorrelatedGenes	positive regulation of chromosome organization	14/474	169/17913	0.000165816	0.05003	0.0461655	PHF1/SPHK2/TAL1/GATA3/PML/PRKCQ/RAD21/CCT5/CCT6A/CCT8/DKC1/DLGAP5/JDP2/NBN
