# Supplementary material for: Small Non-Coding RNAs and Their Role in Locoregional Metastasis and Outcomes in Early-Stage Breast Cancer Patients
Source: Int J Mol Sci. 2024 Apr 3;25(7):3982. doi: 10.3390/ijms25073982 (PMC11011815; doi:10.3390/ijms25073982)
Supplement: Supplementary file 1 [file ijms-25-03982-s001.zip › Table S5.xlsx]

## Sheet: Sheet1
Comparison	sncRNA	Test value	Uncorrected P value	Q value	Name	Species	Category	Description
Tumor grade	ENST00000500258	10.882	0.000101734	0.0055091	SNORD105B-201	Human	Transcript	Small nucleolar RNA, C/D box 105B [Source:HGNC Symbol;Acc:HGNC:33572]
Tumor grade	ENST00000410253	10.4905	0.000135055	0.0055091	SNORD19C-201	Human	Transcript	Small nucleolar RNA, C/D box 19C [Source:HGNC Symbol;Acc:HGNC:52224]
Tumor grade	ENST00000384027	11.2856	7.61891e-05	0.0055091	SNORD101-201	Human	Transcript	Small nucleolar RNA, C/D box 49A [Source:HGNC Symbol;Acc:HGNC:10189]
Tumor grade	ENST00000384769	10.9416	9.74591e-05	0.0055091	SNORD102-201	Human	Transcript	Small nucleolar RNA, C/D box 102 [Source:HGNC Symbol;Acc:HGNC:10099]
Tumor grade	ENST00000459433	13.2804	1.90371e-05	0.0055091	SNORD107-201	Human	Transcript	Small nucleolar RNA, C/D box 123 [Source:HGNC Symbol;Acc:HGNC:33562]
Tumor grade	ENST00000364969	10.6054	0.000124247	0.0055091	SNORD114-3-201	Human	Transcript	RNA, 5S ribosomal pseudogene 298 [Source:HGNC Symbol;Acc:HGNC:43198]
Tumor grade	ENST00000459475	10.8852	0.000101495	0.0055091	SNORD126-201	Human	Transcript	RNA, 7SL, cytoplasmic 752, pseudogene [Source:HGNC Symbol;Acc:HGNC:46768]
Tumor grade	ENST00000363753	10.9957	9.37484e-05	0.0055091	SNORD18A-201	Human	Transcript	RNA, 5S ribosomal 6 [Source:HGNC Symbol;Acc:HGNC:34367]
Tumor grade	ENST00000384252	10.4515	0.000138943	0.0055091	SNORD61-201	Human	Transcript	RNA, U1 small nuclear 2 [Source:HGNC Symbol;Acc:HGNC:10123]
Tumor grade	ENST00000386683	10.7327	0.000113307	0.0055091	SNORD64-201	Human	Transcript	Small nucleolar RNA, C/D box 64 [Source:HGNC Symbol;Acc:HGNC:32725]
Tumor grade	ENST00000411292	10.5464	0.000129681	0.0055091	SNORD71-201	Human	Transcript	NNT antisense RNA 1 [Source:HGNC Symbol;Acc:HGNC:49005]
Tumor grade	ENST00000391145	11.8361	5.16032e-05	0.0055091	SNORD90-201	Human	Transcript	Small nucleolar RNA, C/D box 90 [Source:HGNC Symbol;Acc:HGNC:32751]
Tumor grade	ENST00000363549	12.1133	4.24973e-05	0.0055091	Y_RNA.146-201	Human	Transcript	Small nucleolar RNA, C/D box 114-28 [Source:HGNC Symbol;Acc:HGNC:33016]
Tumor grade	ENST00000383942	10.5695	0.000127522	0.0055091	Y_RNA.394-201	Human	Transcript	Small nucleolar RNA, C/D box 101 [Source:HGNC Symbol;Acc:HGNC:32764]
Tumor grade	ENST00000362807	10.8601	0.000103354	0.0055091	Y_RNA.58-201	Human	Transcript	Small nucleolar RNA, C/D box 104 [Source:HGNC Symbol;Acc:HGNC:32768]
Tumor grade	ENST00000362723	10.3027	0.000154887	0.00558297	SNORD114-14-201	Human	Transcript	Small nucleolar RNA, C/D box 114-14 [Source:HGNC Symbol;Acc:HGNC:33002]
Tumor grade	ENST00000365161	10.3488	0.000149748	0.00558297	SNORD38A-201	Human	Transcript	Small nucleolar RNA, C/D box 114-20 [Source:HGNC Symbol;Acc:HGNC:33008]
Tumor grade	ENST00000365085	10.103	0.000179292	0.00568714	RNY3P1-201	Human	Transcript	Small nucleolar RNA, C/D box 38A [Source:HGNC Symbol;Acc:HGNC:30355]
Tumor grade	ENST00000365178	10.1713	0.000170531	0.00568714	SNORD114-20-201	Human	Transcript	RNA, 5S ribosomal 16 [Source:HGNC Symbol;Acc:HGNC:34377]
Tumor grade	ENST00000365444	10.1312	0.000175615	0.00568714	SNORD6-201	Human	Transcript	RNA, 5S ribosomal pseudogene 259 [Source:HGNC Symbol;Acc:HGNC:43159]
Tumor grade	ENST00000364699	10.0487	0.000186602	0.00569137	SNORD114-17-201	Human	Transcript	RNA, 5S ribosomal 2 [Source:HGNC Symbol;Acc:HGNC:34363]
Tumor grade	ENST00000363345	9.7483	0.000232969	0.00602921	SNORD113-6-201	Human	Transcript	Y RNA [Source:RFAM;Acc:RF00019]
Tumor grade	ENST00000363738	9.68986	0.000243297	0.00602921	SNORD114-11-201	Human	Transcript	Small nucleolar RNA, C/D box 114-25 [Source:HGNC Symbol;Acc:HGNC:33013]
Tumor grade	ENST00000362705	9.79483	0.00022507	0.00602921	SNORD114-1-201	Human	Transcript	Small nucleolar RNA, C/D box 114-1 [Source:HGNC Symbol;Acc:HGNC:32989]
Tumor grade	ENST00000364617	9.91117	0.000206511	0.00602921	SNORD45B-201	Human	Transcript	Y RNA [Source:RFAM;Acc:RF00019]
Tumor grade	ENST00000384304	9.69962	0.000241541	0.00602921	SNORD59A-201	Human	Transcript	Transcript
Tumor grade	ENST00000384262	9.84464	0.000216921	0.00602921	SNORD63-201	Human	Transcript	Small nucleolar RNA, C/D box 59A [Source:HGNC Symbol;Acc:HGNC:10210]
Tumor grade	ENST00000459342	9.62875	0.000254608	0.0061183	SNORD5-201	Human	Transcript	Small nucleolar RNA, C/D box 107 [Source:HGNC Symbol;Acc:HGNC:32771]
Tumor grade	ENST00000363624	9.49708	0.000280865	0.00655075	Y_RNA.154-201	Human	Transcript	RNY4 pseudogene 6 [Source:HGNC Symbol;Acc:HGNC:34055]
Tumor grade	ENST00000458974	9.27031	0.000332859	0.00748374	SNORD112-201	Human	Transcript	Small nucleolar RNA, C/D box 109A [Source:HGNC Symbol;Acc:HGNC:32773]
Tumor grade	ENST00000365400	9.13994	0.000367172	0.00748374	SNORD114-12-201	Human	Transcript	Small nucleolar RNA, C/D box 6 [Source:HGNC Symbol;Acc:HGNC:32703]
Tumor grade	ENST00000363536	9.1032	0.00037749	0.00748374	SNORD114-23-201	Human	Transcript	Y RNA [Source:RFAM;Acc:RF00019]
Tumor grade	ENST00000363742	9.12562	0.000371161	0.00748374	SNORD114-25-201	Human	Transcript	Small nucleolar RNA, C/D box 18A [Source:HGNC Symbol;Acc:HGNC:32714]
Tumor grade	ENST00000362695	8.86251	0.000452948	0.00876067	Y_RNA.46-201	Human	Transcript	Y RNA [Source:RFAM;Acc:RF00019]
Tumor grade	ENST00000362735	8.64999	0.000532544	0.00925854	RNY4P24-201	Human	Transcript	RNY4 pseudogene 24 [Source:HGNC Symbol;Acc:HGNC:42474]
Tumor grade	ENST00000408573	8.7086	0.000509243	0.00925854	SNORD100-201	Human	Transcript	Small nucleolar RNA, C/D box 93 [Source:HGNC Symbol;Acc:HGNC:32755]
Tumor grade	ENST00000363497	8.73386	0.000499529	0.00925854	SNORD113-8-201	Human	Transcript	RNA, 5S ribosomal 17 [Source:HGNC Symbol;Acc:HGNC:34378]
Tumor grade	ENST00000408813	8.63893	0.000537065	0.00925854	SNORD93-201	Human	Transcript	RNA, U1 small nuclear 28, pseudogene [Source:HGNC Symbol;Acc:HGNC:37498]
Tumor grade	ENST00000384610	8.49486	0.000599706	0.00982475	RNVU1-1-201	Human	Transcript	RNA, variant U1 small nuclear 1 [Source:HGNC Symbol;Acc:HGNC:10133]
Tumor grade	ENST00000391305	8.42685	0.000631857	0.00982475	SNORA3B-201	Human	Transcript	Small nucleolar RNA, H/ACA box 3B [Source:HGNC Symbol;Acc:HGNC:32638]
Tumor grade	ENST00000384413	8.44705	0.000622126	0.00982475	Y_RNA.490-201	Human	Transcript	Y RNA [Source:RFAM;Acc:RF00019]
Tumor grade	ENST00000384229	8.40014	0.000644972	0.00983583	SNORD49A-201	Human	Transcript	Small nucleolar RNA, C/D box 63 [Source:HGNC Symbol;Acc:HGNC:10220]
Tumor grade	ENST00000365172	8.2557	0.000720921	0.0105869	SNORD49B-201	Human	Transcript	Y RNA [Source:RFAM;Acc:RF00019]
Tumor grade	ENST00000408612	8.26505	0.000715738	0.0105869	SNORD99-201	Human	Transcript	Small nucleolar RNA, H/ACA box 11G [Source:HGNC Symbol;Acc:HGNC:52190]
Tumor grade	ENST00000459473	8.1853	0.000761243	0.0107797	SNORD123-201	Human	Transcript	Small nucleolar RNA, C/D box 126 [Source:HGNC Symbol;Acc:HGNC:33565]
Tumor grade	ENST00000365423	8.07675	0.000828053	0.0109441	SNORD114-22-201	Human	Transcript	Small nucleolar RNA, C/D box 82 [Source:HGNC Symbol;Acc:HGNC:10240]
Tumor grade	ENST00000364370	8.09444	0.000816763	0.0109441	SNORD114-9-201	Human	Transcript	Small nucleolar RNA, C/D box 114-13 [Source:HGNC Symbol;Acc:HGNC:33001]
Tumor grade	ENST00000391286	7.97797	0.000894128	0.0115221	SNORA26-201	Human	Transcript	Small nucleolar RNA, H/ACA box 26 [Source:HGNC Symbol;Acc:HGNC:32616]
Tumor grade	ENST00000459163	7.96835	0.000900843	0.0115221	SNORD2-201	Human	Transcript	Small Cajal body-specific RNA 10 [Source:HGNC Symbol;Acc:HGNC:32567]
Tumor grade	ENST00000386910	7.76981	0.00105186	0.0117677	SNORD105-201	Human	Transcript	Small nucleolar RNA, C/D box 105 [Source:HGNC Symbol;Acc:HGNC:32769]
Tumor grade	ENST00000364830	7.75091	0.00106754	0.0117677	SNORD113-3-201	Human	Transcript	Small nucleolar RNA, C/D box 52 [Source:HGNC Symbol;Acc:HGNC:10202]
Tumor grade	ENST00000364377	7.79446	0.00103177	0.0117677	SNORD114-13-201	Human	Transcript	Small nucleolar RNA, C/D box U73B [Source:HGNC Symbol;Acc:HGNC:30357]
Tumor grade	ENST00000363610	7.91022	0.00094258	0.0117677	SNORD114-28-201	Human	Transcript	Y RNA [Source:RFAM;Acc:RF00019]
Tumor grade	ENST00000362928	7.79625	0.00103033	0.0117677	SNORD114-5-201	Human	Transcript	RNA, 5S ribosomal pseudogene 452 [Source:HGNC Symbol;Acc:HGNC:43352]
Tumor grade	ENST00000384693	7.83791	0.000997313	0.0117677	SNORD30-201	Human	Transcript	Small nucleolar RNA, C/D box 30 [Source:HGNC Symbol;Acc:HGNC:10157]
Tumor grade	ENST00000391007	7.87911	0.00096574	0.0117677	SNORD70B-201	Human	Transcript	Small nucleolar RNA, C/D box 70B [Source:HGNC Symbol;Acc:HGNC:52233]
Tumor grade	ENST00000363004	7.48599	0.00131471	0.0139009	RNA5SP452-201	Human	Transcript	RNA, 5S ribosomal 10 [Source:HGNC Symbol;Acc:HGNC:34371]
Tumor grade	ENST00000363762	7.43326	0.00137061	0.0141155	SNORD113-7-201	Human	Transcript	Small nucleolar RNA, C/D box 115-4 [Source:HGNC Symbol;Acc:HGNC:33023]
Tumor grade	ENST00000362805	7.35617	0.0014568	0.0144983	novel transcript	Human	Transcript	Y RNA [Source:RFAM;Acc:RF00019]
Tumor grade	ENST00000362585	7.37158	0.00143913	0.0144983	RNA5SP191-201	Human	Transcript	RNA, 5S ribosomal pseudogene 191 [Source:HGNC Symbol;Acc:HGNC:43091]
Tumor grade	ENST00000384078	7.23979	0.00159769	0.0150829	Y_RNA.428-201	Human	Transcript	Small nucleolar RNA, C/D box 61 [Source:HGNC Symbol;Acc:HGNC:10218]
Tumor grade	ENST00000384312	7.24336	0.00159316	0.0150829	Y_RNA.471-201	Human	Transcript	Transcript
Tumor grade	ENST00000383875	7.16921	0.00168994	0.0157661	SNORD58A-201	Human	Transcript	Y RNA [Source:RFAM;Acc:RF00019]
Tumor grade	ENST00000408823	7.14278	0.0017259	0.0159144	SNORA11G-201	Human	Transcript	RNA, U1 small nuclear 27, pseudogene [Source:HGNC Symbol;Acc:HGNC:37497]
Tumor grade	ENST00000363444	7.10842	0.00177382	0.0161682	Y_RNA.136-201	Human	Transcript	RNA, 5S ribosomal 8 [Source:HGNC Symbol;Acc:HGNC:34369]
Tumor grade	ENST00000365267	7.04848	0.00186075	0.0167679	Y_RNA.331-201	Human	Transcript	Small nucleolar RNA, C/D box 114-12 [Source:HGNC Symbol;Acc:HGNC:33000]
Tumor grade	ENST00000391232	6.96913	0.00198266	0.0176657	SNORD70-201	Human	Transcript	Small nucleolar RNA, C/D box 70 [Source:HGNC Symbol;Acc:HGNC:32731]
Tumor grade	ENST00000365080	6.89412	0.00210554	0.0185521	SNORD113-9-201	Human	Transcript	Vault RNA [Source:RFAM;Acc:RF00006]
Tumor grade	ENST00000365530	6.8779	0.00213312	0.0185886	SNORD82-201	Human	Transcript	RN7SK pseudogene 230 [Source:HGNC Symbol;Acc:HGNC:45954]
Tumor grade	ENST00000365541	6.82773	0.00222086	0.0191429	RNA5SP259-201	Human	Transcript	RNA, 5S ribosomal 7 [Source:HGNC Symbol;Acc:HGNC:34368]
Tumor grade	ENST00000364805	6.78363	0.00230107	0.0194122	SNORD32A-201	Human	Transcript	Small nucleolar RNA, C/D box 113-3 [Source:HGNC Symbol;Acc:HGNC:32982]
Tumor grade	ENST00000364915	6.70988	0.00244197	0.0199637	SNORD117-201	Human	Transcript	Small nucleolar RNA, C/D box 1A [Source:HGNC Symbol;Acc:HGNC:32556]
Tumor grade	ENST00000362883	6.69116	0.00247913	0.0200607	SNORD104-201	Human	Transcript	Small nucleolar RNA, C/D box 114-5 [Source:HGNC Symbol;Acc:HGNC:32993]
Tumor grade	ENST00000384504	6.52543	0.00283486	0.0227075	SNORA37-201	Human	Transcript	Small nucleolar RNA, H/ACA box 37 [Source:HGNC Symbol;Acc:HGNC:32630]
Tumor grade	ENST00000365012	6.40558	0.00312476	0.024534	SNORD113-9-201	Human	Transcript	Small nucleolar RNA, C/D box 113-9 [Source:HGNC Symbol;Acc:HGNC:32988]
Tumor grade	ENST00000364315	6.36494	0.0032299	0.0248829	RNA5SP202-201	Human	Transcript	Small nucleolar RNA, C/D box 114-9 [Source:HGNC Symbol;Acc:HGNC:32997]
Tumor grade	ENST00000459255	6.3505	0.00326813	0.0248829	SCARNA10-201	Human	Transcript	Small nucleolar RNA, C/D box 5 [Source:HGNC Symbol;Acc:HGNC:32702]
Tumor grade	ENST00000364802	6.32868	0.0033268	0.0248829	SNORD113-4-201	Human	Transcript	Small nucleolar RNA, C/D box 32A [Source:HGNC Symbol;Acc:HGNC:10159]
Tumor grade	ENST00000364991	6.26973	0.00349081	0.0251656	RNA5SP298-201	Human	Transcript	RNA, 5S ribosomal 15 [Source:HGNC Symbol;Acc:HGNC:34376]
Tumor grade	ENST00000364884	6.22635	0.00361683	0.0253818	SNORD52-201	Human	Transcript	Small nucleolar RNA, C/D box 117 [Source:HGNC Symbol;Acc:HGNC:32742]
Tumor grade	ENST00000363871	6.1747	0.00377305	0.0258626	RNA5SP161-201	Human	Transcript	Small nucleolar RNA, C/D box 27 [Source:HGNC Symbol;Acc:HGNC:10149]
Tumor grade	ENST00000363667	6.17068	0.00378549	0.0258626	RNY4P6-201	Human	Transcript	RN7SK pseudogene 176 [Source:HGNC Symbol;Acc:HGNC:45900]
Tumor grade	ENST00000410413	6.17041	0.00378635	0.0258626	SNORD19C-201	Human	Transcript	Small nucleolar RNA, C/D box 71 [Source:HGNC Symbol;Acc:HGNC:32732]
Tumor grade	ENST00000365642	5.99314	0.00437995	0.0281046	RN7SKP230-201	Human	Transcript	RNA, 5S ribosomal 13 [Source:HGNC Symbol;Acc:HGNC:34374]
Tumor grade	ENST00000363040	5.89436	0.00475179	0.0281046	RNA5S10-201	Human	Transcript	Vault RNA 1-1 [Source:HGNC Symbol;Acc:HGNC:12654]
Tumor grade	ENST00000362464	5.96492	0.00448299	0.0281046	RNA5S11-201	Human	Transcript	RNA, 5S ribosomal 11 [Source:HGNC Symbol;Acc:HGNC:34372]
Tumor grade	ENST00000362482	5.93328	0.00460152	0.0281046	RNA5S1-201	Human	Transcript	RNA, 5S ribosomal 1 [Source:HGNC Symbol;Acc:HGNC:34362]
Tumor grade	ENST00000362400	5.88589	0.00478514	0.0281046	RNA5S12-201	Human	Transcript	RNA, 5S ribosomal 12 [Source:HGNC Symbol;Acc:HGNC:34373]
Tumor grade	ENST00000365656	5.89721	0.00474062	0.0281046	RNA5S13-201	Human	Transcript	Small nucleolar RNA, C/D box 100 [Source:HGNC Symbol;Acc:HGNC:32763]
Tumor grade	ENST00000364485	5.87712	0.00481996	0.0281046	RNA5S14-201	Human	Transcript	Small nucleolar RNA, C/D box 45B [Source:HGNC Symbol;Acc:HGNC:10185]
Tumor grade	ENST00000365055	5.97007	0.00446401	0.0281046	RNA5S15-201	Human	Transcript	RNY3 pseudogene 1 [Source:HGNC Symbol;Acc:HGNC:42477]
Tumor grade	ENST00000365387	5.90974	0.00469181	0.0281046	RNA5S16-201	Human	Transcript	Small nucleolar RNA, C/D box 114-22 [Source:HGNC Symbol;Acc:HGNC:33010]
Tumor grade	ENST00000363500	5.95717	0.00451174	0.0281046	RNA5S17-201	Human	Transcript	RNA, 5S ribosomal 4 [Source:HGNC Symbol;Acc:HGNC:34365]
Tumor grade	ENST00000362467	5.92298	0.00464081	0.0281046	RNA5S3-201	Human	Transcript	RNA, 5S ribosomal 3 [Source:HGNC Symbol;Acc:HGNC:34364]
Tumor grade	ENST00000363511	5.89661	0.00474297	0.0281046	RNA5S4-201	Human	Transcript	Small nucleolar RNA, C/D box 114-23 [Source:HGNC Symbol;Acc:HGNC:33011]
Tumor grade	ENST00000362526	5.92786	0.00462214	0.0281046	RNA5S5-201	Human	Transcript	RNA, 5S ribosomal 5 [Source:HGNC Symbol;Acc:HGNC:34366]
Tumor grade	ENST00000363754	5.92357	0.00463853	0.0281046	RNA5S6-201	Human	Transcript	Small nucleolar RNA, C/D box 113-7 [Source:HGNC Symbol;Acc:HGNC:32986]
Tumor grade	ENST00000365651	5.91253	0.004681	0.0281046	RNA5S7-201	Human	Transcript	Small nucleolar RNA, C/D box 110 [Source:HGNC Symbol;Acc:HGNC:32775]
Tumor grade	ENST00000363473	5.8897	0.0047701	0.0281046	RNA5S8-201	Human	Transcript	Small nucleolar RNA, C/D box 113-8 [Source:HGNC Symbol;Acc:HGNC:32987]
Tumor grade	ENST00000408189	5.99906	0.00435863	0.0281046	SNORD110-201	Human	Transcript	Small nucleolar RNA, C/D box 99 [Source:HGNC Symbol;Acc:HGNC:32762]
Tumor grade	ENST00000364718	5.85573	0.00490595	0.0282917	RNA5S2-201	Human	Transcript	Small nucleolar RNA, C/D box 113-4 [Source:HGNC Symbol;Acc:HGNC:32983]
Tumor grade	ENST00000363286	5.85144	0.00492339	0.0282917	RNU5B-1-201	Human	Transcript	Small nucleolar RNA, C/D box 1C [Source:HGNC Symbol;Acc:HGNC:32677]
Tumor grade	ENST00000364020	5.81752	0.00506356	0.0288878	RNA5SP99-201	Human	Transcript	RNA, 5S ribosomal pseudogene 242 [Source:HGNC Symbol;Acc:HGNC:43142]
Tumor grade	ENST00000364687	5.79926	0.00514072	0.028912	SNORD114-15-201	Human	Transcript	Small nucleolar RNA, C/D box 114-17 [Source:HGNC Symbol;Acc:HGNC:33005]
Tumor grade	ENST00000363981	5.80746	0.00510591	0.028912	SNORD27-201	Human	Transcript	RNA, 5S ribosomal pseudogene 99 [Source:HGNC Symbol;Acc:HGNC:42897]
Tumor grade	ENST00000364968	5.74299	0.00538621	0.0300793	SNORD1A-201	Human	Transcript	Small nucleolar RNA, C/D box 114-3 [Source:HGNC Symbol;Acc:HGNC:32991]
Tumor grade	ENST00000364171	5.71821	0.00549817	0.0304898	RNA5SP242-201	Human	Transcript	RNA, 5S ribosomal pseudogene 202 [Source:HGNC Symbol;Acc:HGNC:43102]
Tumor grade	ENST00000363810	5.66582	0.00574284	0.0312645	SNORD115-4-201	Human	Transcript	RNA, 5S ribosomal pseudogene 161 [Source:HGNC Symbol;Acc:HGNC:43061]
Tumor grade	ENST00000363214	5.59038	0.00611516	0.0329886	SNORD68-201	Human	Transcript	RNA, U5B small nuclear 1 [Source:HGNC Symbol;Acc:HGNC:10212]
Tumor grade	ENST00000384512	5.54276	0.00636296	0.0340934	SNORD45A-201	Human	Transcript	Small nucleolar RNA, C/D box 45A [Source:HGNC Symbol;Acc:HGNC:10184]
Tumor grade	ENST00000365160	5.53305	0.00641476	0.0341403	Vault.4-201	Human	Transcript	Small nucleolar RNA, C/D box 49B [Source:HGNC Symbol;Acc:HGNC:32721]
Tumor grade	ENST00000363120	5.51385	0.00651843	0.0344608	VTRNA1-1-201	Human	Transcript	Small nucleolar RNA, C/D box 68 [Source:HGNC Symbol;Acc:HGNC:32729]
Tumor grade	ENST00000362653	5.38003	0.00729118	0.0377903	RNA5SP226-201	Human	Transcript	RNA, 5S ribosomal pseudogene 226 [Source:HGNC Symbol;Acc:HGNC:43126]
Tumor grade	ENST00000458893	5.3427	0.00752319	0.0387396	SNORD42B-201	Human	Transcript	Small nucleolar RNA, C/D box 109B [Source:HGNC Symbol;Acc:HGNC:32774]
Tumor grade	ENST00000364628	5.23562	0.00823224	0.0415807	Y_RNA.260-201	Human	Transcript	Small nucleolar RNA, C/D box 114-15 [Source:HGNC Symbol;Acc:HGNC:33003]
Tumor grade	ENST00000363673	5.18861	0.00856505	0.0425446	RN7SKP176-201	Human	Transcript	Small nucleolar RNA, C/D box 114-11 [Source:HGNC Symbol;Acc:HGNC:32999]
Tumor grade	ENST00000471086	5.17148	0.00868975	0.042801	RN7SL396P-201	Human	Transcript	RNA, 5S ribosomal 1 [Source:HGNC Symbol;Acc:HGNC:34362]
Tumor grade	ENST00000363315	5.14574	0.0088807	0.0429414	SNORD1C-201	Human	Transcript	Small nucleolar RNA, C/D box 113-6 [Source:HGNC Symbol;Acc:HGNC:32985]
Tumor grade	ENST00000386967	5.15406	0.00881851	0.0429414	SNORD41-201	Human	Transcript	Small nucleolar RNA, C/D box 41 [Source:HGNC Symbol;Acc:HGNC:10179]
Tumor grade	ENST00000384010	5.13191	0.00898512	0.043183	RNVU1-18-201	Human	Transcript	Y RNA [Source:RFAM;Acc:RF00019]
Tumor grade	ENST00000383869	5.11059	0.00914854	0.0437035	RNU1-27P-201	Human	Transcript	RNA, U1 small nuclear 1 [Source:HGNC Symbol;Acc:HGNC:10120]
Tumor grade	ENST00000383925	5.07047	0.00946444	0.0437075	RNU1-1-201	Human	Transcript	RNA, variant U1 small nuclear 18 [Source:HGNC Symbol;Acc:HGNC:37496]
Tumor grade	ENST00000384278	5.08105	0.00938005	0.0437075	RNU1-2-201	Human	Transcript	Y RNA [Source:RFAM;Acc:RF00019]
Tumor grade	ENST00000383861	5.09266	0.00928835	0.0437075	RNU1-28P-201	Human	Transcript	Small nucleolar RNA, C/D box 58A [Source:HGNC Symbol;Acc:HGNC:10208]
Tumor grade	ENST00000384782	5.06852	0.00948005	0.0437075	RNU1-3-201	Human	Transcript	RNA, U1 small nuclear 3 [Source:HGNC Symbol;Acc:HGNC:10130]
Tumor grade	ENST00000384659	5.08942	0.00931385	0.0437075	RNU1-4-201	Human	Transcript	RNA, U1 small nuclear 4 [Source:HGNC Symbol;Acc:HGNC:10128]
Tumor grade	ENST00000384499	5.08047	0.00938465	0.0437075	RNVU1-2-201	Human	Transcript	RNA, variant U1 small nuclear 2 [Source:HGNC Symbol;Acc:HGNC:48308]
Tumor grade	ENST00000458961	5.03275	0.00977175	0.0447919	SNORD109B-201	Human	Transcript	Small nucleolar RNA, C/D box 112 [Source:HGNC Symbol;Acc:HGNC:32777]
Tumor grade	ENST00000458770	4.99363	0.0101014	0.0455139	SNORD105B-201	Human	Transcript	Small nucleolar RNA, C/D box 42B [Source:HGNC Symbol;Acc:HGNC:10181]
Tumor grade	ENST00000459128	4.99857	0.0100591	0.0455139	SNORD109A-201	Human	Transcript	Small nucleolar RNA, C/D box 2 [Source:HGNC Symbol;Acc:HGNC:32678]
Tumor grade	ENST00000463779	4.89529	0.0109819	0.0482811	RN7SL752P-201	Human	Transcript	RNA, 7SL, cytoplasmic 396, pseudogene [Source:HGNC Symbol;Acc:HGNC:46412]
Tumor grade	ENST00000362610	4.90827	0.0108614	0.0482811	RNA5SP389-201	Human	Transcript	RNA, 5S ribosomal pseudogene 389 [Source:HGNC Symbol;Acc:HGNC:43289]
Tumor grade	ENST00000364394	4.89123	0.01102	0.0482811	SNORD73B-201	Human	Transcript	RNA, 5S ribosomal 14 [Source:HGNC Symbol;Acc:HGNC:34375]
Tumor grade	ENST00000362545	4.88387	0.0110893	0.0483176	RNA5SP370-201	Human	Transcript	RNA, 5S ribosomal pseudogene 370 [Source:HGNC Symbol;Acc:HGNC:43270]
Lymphovascular invasion	ENST00000502100	6.53618	0.00281026	0.0436967	LINC02211-201	Human	Transcript	Long intergenic non-protein coding RNA 2211 [Source:HGNC Symbol;Acc:HGNC:53078]
Lymphovascular invasion	ENST00000501056	10.6404	0.000121132	0.00363641	MTCYBP18-201	Human	Transcript	MT-CYB pseudogene 18 [Source:HGNC Symbol;Acc:HGNC:51976]
Lymphovascular invasion	ENST00000498999	20.9523	1.60981e-07	1.49425e-05	MTND4P12-201	Human	Transcript	MT-ND4 pseudogene 12 [Source:HGNC Symbol;Acc:HGNC:42199]
Lymphovascular invasion	ENST00000501122	8.21225	0.000745539	0.0168918	NEAT1-202	Human	Transcript	Nuclear paraspeckle assembly transcript 1 [Source:HGNC Symbol;Acc:HGNC:30815]
Lymphovascular invasion	ENST00000499521	6.63544	0.00259325	0.0419684	novel transcript	Human	Transcript	Novel transcript
Lymphovascular invasion	ENST00000363673	6.97388	0.00197514	0.0340497	RN7SKP176-201	Human	Transcript	RN7SK pseudogene 176 [Source:HGNC Symbol;Acc:HGNC:45900]
Lymphovascular invasion	ENST00000411315	17.3754	1.34725e-06	9.71243e-05	RNU2-64P-201	Human	Transcript	RNA, U2 small nuclear 64, pseudogene [Source:HGNC Symbol;Acc:HGNC:48557]
Lymphovascular invasion	ENST00000363299	24.1389	2.75352e-08	5.45885e-06	RNU5D-1-201	Human	Transcript	RNA, U5D small nuclear 1 [Source:HGNC Symbol;Acc:HGNC:10214]
Lymphovascular invasion	ENST00000362477	36.029	8.74748e-11	2.31225e-08	RNU5E-1-201	Human	Transcript	RNA, U5E small nuclear 1 [Source:HGNC Symbol;Acc:HGNC:10215]
Lymphovascular invasion	ENST00000458811	9.1767	0.000357141	0.00944043	RNU7-1-201	Human	Transcript	RNA, U7 small nuclear 1 [Source:HGNC Symbol;Acc:HGNC:34033]
Lymphovascular invasion	ENST00000384334	9.37089	0.000308666	0.00844042	SNORA15B-1-201	Human	Transcript	Small nucleolar RNA, H/ACA box 15B-1 [Source:HGNC Symbol;Acc:HGNC:52191]
Lymphovascular invasion	ENST00000384583	8.79585	0.000476495	0.0114503	SNORA2B-201	Human	Transcript	Small nucleolar RNA, H/ACA box 2B [Source:HGNC Symbol;Acc:HGNC:32585]
Lymphovascular invasion	ENST00000410438	11.4923	6.57756e-05	0.00214484	SNORA36B-201	Human	Transcript	Small nucleolar RNA, H/ACA box 36B [Source:HGNC Symbol;Acc:HGNC:32629]
Lymphovascular invasion	ENST00000384289	15.1299	5.5799e-06	0.000316061	SNORA36C-201	Human	Transcript	Small nucleolar RNA, H/ACA box 36C [Source:HGNC Symbol;Acc:HGNC:33616]
Lymphovascular invasion	ENST00000363524	14.2223	1.01219e-05	0.000535111	SNORA38B-201	Human	Transcript	Small nucleolar RNA, H/ACA box 38B [Source:HGNC Symbol;Acc:HGNC:33617]
Lymphovascular invasion	ENST00000384675	11.7917	5.32399e-05	0.00185599	SNORA41-201	Human	Transcript	Small nucleolar RNA, H/ACA box 41 [Source:HGNC Symbol;Acc:HGNC:32634]
Lymphovascular invasion	ENST00000391141	7.57621	0.00122449	0.0231195	SNORA53-201	Human	Transcript	Small nucleolar RNA, H/ACA box 53 [Source:HGNC Symbol;Acc:HGNC:32646]
Lymphovascular invasion	ENST00000384792	6.43956	0.00303957	0.0463535	SNORA66-201	Human	Transcript	Small nucleolar RNA, H/ACA box 66 [Source:HGNC Symbol;Acc:HGNC:10223]
Lymphovascular invasion	ENST00000391100	6.69571	0.00247003	0.040807	SNORA74B-201	Human	Transcript	Small nucleolar RNA, H/ACA box 74B [Source:HGNC Symbol;Acc:HGNC:32660]
Lymphovascular invasion	ENST00000410557	7.8739	0.000969672	0.0197167	SNORA79B-201	Human	Transcript	Small nucleolar RNA, H/ACA box 79B [Source:HGNC Symbol;Acc:HGNC:52222]
Tumor focality	ENST00000362477	22.7354	1.05481e-09	2.78821e-07	RNU5E-1-201	Human	Transcript	RNA, U5E small nuclear 1 [Source:HGNC Symbol;Acc:HGNC:10215]
Tumor focality	ENST00000363299	15.2894	2.35751e-07	4.0691e-05	RNU5D-1-201	Human	Transcript	RNA, U5D small nuclear 1 [Source:HGNC Symbol;Acc:HGNC:10214]
Tumor focality	ENST00000498999	14.1682	5.8752e-07	7.76506e-05	MTND4P12-201	Human	Transcript	MT-ND4 pseudogene 12 [Source:HGNC Symbol;Acc:HGNC:42199]
Tumor focality	ENST00000411315	11.575	5.47389e-06	0.000434079	RNU2-64P-201	Human	Transcript	RNA, U2 small nuclear 64, pseudogene [Source:HGNC Symbol;Acc:HGNC:48557]
Tumor focality	ENST00000384289	9.69344	3.10505e-05	0.00164153	SNORA36C-201	Human	Transcript	Small nucleolar RNA, H/ACA box 36C [Source:HGNC Symbol;Acc:HGNC:33616]
Tumor focality	ENST00000363524	9.72892	3.00214e-05	0.00164153	SNORA38B-201	Human	Transcript	Small nucleolar RNA, H/ACA box 38B [Source:HGNC Symbol;Acc:HGNC:33617]
Tumor focality	ENST00000501056	7.53876	0.000259397	0.00864558	MTCYBP18-201	Human	Transcript	MT-CYB pseudogene 18 [Source:HGNC Symbol;Acc:HGNC:51976]
Tumor focality	ENST00000410438	7.53026	0.000261657	0.00864558	SNORA36B-201	Human	Transcript	Small nucleolar RNA, H/ACA box 36B [Source:HGNC Symbol;Acc:HGNC:32629]
Tumor focality	ENST00000384675	7.36532	0.000309808	0.00982711	SNORA41-201	Human	Transcript	Small nucleolar RNA, H/ACA box 41 [Source:HGNC Symbol;Acc:HGNC:32634]
Tumor focality	ENST00000458811	6.31963	0.000924202	0.0261747	RNU7-1-201	Human	Transcript	RNA, U7 small nuclear 1 [Source:HGNC Symbol;Acc:HGNC:34033]
Tumor focality	ENST00000384583	6.04319	0.00124183	0.0335012	SNORA2B-201	Human	Transcript	Small nucleolar RNA, H/ACA box 2B [Source:HGNC Symbol;Acc:HGNC:32585]
Tumor focality	ENST00000384334	5.90459	0.00144157	0.035724	SNORA15B-1-201	Human	Transcript	Small nucleolar RNA, H/ACA box 15B-1 [Source:HGNC Symbol;Acc:HGNC:52191]
Menopausal status	ENST00000362477	11.6716	5.79416e-05	0.00918954	RNU5E-1-201	Human	Transcript	RNA, U5E small nuclear 1 [Source:HGNC Symbol;Acc:HGNC:10215]
Menopausal status	ENST00000363299	10.1758	0.000169961	0.0149755	RNU5D-1-201	Human	Transcript	RNA, U5D small nuclear 1 [Source:HGNC Symbol;Acc:HGNC:10214]
Tumor stage	ENST00000363856	13.1664	2.05701e-05	0.00815606	SNORD115-8-201	Human	Transcript	Small nucleolar RNA, C/D box 115-8 [Source:HGNC Symbol;Acc:HGNC:33027]
